# Supplementary material for: Evaluating mobile-based data collection for crowdsourcing behavioral research
Source: Behav Res Methods. 2025 Feb 28;57(4):106. doi: 10.3758/s13428-025-02618-1 (PMC11870873; doi:10.3758/s13428-025-02618-1)
Supplement: Supplementary file 2 — Supplementary file2 (XLSX 514 KB) [file 13428_2025_2618_MOESM2_ESM.xlsx]

## Sheet: Mobile-Based-Data-Collection_St
Platform	Device	Duration	TIPI1	TIPI2	TIPI3	TIPI4	TIPI5	TIPI6	TIPI7	TIPI8	TIPI9	TIPI10	SE1	SE2	SE3	SE4	SE5	SE6	SE7	SE8	SE9	SE10	SC1	SC2	AC1	AC1_check	SC3	SC4	SC5	SC6	SC7	SC8	NFC1	NFC2	NFC3	NFC4	NFC5	NFC6	SD1	SD2	SD3	SD4	SD5	SD6	SD7	AC2	AC2_check	CRT1	CRT2
1	0	104	2	5	3	7	2	3	6	3	4	3	3	3	4	6	5	4	6	6	3	6	5	2	1	1	4	4	5	4	3	6	4	6	6	5	2	4	1	1	0	1	1	0	0	0	1	5	5
1	0	122	5	3	3	4	4	4	2	4	5	6	5	4	3	4	4	5	3	3	4	4	3	3	1	1	5	4	4	4	5	4	4	4	4	4	4	3	0	0	1	0	0	0	0	0	1	10	100
1	0	107	7	6	6	7	7	6	7	7	6	6	6	6	7	6	6	7	6	4	7	7	6	5	1	1	2	4	7	2	6	6	4	3	2	5	6	5	0	0	1	0	0	0	0	0	1	5	5
1	0	141	2	2	4	5	6	6	5	5	3	2	5	6	5	6	6	6	6	4	6	5	6	5	1	1	6	5	4	6	5	5	2	2	3	2	2	2	1	0	1	1	0	0	0	0	1	10	5
1	0	168	7	4	5	3	2	3	5	2	3	7	1	3	5	1	3	5	5	5	4	4	3	6	6	0	6	6	1	5	1	6	3	4	6	1	6	2	1	1	0	1	1	1	0	0	1	0.1	100
1	0	193	1	2	7	6	6	7	3	5	3	3	1	3	3	2	1	2	3	1	1	2	4	2	1	1	5	2	3	6	4	7	6	6	7	7	6	6	1	1	1	1	0	0	1	0	1	5	5
1	0	205	3	2	6	6	6	6	6	6	6	6	6	6	6	6	6	6	6	3	6	6	6	5	1	1	6	3	5	6	6	6	5	5	6	5	5	5	0	0	0	0	0	0	0	0	1	0.05	5
1	0	199	6	6	2	6	6	6	6	6	6	2	6	6	6	6	6	6	6	2	6	6	6	2	2	1	2	6	6	2	2	2	6	6	2	2	6	6	0	0	1	0	0	0	0	0	1	0.1	100
1	0	194	3	3	4	5	4	5	2	4	6	3	4	5	5	5	3	4	4	4	5	4	5	2	1	1	5	2	4	3	5	5	2	2	3	2	3	2	1	1	0	1	0	0	1	0	1	10	5
1	0	193	6	2	2	6	6	2	2	6	6	2	6	2	6	6	2	2	6	2	2	6	6	2	6	0	2	2	6	2	2	2	6	6	2	2	6	6	0	0	1	0	0	1	1	1	0	0.1	1
1	0	163	6	1	1	6	7	1	2	7	6	1	6	2	7	7	2	3	6	3	2	7	6	2	6	0	2	2	6	2	2	3	6	6	2	2	7	7	1	0	0	0	0	0	0	0	1	10	5
1	0	149	2	2	6	6	5	4	4	5	4	6	4	3	5	5	5	3	5	2	3	4	4	3	1	1	4	2	3	3	5	6	2	4	2	3	5	4	0	1	1	1	0	0	1	0	1	5	5
1	0	200	6	6	7	6	7	7	6	7	7	7	7	7	7	7	7	7	7	7	7	7	7	4	1	1	6	6	4	6	6	7	7	7	7	7	7	7	1	0	1	1	0	0	0	0	1	5	5
1	0	177	7	3	1	6	7	1	2	6	6	2	6	2	6	6	1	2	7	2	3	7	6	2	7	0	1	2	6	2	3	2	5	6	1	2	6	6	0	0	1	0	0	1	1	0	1	0.1	5
1	0	182	4	3	3	3	3	3	4	4	5	5	5	2	6	6	5	3	6	1	5	5	3	2	1	1	4	1	2	3	3	3	4	4	6	4	5	4	0	0	0	0	0	0	0	0	1	0.05	5
1	0	240	2	3	7	6	5	7	6	6	6	5	7	7	7	7	7	7	6	6	7	7	5	6	1	1	3	6	3	6	6	6	4	5	5	5	5	5	0	1	1	1	1	0	1	0	1	5	5
1	0	229	6	2	6	5	7	6	6	7	6	6	6	7	7	7	7	7	7	5	7	7	6	6	7	0	5	4	6	5	5	6	5	5	6	4	6	5	0	0	0	0	0	0	0	0	1	0.05	5
1	0	205	5	4	3	6	3	3	2	5	6	3	5	2	6	7	5	2	6	3	2	5	2	1	1	1	2	1	2	3	2	3	6	6	5	4	6	6	0	0	1	1	0	0	0	0	1	5	5
1	1	216	5	4	6	6	6	5	6	6	6	6	6	7	6	7	7	6	6	6	7	6	3	3	1	1	3	3	3	3	5	5	6	6	7	7	6	6	0	0	0	1	0	0	0	0	1	0.05	5
1	0	262	3	2	5	4	5	6	5	6	4	5	4	6	6	6	3	5	6	5	6	6	5	4	1	1	4	5	5	3	4	6	4	3	4	3	4	4	0	0	0	1	0	0	0	0	1	5	5
1	0	275	2	2	7	5	5	6	4	4	4	4	5	6	5	6	6	6	5	2	6	6	5	6	1	1	6	2	6	6	6	6	5	5	6	6	5	5	1	1	1	1	0	0	1	0	1	5	5
1	0	257	1	1	7	5	6	7	4	5	3	7	5	6	5	5	6	6	6	5	7	6	4	3	1	1	5	2	3	5	3	5	2	1	2	2	2	2	0	0	0	1	0	0	0	0	1	10	50
1	0	248	4	5	6	5	5	7	5	5	6	7	6	4	6	6	4	4	5	4	6	6	2	3	1	1	3	2	2	4	3	3	2	5	6	5	6	5	0	0	1	1	1	0	0	0	1	10	100
1	0	191	2	2	6	5	6	6	6	6	4	5	5	6	6	5	6	6	6	6	6	6	5	4	1	1	5	4	3	5	4	6	3	2	3	2	5	3	1	1	1	1	1	1	1	0	1	5	5
1	0	268	5	5	7	6	5	7	5	6	6	6	6	7	5	5	7	7	6	3	7	5	4	3	1	1	3	2	3	4	3	6	6	5	7	4	6	7	1	1	1	1	1	0	0	0	1	0.2	5
1	0	278	4	3	6	4	5	4	5	5	4	3	6	7	6	5	7	7	6	3	7	5	5	3	1	1	5	1	5	4	5	3	2	3	3	3	4	3	0	0	1	1	0	0	0	0	1	5	5
1	0	275	2	2	7	5	6	7	5	6	3	2	7	7	7	7	7	7	7	6	7	7	5	4	1	1	6	5	4	3	6	6	1	2	2	2	2	1	1	0	0	1	0	0	0	0	1	5	5
1	0	287	1	1	7	6	6	7	2	6	1	1	6	6	6	6	6	3	6	3	7	5	5	3	1	1	7	4	2	7	6	6	1	2	2	2	2	2	0	0	0	1	0	0	0	0	1	5	5
1	0	192	2	3	6	3	6	6	6	6	3	5	6	6	6	6	6	6	6	6	6	6	5	5	1	1	6	5	4	6	6	6	2	2	2	2	2	2	0	0	0	0	0	0	0	0	1	5	5
1	0	207	2	1	6	3	6	7	6	7	3	2	3	4	6	5	5	5	6	4	6	5	6	5	1	1	3	4	6	5	5	5	5	4	5	5	5	3	0	0	0	0	0	0	0	0	1	5	5
1	0	253	3	3	2	2	7	6	2	3	6	5	5	5	6	6	6	5	5	4	6	5	6	5	1	1	5	4	6	3	4	5	6	7	7	6	6	6	0	0	1	0	0	0	0	0	1	5	10
1	0	252	6	4	3	7	5	2	3	6	6	2	5	1	6	6	3	3	6	4	2	5	6	2	6	0	3	3	5	4	2	3	6	6	2	1	5	4	0	0	0	1	0	1	1	0	1	0.1	500
1	0	201	1	1	4	6	2	5	1	5	5	7	4	2	3	3	3	2	5	1	4	2	3	3	1	1	3	1	1	2	3	3	4	5	5	5	6	5	1	1	0	1	0	1	0	0	1	10	100
1	0	295	3	3	3	6	4	6	5	5	6	7	5	7	7	5	6	7	7	6	6	6	5	5	1	1	3	2	3	2	3	3	1	1	3	2	2	2	0	1	0	0	0	0	0	0	1	0.05	5
1	0	202	1	1	7	6	6	7	7	6	7	7	6	7	7	7	7	7	6	7	7	7	5	4	1	1	4	7	4	7	4	7	7	7	7	7	7	7	0	0	1	1	0	0	0	0	1	5	5
1	0	141	7	5	7	7	7	7	7	6	6	6	7	7	7	7	7	7	7	6	7	7	6	7	1	1	6	5	6	6	6	7	7	7	7	6	7	1	0	0	0	0	0	0	0	0	1	10	100
1	0	235	2	2	7	7	7	7	6	6	6	6	6	6	7	6	7	7	7	3	6	6	7	7	1	1	6	7	7	7	7	7	6	6	6	6	5	6	0	1	1	1	1	0	0	0	1	5	5
1	0	240	2	1	4	5	5	6	4	5	5	3	4	3	5	6	5	3	6	3	6	4	4	2	1	1	3	3	3	6	4	6	4	4	4	4	3	4	0	0	0	0	0	0	0	0	1	5	5
1	0	275	7	7	7	7	7	7	7	7	7	1	7	7	7	7	7	7	7	7	7	7	7	7	1	1	7	7	1	7	7	7	7	7	7	7	7	1	1	1	1	1	0	1	1	0	1	10	100
1	0	241	6	6	6	5	6	6	6	6	6	6	6	7	6	7	7	7	6	6	7	6	5	6	1	1	3	4	3	6	6	6	3	3	3	3	5	4	0	0	0	0	0	0	1	0	1	5	5
1	0	279	2	2	3	6	6	5	2	3	7	7	1	2	7	6	2	2	7	2	3	5	6	6	1	1	5	2	3	6	6	7	7	7	7	6	6	7	0	0	1	0	0	0	0	0	1	5	5
1	0	249	3	4	4	4	4	4	4	4	4	4	4	4	5	4	5	3	6	4	4	4	4	4	1	1	4	3	4	5	4	4	4	5	5	5	5	5	1	1	0	0	0	0	0	0	1	10	5
1	1	181	2	2	4	6	6	6	2	6	5	6	6	7	7	7	7	7	7	3	7	6	3	3	1	1	3	1	2	3	3	6	6	7	7	6	5	6	0	0	1	1	0	1	0	0	1	5	5
1	0	280	4	5	3	4	5	6	4	4	4	4	6	6	6	6	6	6	6	6	6	6	4	4	1	1	4	5	4	5	4	4	3	3	3	3	3	3	0	0	0	0	0	0	0	0	1	5	5
1	0	266	3	3	7	6	3	7	6	7	7	7	5	7	6	7	3	6	7	4	6	5	1	1	1	1	3	1	1	1	3	6	1	1	1	1	1	1	0	0	1	1	0	0	1	0	1	5	5
1	0	292	5	2	4	5	6	6	3	6	6	5	6	6	6	6	6	6	6	3	6	6	5	5	1	1	4	5	3	6	5	5	6	6	6	6	6	5	0	1	1	1	0	0	1	0	1	0.9	5
1	0	297	4	3	3	6	6	6	6	3	6	6	1	5	6	6	7	3	6	6	6	3	3	3	1	1	1	6	5	5	2	5	2	2	2	2	2	2	0	0	0	0	0	0	0	0	1	10	100
1	0	313	2	2	7	6	7	7	7	7	5	4	6	7	6	7	7	7	7	7	7	6	4	4	1	1	7	5	4	7	6	7	6	5	6	6	6	5	1	1	1	1	1	0	1	0	1	5	5
1	1	230	1	1	3	3	3	2	5	6	5	5	5	6	6	6	6	5	6	3	6	5	5	2	1	1	3	2	2	3	3	3	5	5	5	5	5	6	0	0	0	1	0	0	0	0	1	10	5
1	0	306	3	2	6	5	5	5	6	7	5	5	7	7	6	6	6	7	6	5	7	5	4	3	1	1	5	3	3	3	3	5	3	5	5	4	6	5	0	1	0	0	1	1	0	0	1	0.05	5
1	0	260	1	2	5	7	6	6	1	2	1	2	2	1	6	5	5	2	5	1	2	2	3	3	1	1	5	2	3	3	3	6	3	4	6	4	4	3	0	0	0	0	0	0	1	0	1	5	5
1	0	332	5	6	6	6	6	6	6	6	5	5	6	6	6	6	6	2	6	6	6	6	5	2	1	1	2	6	2	2	6	6	2	2	2	2	2	2	0	0	1	0	0	0	0	0	1	5	5
1	0	330	1	2	2	1	7	7	4	4	5	7	6	2	6	7	6	1	6	6	6	3	7	6	1	1	7	7	7	7	7	7	5	4	7	4	5	4	0	0	1	0	0	0	0	0	1	5	5
1	0	239	7	7	7	6	7	7	7	7	7	6	7	7	7	7	7	7	7	7	7	7	7	7	1	1	7	7	6	7	7	7	6	7	7	7	7	7	1	1	1	1	0	1	1	0	1	10	5
1	0	97	6	1	1	6	7	1	2	5	6	1	7	3	7	6	1	2	7	1	2	7	7	1	7	0	1	1	6	2	1	1	7	6	2	2	7	6	1	1	0	0	1	0	1	0	1	24	10
1	0	335	2	2	5	6	5	4	5	6	7	7	4	3	6	6	6	4	6	4	6	5	5	3	1	1	3	2	4	3	3	3	6	6	6	6	7	6	0	1	1	1	0	0	1	0	1	5	5
1	0	260	1	3	1	2	2	1	1	1	2	6	1	2	5	3	3	2	3	1	3	2	2	2	1	1	3	1	1	2	1	1	2	2	3	1	2	2	0	1	0	0	0	0	0	0	1	5	5
1	0	201	4	2	3	4	4	2	3	4	5	3	5	4	5	5	3	3	5	3	4	6	4	3	5	0	2	2	6	2	4	4	6	5	3	2	5	4	1	0	1	1	1	0	0	0	1	0.05	5
1	0	349	6	1	7	6	5	6	7	7	7	7	7	7	7	7	6	7	7	7	7	7	5	5	1	1	3	5	2	5	4	6	1	1	1	1	2	1	1	1	1	1	0	0	1	0	1	5	5
1	0	188	2	4	3	5	5	3	4	4	5	3	5	7	6	5	5	4	5	4	5	6	5	4	1	1	4	5	5	6	5	4	4	5	6	2	5	5	0	0	0	0	0	0	0	0	1	10	100
1	0	314	2	6	5	7	7	6	6	7	2	5	3	6	2	7	1	6	3	7	6	1	2	5	1	1	7	7	2	6	3	7	2	2	6	5	3	5	0	1	1	0	0	1	1	1	0	10	100
1	0	317	2	2	6	5	5	6	3	5	6	6	5	6	6	6	5	5	6	6	6	5	3	3	1	1	3	3	2	4	3	6	3	5	6	6	5	6	0	0	1	1	0	0	0	0	1	10	5
1	0	231	3	5	4	6	5	3	3	2	3	3	3	3	2	3	3	5	6	2	2	3	5	6	5	0	4	6	6	5	2	4	6	6	5	6	3	2	0	1	0	0	1	1	1	1	0	10	100
1	0	333	5	3	6	6	5	6	6	6	6	6	6	6	6	6	6	6	6	4	6	6	5	5	1	1	3	4	3	2	4	6	6	6	6	5	5	6	1	0	1	0	0	0	0	0	1	5	5
1	0	365	5	3	6	6	7	7	6	6	6	6	6	6	6	6	6	6	6	6	7	6	6	6	1	1	6	6	6	6	6	6	7	5	6	6	6	2	0	0	1	1	1	0	0	0	1	5	5
1	0	354	2	1	6	7	4	7	4	5	4	2	2	3	3	4	3	2	4	1	2	2	2	1	1	1	5	2	3	3	5	6	2	2	4	2	2	2	0	1	1	1	0	0	0	0	1	10	5
1	0	288	3	2	7	5	5	3	5	5	5	2	5	6	5	5	6	5	6	5	6	6	3	3	1	1	3	2	2	5	3	3	5	5	6	3	2	5	1	0	1	0	0	0	0	0	1	0.1	100
1	0	339	1	2	5	5	7	4	6	5	3	2	6	7	6	5	5	6	6	5	6	6	3	3	1	1	3	5	6	3	5	5	2	3	5	4	2	4	0	1	1	1	1	0	0	0	1	0.05	5
1	0	307	6	6	6	6	6	7	6	6	4	5	7	7	7	6	7	7	7	6	7	7	6	5	1	1	5	6	7	6	5	7	4	5	5	4	5	4	0	0	1	1	0	0	0	0	1	5	5
1	0	267	1	1	2	6	6	7	2	5	5	5	6	7	7	7	7	7	7	1	7	6	3	5	1	1	6	1	3	3	6	6	4	6	7	4	5	4	0	0	1	1	0	0	0	0	1	0.05	5
1	0	353	4	4	3	3	6	3	3	6	6	4	6	7	6	6	7	7	6	7	7	6	5	6	1	1	7	6	6	6	7	5	5	6	7	4	5	5	0	0	1	1	0	1	1	0	1	10	100
1	0	351	5	2	2	6	6	6	2	5	6	6	6	2	6	6	6	2	6	6	6	6	3	3	2	1	3	3	2	3	3	3	4	5	5	5	6	5	0	0	0	0	0	0	1	0	1	0.05	5
1	0	265	6	6	7	7	7	6	6	7	7	6	7	7	7	7	7	7	7	7	7	7	7	7	1	1	7	7	7	7	7	7	6	6	7	7	6	6	0	0	1	0	0	0	1	0	1	5	5
1	0	249	5	3	6	6	6	5	3	6	6	6	6	6	6	6	6	6	6	6	6	6	6	6	2	1	6	3	6	6	6	6	5	5	6	6	6	5	0	0	0	1	0	0	0	0	1	1.05	5
1	0	344	6	5	7	6	6	6	7	6	6	4	6	7	6	6	7	7	6	7	7	6	5	5	1	1	6	5	4	6	6	6	5	5	6	6	5	6	0	1	1	1	1	1	1	0	1	5	5
1	0	115	5	5	4	4	4	4	4	5	5	5	3	3	3	5	2	5	4	4	4	4	5	3	1	1	3	4	5	4	5	4	4	5	3	5	5	5	1	0	0	0	1	1	1	0	1	5	5
1	0	237	3	3	5	7	6	6	3	6	7	7	5	4	6	6	5	3	7	2	5	5	6	5	1	1	3	6	5	2	5	3	5	5	6	6	5	6	0	0	1	0	0	0	0	0	1	10	100
1	0	248	4	5	3	6	4	6	5	4	5	4	5	4	5	6	4	6	5	6	6	6	4	5	1	1	3	5	4	4	4	3	4	4	3	4	5	5	1	1	1	0	0	1	1	0	1	21.24	50
1	0	380	1	3	3	4	6	6	3	4	4	4	4	7	6	4	1	6	6	3	2	2	6	1	1	1	7	3	4	7	2	6	4	4	6	4	2	4	0	0	0	0	0	0	0	0	1	5	5
1	0	335	6	2	6	4	6	6	4	6	4	4	4	4	5	6	2	3	4	3	4	6	5	2	2	1	3	3	4	4	4	4	7	6	3	2	5	6	0	0	1	0	0	0	1	1	0	0.1	100
1	0	375	2	3	3	5	4	6	2	3	4	6	4	5	5	4	6	4	6	3	5	4	2	3	1	1	2	6	2	2	3	6	3	4	5	4	5	4	0	0	0	0	0	0	0	0	1	5	5
1	0	376	6	7	2	5	7	7	1	2	6	7	6	7	7	6	6	6	6	6	7	7	7	6	1	1	2	6	6	6	6	3	2	6	5	6	6	2	0	0	1	1	0	1	1	0	1	10	100
1	0	329	4	1	7	7	6	6	7	7	7	7	6	7	7	5	6	6	7	1	7	7	7	7	1	1	7	1	7	1	7	7	7	4	7	2	6	4	0	0	1	0	0	1	1	0	1	10	100
1	0	343	5	3	2	5	6	2	3	5	5	2	5	3	5	6	3	3	6	2	2	5	5	3	6	0	3	3	6	2	2	2	5	6	3	2	5	6	0	0	1	0	1	1	1	1	0	1.1	100
1	0	318	3	1	6	6	6	7	6	6	3	1	6	6	6	6	6	6	6	6	6	6	6	3	2	1	5	6	6	6	5	6	2	5	5	3	5	3	0	0	1	0	0	0	0	0	1	10	100
1	1	377	1	3	6	6	5	3	5	6	5	2	5	3	6	6	5	3	6	3	5	3	4	3	1	1	3	1	2	3	2	2	3	4	3	3	4	2	0	0	0	0	0	1	0	0	1	0.1	5
1	0	335	2	1	5	6	6	6	2	6	5	6	6	1	6	6	7	1	7	3	7	6	2	2	1	1	2	1	1	2	2	2	2	3	3	2	5	2	0	0	1	0	0	0	0	0	1	10	100
1	0	345	1	1	7	7	6	5	6	6	2	2	6	6	6	5	6	6	6	6	6	6	6	3	1	1	5	6	6	5	6	6	3	3	3	3	3	3	1	1	1	1	0	0	1	0	1	10	100
1	0	327	1	1	6	7	7	7	7	7	6	6	7	7	7	7	7	7	7	1	7	7	5	5	1	1	7	1	1	6	6	5	1	3	3	3	3	3	0	0	1	1	1	0	0	0	1	5	5
1	0	411	1	1	6	7	3	3	1	2	7	1	1	1	2	5	6	1	1	1	4	1	1	2	1	1	3	1	1	1	2	5	4	1	5	3	2	2	0	0	0	0	0	0	0	0	1	10	5
1	1	275	3	2	6	6	6	6	5	6	4	6	6	6	6	6	6	6	6	6	6	6	5	5	1	1	5	5	2	5	5	6	2	5	5	2	6	3	0	0	1	0	0	0	0	0	1	5	5
1	0	351	2	3	6	3	6	6	6	6	3	2	3	6	6	6	4	6	6	4	4	6	3	3	1	1	2	2	2	5	3	5	6	6	6	6	6	6	1	0	1	1	0	0	0	0	1	5	5
1	0	362	3	3	6	6	6	6	6	6	5	2	6	6	6	6	2	3	6	4	7	6	6	6	1	1	6	3	5	3	6	5	6	6	6	6	6	6	1	1	1	1	0	0	1	0	1	10	100
1	0	183	5	3	2	5	5	1	4	7	4	5	7	4	6	5	3	5	5	2	5	6	4	3	1	1	3	5	5	2	3	2	7	6	3	3	6	4	1	1	1	0	1	0	0	0	1	0.1	5
1	0	342	2	2	7	6	7	7	5	7	6	5	7	7	7	7	7	7	7	7	7	7	6	6	1	1	6	6	7	4	6	6	3	3	4	4	5	4	1	1	1	1	0	0	0	0	1	10	100
1	0	367	6	3	6	6	6	6	3	4	5	5	6	6	6	6	6	6	6	5	6	6	6	5	1	1	6	6	5	6	6	6	6	6	6	6	6	6	1	1	1	1	1	0	1	0	1	10	100
1	0	279	5	5	4	4	4	5	4	5	6	3	3	4	5	4	5	4	4	5	5	4	4	6	4	0	5	4	4	5	3	4	3	5	5	4	4	2	1	0	1	1	0	1	1	1	0	0.1	100
1	0	416	6	2	7	6	7	7	6	6	6	6	6	6	6	6	6	7	6	2	6	6	6	6	2	1	6	6	6	6	6	6	6	6	6	5	6	6	1	1	1	1	0	1	1	0	1	10	100
1	0	288	5	1	3	6	7	7	6	7	6	3	7	7	7	7	7	7	7	7	7	7	7	6	1	1	3	6	7	7	6	7	6	7	7	6	7	6	1	0	1	1	0	0	0	0	1	10	5
1	0	348	4	3	7	7	7	7	7	7	7	4	4	6	7	7	7	5	7	2	7	5	4	4	1	1	6	4	4	7	6	6	2	4	4	4	5	4	1	1	1	1	0	1	1	0	1	0.05	5
1	0	340	6	1	3	6	6	6	7	7	7	7	7	7	6	6	7	6	6	6	7	7	6	6	1	1	6	5	5	7	6	7	6	6	6	6	7	6	1	1	1	1	1	0	1	0	1	0.5	5
1	0	340	3	5	5	5	2	3	3	3	6	5	6	6	6	7	6	6	7	5	7	6	2	2	1	1	2	2	2	2	2	2	3	5	5	4	5	3	0	0	0	0	0	0	0	0	1	1.05	5
1	0	251	3	2	5	6	6	6	5	6	4	4	6	6	5	6	6	6	6	5	6	6	6	6	1	1	3	6	5	5	6	6	2	2	2	2	2	2	0	0	0	0	0	0	0	0	1	0.1	5
1	0	372	5	5	4	5	3	3	5	4	5	4	4	4	4	4	5	4	4	5	5	4	3	4	5	0	3	4	4	5	3	4	4	5	5	4	3	4	1	0	1	0	0	1	1	1	0	0.05	5
1	0	329	5	5	6	6	4	3	5	6	6	2	6	7	7	7	7	7	7	4	7	6	5	1	1	1	1	3	3	2	3	3	5	5	5	5	6	6	0	0	1	0	0	0	0	0	1	105	5
1	0	400	3	2	6	7	7	7	2	2	6	2	5	7	7	6	7	7	7	7	7	5	5	5	1	1	6	6	5	5	7	6	4	5	6	5	5	4	1	1	0	1	0	0	0	0	1	5	5
1	1	398	3	2	7	6	6	5	7	7	6	6	6	6	6	6	6	6	6	6	6	6	5	2	1	1	5	4	5	6	5	5	5	5	5	4	6	5	1	0	1	1	0	0	1	0	1	10	1
1	0	378	3	2	7	6	6	5	6	6	7	6	6	6	6	6	6	6	6	6	6	7	6	6	1	1	7	6	5	5	6	6	2	2	6	2	5	2	1	0	1	1	0	0	1	0	1	5	5
1	0	345	1	1	1	1	4	6	7	6	4	3	1	2	4	5	1	1	3	1	1	2	5	2	1	1	1	2	5	1	3	7	7	7	7	6	7	7	0	0	1	1	0	0	0	0	1	5	5
1	0	368	4	4	2	5	6	7	4	5	6	5	6	6	6	6	6	6	6	2	6	6	5	4	1	1	6	6	5	6	6	6	6	6	6	7	6	6	0	1	1	0	0	0	1	0	1	10	5
1	0	395	5	3	7	6	7	7	7	6	6	7	6	7	6	6	7	7	6	7	7	6	6	7	1	1	7	7	6	7	7	7	7	7	7	7	7	7	1	0	1	1	0	1	1	0	1	1.15	5
1	0	314	2	2	6	5	6	5	6	6	5	3	5	6	6	6	5	4	6	2	5	5	6	1	1	1	5	1	2	2	5	6	5	5	5	4	5	5	0	0	0	0	0	0	0	0	1	0.05	5
1	0	362	3	1	3	5	3	3	3	3	4	4	3	2	3	2	2	2	3	1	2	3	3	2	1	1	3	1	2	2	3	3	2	3	2	2	3	3	0	0	0	0	0	1	0	0	1	10	100
1	0	451	4	4	6	6	6	6	6	6	6	6	5	6	6	6	6	6	6	6	6	6	6	6	2	1	6	6	2	6	6	6	5	5	5	4	6	5	1	1	1	1	1	1	1	0	1	5	5
1	0	174	2	1	3	3	5	3	3	3	3	2	2	2	3	5	2	2	3	2	2	2	2	1	1	1	3	2	3	2	1	3	2	2	3	2	2	2	0	0	0	0	0	0	0	0	1	5	5
1	0	397	5	3	4	5	7	7	4	6	5	7	7	7	7	7	6	7	7	6	7	6	7	6	1	1	7	6	7	7	6	7	4	7	6	2	7	6	1	1	1	0	0	1	1	0	1	10	100
1	0	352	4	4	5	6	5	3	6	5	4	5	6	5	5	5	5	3	6	4	6	6	2	2	1	1	3	4	4	4	4	5	3	3	4	3	2	4	0	0	1	1	1	0	0	0	1	0.05	5
1	0	436	1	1	6	6	5	4	2	3	5	6	6	7	7	7	7	7	7	7	7	7	7	5	1	1	6	6	6	6	6	7	5	4	6	5	5	4	0	0	1	1	0	0	0	0	1	5	5
1	0	374	6	6	3	6	5	3	5	6	6	3	7	6	7	6	6	3	7	6	6	6	2	3	1	1	3	2	2	2	3	3	3	2	3	1	3	2	0	1	1	1	0	0	0	0	1	0.1	5
1	0	461	5	3	3	6	6	5	5	5	6	5	6	3	6	6	6	3	6	5	7	6	5	5	1	1	3	5	3	5	3	3	3	3	3	3	3	3	0	0	0	0	0	0	0	0	1	0.1	100
1	0	413	5	5	5	5	5	6	5	5	5	3	5	6	6	6	6	6	6	6	7	5	6	2	1	1	3	6	5	6	7	6	5	5	6	6	5	5	0	1	0	1	0	0	1	0	1	0.1	100
1	0	407	1	1	3	1	6	3	7	6	6	7	6	3	7	7	6	3	6	6	6	6	6	6	1	1	3	7	6	6	3	6	7	6	7	7	7	7	1	0	1	0	0	0	0	0	1	5	5
1	0	346	3	2	6	6	5	7	5	5	5	6	6	6	5	6	6	6	6	3	7	6	4	2	1	1	6	3	5	2	5	5	3	6	6	6	5	4	1	0	0	0	0	0	0	0	1	10	100
1	0	360	4	3	5	3	3	5	2	3	4	5	5	7	6	3	5	6	6	2	5	2	2	3	1	1	2	2	5	3	4	4	5	6	6	6	4	6	0	0	0	0	0	0	0	0	1	10	5
1	0	504	5	7	5	6	5	6	6	5	7	7	3	6	6	5	5	2	6	5	7	6	5	4	1	1	4	5	4	2	2	3	6	5	7	6	5	4	1	1	1	0	1	1	0	0	1	5	5
1	0	413	7	5	7	7	7	7	7	7	7	3	5	4	6	6	4	3	4	5	5	4	6	3	1	1	3	6	6	4	5	6	4	6	6	6	5	6	1	1	1	1	1	1	0	0	1	5	5
1	0	357	6	6	7	6	7	6	7	7	7	7	6	6	6	7	7	6	6	6	6	7	4	3	1	1	5	3	2	6	5	6	7	6	7	7	7	7	0	0	0	1	0	0	0	0	1	0.05	5
1	0	451	7	1	7	7	7	7	5	7	7	7	7	7	7	7	7	7	7	1	7	7	7	6	1	1	7	1	7	1	7	7	2	2	2	2	7	6	1	0	1	1	0	1	1	0	1	0.1	5
1	0	494	3	3	5	4	5	4	3	5	5	4	4	3	5	5	4	3	4	3	4	4	2	2	1	1	3	2	2	3	2	3	4	4	5	4	4	4	0	0	0	0	0	0	0	0	1	0.05	5
1	0	410	1	1	5	6	6	6	6	7	4	5	4	7	6	7	7	7	7	7	7	6	6	6	1	1	7	6	6	7	7	7	4	4	7	5	4	4	1	1	1	1	0	0	0	0	1	10	100
1	0	471	5	4	6	6	6	7	5	6	6	1	6	6	6	5	5	5	5	6	6	6	3	2	1	1	3	4	4	6	4	6	5	5	6	6	5	5	0	1	1	1	0	1	1	0	1	10	100
1	0	490	6	5	6	6	6	6	5	6	6	5	6	5	6	6	3	5	7	5	5	6	5	3	1	1	5	3	2	5	3	3	3	3	5	5	2	4	0	1	0	0	0	0	1	0	1	10	5
1	0	451	2	2	3	6	6	6	6	5	3	7	4	4	7	6	4	3	5	3	3	3	5	5	1	1	4	3	5	3	3	5	5	6	7	5	6	6	0	1	0	0	0	0	1	0	1	10	100
1	0	222	7	1	7	7	7	7	7	7	4	1	7	7	7	7	7	7	7	7	7	7	7	7	1	1	7	7	5	7	7	7	1	1	2	2	1	1	1	0	1	1	0	0	0	0	1	5	100
1	0	407	2	2	7	5	5	7	3	5	4	3	5	3	5	7	3	3	6	2	5	5	5	5	1	1	1	3	3	2	3	3	3	3	3	3	2	3	0	1	1	1	0	0	0	0	1	0.1	5
1	0	353	2	3	6	6	4	5	3	4	4	3	6	6	6	5	6	3	6	3	6	3	2	2	1	1	3	3	3	2	5	6	3	5	6	5	5	5	1	1	1	1	0	0	1	0	1	5	5
1	0	461	2	4	5	3	6	3	4	3	2	6	3	4	2	4	6	6	4	6	4	4	5	4	1	1	2	2	4	3	7	3	6	4	3	5	3	4	1	1	1	0	0	0	0	0	1	10	20
1	0	288	7	4	7	6	7	7	7	7	7	7	7	7	7	7	7	7	7	7	7	7	7	7	1	1	6	6	7	5	6	6	6	7	7	7	7	7	0	1	1	0	0	0	0	0	1	5	5
1	1	456	5	1	2	6	7	7	7	7	7	2	6	5	7	7	7	7	6	2	3	7	2	7	1	1	7	1	6	7	7	7	6	7	3	6	7	1	1	0	1	1	0	0	0	0	1	10	100
1	0	254	1	1	6	5	4	6	6	6	2	2	2	3	2	1	1	2	2	4	2	2	5	3	1	1	5	2	1	3	3	6	2	2	2	2	2	2	1	1	1	1	1	0	0	0	1	5	5
1	0	459	5	2	4	4	5	6	5	3	4	5	4	6	5	5	5	2	6	2	6	4	4	1	1	1	4	7	4	7	3	5	4	4	3	4	4	4	0	0	0	0	0	0	0	0	1	0.1	100
1	0	515	7	7	6	7	6	3	4	4	7	6	4	6	6	7	5	6	6	2	5	3	6	3	1	1	4	6	7	6	3	3	7	7	7	7	7	7	0	0	0	0	0	0	0	0	1	10	100
1	0	517	4	2	6	5	7	6	6	6	5	3	7	7	7	6	7	7	7	7	7	7	6	6	1	1	3	6	6	3	7	6	4	6	6	5	6	5	0	0	1	0	0	0	0	0	1	0.1	5
1	0	423	5	1	3	7	7	7	3	3	6	5	1	7	7	7	7	3	7	7	7	5	1	3	1	1	7	7	3	7	7	7	1	1	1	1	2	1	0	0	1	0	0	0	0	0	1	1	100
1	0	377	6	6	7	6	7	6	6	6	6	7	6	7	6	6	7	7	7	7	7	6	5	3	1	1	7	6	3	6	7	6	7	7	7	7	6	7	0	1	1	1	0	0	0	0	1	10	100
1	0	385	2	2	7	6	6	6	5	5	6	5	1	1	2	4	2	2	2	3	1	1	6	5	1	1	6	2	4	6	7	6	6	6	6	6	7	6	1	0	0	0	0	0	0	0	1	5	5
1	0	458	5	6	6	5	6	7	6	7	4	6	7	7	7	7	7	7	7	7	7	6	4	4	1	1	3	6	4	4	3	6	5	5	6	5	5	5	1	0	1	0	0	1	0	0	1	5	5
1	0	224	1	2	6	1	7	4	7	7	4	2	7	7	7	7	6	7	7	7	7	7	6	6	1	1	6	6	6	5	6	7	2	1	4	2	2	2	1	1	0	0	0	0	1	0	1	5	5
1	0	453	2	2	3	5	5	7	3	5	3	2	6	5	5	6	7	5	6	3	6	5	2	2	1	1	2	2	1	6	3	5	4	4	6	6	3	4	0	0	0	1	0	0	0	0	1	0.05	100
1	0	340	5	3	6	6	6	7	5	5	3	2	6	7	7	6	2	6	6	6	6	6	6	6	1	1	6	6	5	3	6	5	5	5	5	5	6	5	0	0	0	0	0	0	1	0	1	5	5
1	0	408	2	1	6	7	7	6	3	3	7	7	5	6	5	6	4	7	6	6	6	3	6	3	1	1	7	6	6	7	7	7	1	7	7	7	7	7	1	1	1	1	0	1	0	0	1	0.1	100
1	0	287	6	2	1	7	6	1	1	6	7	1	6	1	7	6	1	2	7	1	2	7	6	1	7	0	2	1	6	1	2	1	7	6	1	2	7	7	0	0	1	0	0	1	1	1	0	2.1	5
1	0	481	2	2	3	6	3	3	2	3	5	4	2	3	4	4	4	2	4	3	3	4	2	2	1	1	4	2	2	2	2	3	4	5	5	4	6	5	1	0	0	0	0	0	0	0	1	5	5
1	0	398	7	7	7	7	7	7	7	7	7	7	7	7	7	7	7	7	7	7	7	7	7	7	1	1	7	7	6	7	7	7	7	7	7	7	7	7	1	1	1	1	1	1	1	0	1	5	5
1	1	507	2	3	6	7	7	7	6	7	5	7	7	6	7	7	7	7	7	6	7	7	3	3	1	1	3	1	5	3	3	7	7	7	7	7	7	7	0	0	1	0	0	0	1	0	1	0.05	5
1	0	575	7	4	6	7	6	7	6	6	7	7	7	7	7	7	7	7	7	7	7	7	6	6	1	1	6	6	6	6	6	7	7	7	7	6	7	7	1	1	1	1	0	1	1	0	1	5	20
1	0	469	5	4	5	6	7	7	7	6	5	6	6	7	6	6	6	6	6	3	7	7	6	6	1	1	2	2	5	2	7	7	5	7	6	2	6	5	0	0	1	0	0	1	0	0	1	0.05	5
1	0	497	2	3	7	3	4	5	5	4	5	5	2	5	5	5	5	5	5	1	6	1	5	2	1	1	6	1	2	6	6	7	6	6	7	7	7	6	1	1	1	1	1	1	1	0	1	5	5
1	0	249	7	4	5	6	7	5	6	6	5	6	5	6	5	5	5	4	6	5	4	5	6	5	3	0	5	5	6	5	5	5	6	6	5	5	6	7	1	0	1	1	0	0	0	0	1	10	1
1	0	549	4	3	7	6	6	6	7	7	5	5	6	7	6	5	6	6	6	6	7	6	4	3	1	1	3	2	2	6	3	3	5	5	5	5	5	5	0	0	0	1	0	0	0	0	1	0.1	120
1	0	472	6	2	6	6	6	6	6	6	6	6	6	7	6	6	6	7	6	2	6	6	6	6	1	1	6	4	5	6	6	6	4	5	6	5	6	5	1	1	1	1	1	1	1	0	1	0.05	5
1	0	311	1	2	2	6	5	3	2	4	5	2	3	2	4	6	2	2	4	1	3	4	3	2	1	1	3	1	1	3	3	4	3	2	3	4	3	3	0	0	1	0	0	0	0	0	1	1.05	5
1	0	588	7	5	7	7	6	5	7	7	6	5	7	7	7	6	7	7	7	7	7	7	3	2	1	1	3	1	3	3	7	5	5	5	5	7	5	5	0	0	1	1	0	0	0	0	1	0.1	100
1	0	250	5	4	7	5	5	6	7	6	6	6	5	6	6	6	6	6	6	6	6	6	6	5	1	1	5	4	6	5	6	3	6	6	6	6	5	6	1	1	1	1	1	0	1	0	1	5	5
1	0	559	3	1	7	7	7	1	7	7	3	2	7	7	7	4	7	7	7	7	7	7	7	5	1	1	3	7	7	3	7	4	2	1	2	3	3	7	1	1	1	1	0	1	1	0	1	10	100
1	0	336	1	1	2	6	6	6	4	7	2	2	1	1	6	5	2	2	3	1	3	1	6	3	1	1	6	6	5	4	5	7	1	1	1	1	1	1	1	0	0	0	0	0	0	0	1	5	5
1	0	643	5	2	3	6	6	6	3	3	6	6	4	3	6	4	3	3	4	4	3	3	3	3	1	1	3	3	4	2	2	3	5	6	5	5	6	5	0	0	1	0	0	0	0	0	1	0.05	5
1	0	643	6	2	6	6	6	7	3	6	6	7	6	7	6	6	6	7	6	6	7	6	6	7	1	1	7	7	6	7	7	7	6	6	6	6	6	6	0	0	1	0	0	1	1	1	0	0.05	4
1	0	156	4	3	4	7	2	4	3	7	6	7	7	7	4	7	6	4	6	3	5	6	3	3	5	0	4	1	2	4	2	1	7	1	5	3	5	3	0	0	1	0	0	0	0	1	0	0.1	100
1	0	375	1	7	7	1	7	7	7	7	7	7	7	7	7	7	7	7	7	1	7	7	7	7	1	1	7	1	7	1	7	7	7	7	7	1	7	1	1	1	0	1	0	0	1	0	1	5	5
1	0	525	7	7	6	7	6	6	6	7	5	7	6	7	7	6	6	6	7	5	7	6	7	6	1	1	5	6	5	6	7	6	4	5	5	5	5	5	0	0	1	1	0	0	0	0	1	10	100
1	0	686	6	6	6	6	6	6	6	6	6	3	6	6	6	6	6	6	6	3	6	6	6	6	1	1	6	3	6	6	6	5	6	5	6	5	6	6	0	1	1	1	1	0	1	0	1	10	5
1	0	655	4	3	7	7	7	6	1	7	4	5	6	4	6	6	5	5	6	2	5	4	7	7	1	1	7	5	6	6	7	7	4	4	5	4	5	4	0	1	1	1	0	0	1	0	1	10	5
1	0	462	2	2	6	5	5	5	6	6	6	5	5	6	6	5	6	6	5	6	6	6	5	5	1	1	6	5	3	5	5	5	3	3	3	3	5	4	1	0	0	0	0	0	0	0	1	5	100
1	0	193	6	7	6	7	1	1	3	5	3	1	3	3	6	5	6	3	5	2	6	3	1	1	1	1	3	1	1	3	3	2	1	1	1	1	1	1	0	0	1	1	0	0	0	0	1	10	5
1	1	491	5	6	7	6	6	7	7	7	6	7	6	3	7	6	6	6	7	2	6	6	4	2	5	0	6	3	2	6	6	7	6	6	6	4	7	3	0	1	1	1	0	1	0	0	1	0.1	5
1	0	612	6	6	6	5	6	5	2	4	5	6	7	7	6	7	6	6	6	6	6	6	5	4	1	1	6	2	3	4	5	6	5	6	5	5	5	6	0	1	1	0	0	0	0	0	1	5	5
1	0	300	1	1	7	7	7	6	5	7	3	2	6	7	6	6	6	7	6	4	7	6	5	5	1	1	5	2	5	5	7	6	1	1	2	1	2	1	0	1	1	1	0	0	1	0	1	0.1	100
1	0	137	4	4	5	4	5	5	5	5	4	4	6	6	6	6	6	6	6	6	6	6	6	6	1	1	6	6	6	6	6	6	5	5	5	5	4	5	1	1	1	1	1	1	1	0	1	5	5
1	0	537	2	2	6	4	6	6	6	6	6	6	6	6	6	6	6	6	7	3	6	6	6	6	1	1	5	3	6	2	6	6	6	6	6	6	6	4	1	0	1	1	0	0	0	0	1	0.1	5
1	0	389	6	3	3	6	6	7	7	6	6	7	6	7	6	6	7	7	6	4	7	7	6	6	1	1	6	6	6	6	6	6	6	6	6	3	6	6	1	1	1	1	0	0	1	0	1	10	5
1	0	519	5	2	2	7	6	2	3	5	6	2	6	2	6	6	3	3	7	3	1	6	6	3	6	0	3	2	6	2	1	1	5	7	2	2	6	6	0	0	1	0	0	1	1	1	0	1	100
1	0	136	2	1	6	2	7	1	1	3	3	7	7	6	7	2	6	5	3	1	6	2	2	6	7	0	6	7	1	1	6	5	1	3	6	6	2	2	0	0	1	0	0	1	1	1	0	10	100
1	0	237	2	2	5	6	7	7	3	5	3	5	5	5	5	6	5	3	5	5	5	5	6	5	1	1	5	5	5	5	6	6	5	6	6	6	5	6	1	1	1	1	1	0	0	0	1	5	5
1	0	611	5	7	2	3	5	6	6	6	5	4	5	7	6	5	6	4	4	4	7	2	3	4	2	1	2	5	4	7	3	7	4	6	4	4	7	5	1	0	1	0	1	0	1	0	1	10	5
1	0	145	3	2	3	5	3	3	1	3	3	6	3	3	4	3	2	2	3	2	2	3	3	2	1	1	3	2	2	3	3	4	2	3	2	3	2	2	0	0	0	0	0	0	0	0	1	10	5
1	0	758	4	3	3	6	4	4	4	4	6	6	6	4	6	6	6	4	6	4	5	6	4	2	2	1	3	2	3	3	2	4	6	6	6	6	6	6	0	0	1	0	0	0	0	0	1	0.1	5
1	0	177	3	3	6	5	6	2	6	7	6	7	6	6	7	6	4	4	7	3	4	6	4	2	1	1	3	3	4	3	3	5	6	6	6	6	7	5	0	0	0	0	0	0	0	0	1	5	5
1	0	408	5	3	5	5	4	6	6	6	4	5	6	2	6	7	5	5	5	3	6	6	5	5	1	1	4	3	4	3	3	4	2	6	3	3	4	4	0	0	0	0	0	1	1	0	1	10	100
1	1	719	3	3	7	5	6	7	6	6	6	7	5	7	7	6	5	6	7	6	7	6	6	6	1	1	3	6	5	2	6	6	5	5	2	6	7	6	0	0	0	0	0	0	0	0	1	5	5
1	0	607	5	5	6	6	6	6	6	6	6	6	3	6	6	6	6	6	6	3	6	5	5	5	1	1	5	4	5	5	5	6	6	6	6	6	6	6	0	0	0	1	0	0	0	0	1	10	5
1	0	182	1	2	7	7	4	2	2	4	6	6	6	6	6	5	6	5	7	6	6	5	4	3	1	1	3	2	2	2	3	5	4	4	5	4	5	4	0	1	0	1	0	0	1	1	0	0.05	5
1	0	635	5	2	6	7	6	6	7	6	6	6	6	6	6	6	6	6	7	6	2	6	5	3	2	1	5	2	4	2	3	5	4	6	4	3	6	6	1	0	0	1	0	0	0	0	1	0.1	100
1	0	522	4	3	6	7	4	7	3	4	5	2	3	2	5	6	3	2	4	1	3	3	4	3	1	1	3	2	3	3	3	4	2	3	4	2	4	3	0	0	1	0	0	0	0	0	1	0.1	5
1	0	85	3	5	6	4	3	4	3	3	4	5	5	4	5	5	3	3	4	3	4	5	4	3	4	0	4	5	4	3	4	5	5	5	3	3	5	5	0	0	0	0	1	1	1	0	1	10	500
1	0	627	7	3	3	7	5	3	2	6	5	3	7	4	7	6	1	3	5	3	2	5	5	3	1	1	3	4	6	3	2	1	5	6	1	3	5	7	0	0	1	0	0	1	0	0	1	5	5
1	0	285	1	2	7	2	3	3	7	7	4	2	7	7	7	7	7	7	7	7	7	7	2	3	1	1	4	1	1	6	7	6	7	7	7	7	7	7	1	1	1	1	0	1	1	0	1	5	5
1	0	381	7	6	6	6	7	7	6	6	7	6	6	6	6	6	6	6	6	6	6	6	5	6	1	1	2	3	5	6	2	6	7	7	6	7	7	7	1	0	1	0	0	0	0	0	1	5	5
1	0	694	2	2	6	6	6	7	6	6	5	4	2	6	6	6	5	5	5	4	4	6	6	3	1	1	7	4	5	6	7	6	2	3	5	3	5	5	1	1	1	1	1	1	0	0	1	10	100
1	0	401	6	5	7	7	5	7	6	6	6	7	4	2	5	6	4	2	7	2	4	5	3	2	1	1	6	1	3	7	7	7	6	6	7	6	7	6	1	1	1	1	0	0	1	0	1	0.05	100
1	0	830	4	5	6	6	6	6	6	6	5	5	6	6	6	6	6	6	6	6	6	6	6	6	1	1	6	6	3	3	6	6	3	5	5	6	5	3	1	1	1	0	0	0	1	0	1	5	5
1	0	173	5	5	6	6	5	5	5	5	5	6	6	6	6	6	6	6	6	6	6	6	4	5	1	1	5	6	4	3	4	5	5	5	6	6	6	5	0	0	0	0	0	1	0	0	1	10	5
1	0	546	7	1	6	7	7	7	7	7	7	6	7	7	7	7	7	7	7	1	7	7	7	7	1	1	7	2	6	7	7	7	6	7	6	6	7	6	0	1	1	1	0	1	1	0	1	10	100
1	0	173	1	1	7	7	7	7	7	7	6	1	6	6	6	6	6	6	6	7	7	6	7	7	1	1	6	7	7	7	7	7	7	7	7	7	7	7	1	1	1	1	0	1	1	0	1	5	5
1	0	637	6	2	7	7	7	7	7	7	7	6	6	6	6	6	6	7	7	6	5	7	4	6	1	1	6	6	4	6	7	6	6	6	6	6	7	5	1	1	1	1	0	1	1	0	1	0.1	5
1	0	780	2	1	7	6	3	3	2	6	5	5	1	7	6	5	3	6	7	2	5	5	3	1	1	1	2	1	1	1	2	2	6	2	7	6	5	6	0	0	0	1	0	0	0	0	1	5	5
1	0	251	5	4	4	2	4	7	5	6	5	5	5	4	5	4	5	6	4	6	6	6	4	3	1	1	5	3	3	3	4	4	5	4	6	5	6	5	0	0	1	1	0	0	0	0	1	5	5
1	0	426	6	3	1	5	6	2	2	6	6	1	7	2	6	5	2	2	7	1	2	6	7	2	7	0	3	2	5	2	2	2	6	7	2	2	7	6	0	0	1	1	0	1	1	0	1	10	100
1	0	109	3	2	3	3	5	5	2	2	6	5	5	5	6	6	6	5	5	3	5	4	4	3	1	1	3	3	4	3	3	5	5	6	6	5	5	5	0	0	0	0	0	0	0	0	1	5	5
1	0	783	5	5	5	5	6	5	5	6	5	5	6	3	6	6	6	3	6	5	6	6	5	5	1	1	3	4	5	5	2	6	4	4	5	4	5	4	0	0	0	0	0	0	0	0	1	10	5
1	0	489	3	3	7	7	7	7	6	6	6	6	7	6	7	6	6	6	7	3	7	6	4	4	1	1	7	3	3	7	6	7	6	6	6	1	6	6	0	1	1	1	1	1	1	0	1	10	100
1	0	244	1	1	3	2	5	2	2	3	2	2	3	2	4	3	2	1	4	2	2	3	2	1	1	1	3	2	1	1	3	3	1	1	1	1	1	1	0	0	0	0	0	0	0	0	1	0.1	100
1	0	548	2	2	3	5	4	3	3	4	3	4	4	6	5	5	6	5	4	3	5	3	3	3	1	1	3	3	4	3	3	3	4	5	5	5	5	4	0	1	0	0	0	0	1	0	1	10	5
1	0	535	6	5	3	3	6	6	2	3	6	6	3	3	5	6	6	6	3	3	6	3	3	3	1	1	3	3	2	5	5	3	3	3	3	3	5	5	0	0	0	1	0	0	1	0	1	0.05	5
1	0	137	7	6	7	6	6	5	7	6	6	4	5	6	5	5	6	7	6	6	6	5	4	4	1	1	4	6	4	4	4	3	6	5	6	6	6	6	1	0	1	0	0	0	1	0	1	5	5
1	0	659	4	4	4	5	6	5	5	6	5	3	6	6	6	6	6	6	6	6	6	6	4	4	1	1	4	3	4	4	4	4	3	5	2	2	3	3	0	1	1	1	0	0	1	0	1	0.05	5
1	0	246	2	1	7	7	7	6	6	6	5	6	6	5	5	5	6	2	6	3	6	6	5	5	1	1	6	2	5	6	6	2	6	6	7	6	7	2	1	1	1	1	1	1	1	0	1	0.1	5
1	0	241	5	2	4	6	4	6	6	6	5	5	6	6	7	6	6	6	5	1	6	7	6	5	1	1	6	2	6	3	4	3	3	6	5	3	6	4	1	1	0	0	0	1	1	0	1	10	100
1	0	1082	6	2	7	5	2	7	6	6	6	5	7	6	6	7	7	7	6	2	7	5	5	6	6	0	3	2	6	2	3	7	5	6	7	3	5	6	1	1	1	0	0	0	0	0	1	10	50
1	0	178	4	4	3	4	3	3	4	5	5	3	4	5	5	4	3	3	5	5	3	4	6	3	5	0	4	4	4	3	3	4	3	4	3	3	5	4	0	0	0	0	0	0	1	0	1	10	5
1	0	360	1	1	4	5	5	2	2	5	7	7	1	2	7	1	1	2	7	2	3	1	1	2	1	1	3	1	2	1	1	6	1	1	1	1	2	1	0	0	0	0	0	0	0	0	1	5	5
1	0	388	2	2	6	6	5	6	6	6	5	6	2	2	6	3	2	2	2	1	2	2	5	3	1	1	4	2	5	3	3	7	4	3	5	3	3	4	0	0	0	0	1	0	0	0	1	0.05	5
1	0	253	5	1	7	7	6	6	6	7	7	7	2	2	6	7	5	2	7	1	6	2	5	1	1	1	2	1	2	2	2	2	7	7	7	7	7	7	0	0	0	0	0	0	0	0	1	5	5
1	0	1121	2	1	6	5	7	5	7	7	5	6	6	6	7	7	6	6	7	5	7	6	5	2	1	1	2	3	3	2	3	5	5	6	6	6	6	5	0	0	0	0	0	0	0	0	1	5	5
1	0	372	6	2	6	2	6	6	6	6	6	6	6	5	6	6	3	6	6	2	5	6	5	6	2	1	5	2	6	2	6	6	6	6	2	2	6	5	1	0	0	0	0	1	1	0	1	5	100
1	0	502	2	2	7	6	7	7	7	6	5	5	7	7	7	6	7	7	7	7	7	7	6	6	1	1	6	6	5	6	6	7	2	2	3	3	2	2	1	1	1	1	0	0	1	0	1	5	5
1	0	1026	6	2	7	6	6	7	7	7	7	7	6	7	7	6	7	7	6	4	7	7	6	7	1	1	7	7	5	6	7	6	6	7	7	5	7	6	1	1	1	1	1	1	1	0	1	10	100
1	0	330	5	4	2	5	6	6	2	6	6	4	6	6	6	6	6	2	6	6	6	6	6	6	2	1	2	6	5	2	2	4	6	5	6	6	6	4	0	0	1	0	0	0	0	0	1	10	5
1	0	327	1	2	2	5	6	6	3	4	6	6	1	6	6	5	1	3	6	1	1	1	7	3	1	1	7	4	4	3	7	7	1	1	1	1	2	1	1	0	1	1	0	0	1	0	1	0.1	100
1	0	191	1	1	6	7	7	6	1	2	5	5	3	3	7	6	6	1	6	1	5	5	7	3	6	0	2	2	6	3	5	7	1	1	3	2	1	1	0	0	1	0	0	0	0	0	1	10	100
1	1	742	6	6	7	7	7	7	7	7	7	7	7	7	7	7	7	7	7	7	7	7	7	6	1	1	6	7	6	7	7	7	7	7	7	7	7	7	1	1	1	1	1	0	1	0	1	5	5
1	0	368	7	7	7	5	7	7	5	7	7	7	1	1	5	6	1	1	2	1	2	2	7	6	1	1	6	7	7	6	3	7	7	7	7	7	7	7	0	0	0	1	0	0	0	0	1	10	5
1	0	128	1	1	4	6	3	1	4	6	5	3	4	1	6	4	1	2	7	2	3	6	6	1	6	0	3	1	5	3	1	2	7	6	1	4	6	4	1	0	1	0	1	1	1	0	1	0.1	100
1	0	287	5	3	7	7	6	7	6	7	7	7	7	7	7	6	7	7	7	6	7	6	6	6	1	1	6	6	5	7	7	6	7	7	7	7	6	7	1	1	1	1	0	1	0	0	1	5	5
1	0	218	6	1	6	7	7	7	7	7	7	7	7	7	7	7	7	7	7	1	7	7	7	7	1	1	2	1	7	1	2	1	7	6	7	6	7	5	0	0	1	1	0	0	0	0	1	10	100
1	0	293	2	2	6	4	4	4	6	6	4	1	4	3	3	4	3	3	3	6	3	4	5	6	1	1	5	6	4	6	6	6	2	1	4	1	1	1	1	1	1	1	1	0	1	0	1	5	5
1	0	185	5	6	6	6	6	7	6	6	6	5	6	6	6	6	6	6	6	5	6	6	6	3	1	1	5	5	5	5	5	5	6	6	6	6	6	6	0	0	1	1	0	0	0	0	1	5	100
1	0	475	6	3	3	5	5	4	4	6	6	4	6	4	6	5	5	6	6	3	5	6	5	3	2	1	3	2	6	2	4	4	5	6	4	3	6	5	0	1	1	0	0	1	1	0	1	0.05	5
1	0	1131	2	1	3	6	2	3	2	5	3	2	4	3	5	5	4	4	5	1	4	4	6	2	2	1	3	2	2	2	2	4	2	2	2	2	4	2	0	0	1	0	0	0	0	0	1	5	4
1	0	226	1	2	6	6	6	6	1	1	7	6	1	1	5	5	1	1	5	1	2	1	6	5	1	1	6	4	4	6	7	7	7	6	7	6	6	6	0	1	1	1	0	0	0	0	1	5	5
1	0	296	5	3	7	7	6	7	7	7	6	7	6	7	7	6	7	7	7	4	7	5	6	5	1	1	3	3	6	3	5	7	5	5	7	6	5	5	1	1	1	1	0	0	1	0	1	10	5
1	0	806	1	3	1	1	2	1	1	1	1	1	2	1	1	1	1	1	1	1	1	1	1	1	1	1	1	2	1	1	1	2	1	1	1	1	1	1	0	0	0	0	0	0	0	0	1	5	5
1	0	280	5	5	5	4	6	6	6	6	6	6	6	7	7	7	7	7	7	7	7	7	6	4	1	1	2	7	4	7	7	7	4	4	4	4	4	4	0	0	0	0	0	0	0	0	1	5	5
1	1	154	5	1	7	3	7	2	1	5	3	3	6	7	6	1	7	6	3	4	7	6	7	3	1	1	2	3	3	7	5	7	1	1	1	1	3	2	1	1	1	1	1	1	1	0	1	5	100
1	0	165	7	7	7	7	7	7	7	7	7	5	7	7	7	7	7	7	7	4	7	7	6	7	1	1	7	4	6	7	7	7	7	7	7	7	7	7	1	0	1	1	0	0	0	0	1	5	5
1	0	387	5	2	6	6	6	3	5	6	7	7	6	4	7	7	7	3	6	7	7	6	4	3	1	1	2	5	6	3	3	3	7	6	7	5	7	6	0	0	1	0	0	0	0	0	1	10	100
1	0	1270	1	1	7	7	4	4	7	7	1	1	6	6	6	5	5	5	6	7	7	5	2	2	1	1	2	3	1	3	3	7	1	1	1	1	1	4	0	0	0	1	0	0	0	0	1	10	100
1	0	244	6	5	7	5	6	6	7	6	3	5	5	7	6	6	7	7	6	5	7	6	6	6	1	1	7	4	4	6	6	7	6	5	7	7	6	6	1	1	1	1	1	1	1	0	1	5	5
1	0	506	6	6	7	7	7	7	7	7	6	7	7	7	7	7	7	7	7	7	7	7	7	7	1	1	7	7	7	7	7	7	6	5	7	6	5	5	1	1	1	1	1	0	0	0	1	5	5
1	0	206	5	5	7	6	6	6	6	6	4	4	7	7	7	7	7	6	7	4	7	6	6	5	1	1	6	4	6	5	6	7	5	5	5	6	5	6	1	0	1	0	0	0	0	0	1	5	5
1	0	194	1	1	1	1	1	1	1	1	7	7	1	1	1	1	1	1	1	1	1	1	2	2	1	1	1	1	1	1	1	2	7	7	7	7	7	7	1	0	0	0	0	0	0	0	1	5	5
1	0	1299	4	3	6	7	5	6	6	6	5	5	7	5	6	6	6	5	6	5	6	6	5	6	1	1	5	3	6	3	6	3	7	6	5	3	6	5	0	1	1	0	0	0	1	0	1	10	5
1	0	998	6	7	7	7	7	7	7	7	7	7	7	7	7	7	7	6	7	7	7	7	6	7	1	1	3	7	5	5	7	7	6	7	7	6	6	7	0	0	1	0	0	0	0	0	1	10	5
1	0	905	5	1	6	7	6	7	3	6	7	6	6	6	6	5	3	7	6	3	6	6	2	2	1	1	2	3	6	2	3	6	1	2	3	2	3	2	0	0	0	0	0	0	0	0	1	10	10
1	0	221	6	2	5	6	5	3	6	6	6	5	6	4	6	6	6	3	6	4	6	6	5	3	1	1	3	4	3	3	4	5	3	5	4	4	5	5	0	0	0	0	0	0	0	0	1	0.05	5
1	0	722	7	7	4	7	6	6	5	6	7	7	7	7	7	6	7	7	7	7	7	7	4	6	1	1	3	4	4	3	3	6	3	6	4	4	5	4	0	0	1	0	0	1	0	0	1	0.05	5
1	0	284	4	3	6	5	4	4	6	6	4	4	6	6	6	6	6	6	6	5	6	6	4	4	1	1	3	4	4	4	4	5	4	4	4	4	4	4	0	0	0	0	0	0	0	0	1	0.05	5
1	0	245	1	7	7	1	7	7	7	7	7	7	7	7	7	7	7	7	7	1	7	7	7	7	1	1	7	1	1	1	7	7	7	7	1	1	7	1	1	1	0	1	1	0	0	0	1	5	5
1	0	165	2	2	6	5	6	6	6	7	5	3	6	7	6	6	6	7	7	7	7	7	5	5	1	1	4	6	5	5	6	6	2	2	2	2	2	3	1	1	1	1	1	0	1	0	1	5	5
1	0	452	5	5	3	5	6	5	5	6	7	6	6	6	7	7	6	6	6	5	6	6	6	5	1	1	3	5	5	3	5	6	4	3	6	7	6	6	0	0	1	0	0	0	0	0	1	0.1	100
1	0	228	6	6	6	6	6	7	7	5	5	7	6	7	7	6	7	7	7	6	7	7	5	7	1	1	4	4	5	7	6	5	7	7	6	7	6	6	0	0	0	1	0	0	0	0	1	5	1
1	0	214	2	2	6	7	7	6	3	5	6	6	6	6	6	6	6	6	6	6	6	6	3	6	1	1	5	2	4	3	6	6	6	6	6	6	6	6	0	0	1	1	0	0	1	0	1	5	100
1	0	409	6	4	7	6	6	7	7	6	6	7	6	7	5	5	7	4	6	3	7	5	3	3	1	1	4	3	5	4	4	3	4	3	4	4	3	4	1	1	1	0	0	1	0	0	1	5	5
1	0	233	2	1	3	2	7	5	5	5	1	2	4	1	5	4	3	1	5	2	3	6	5	3	4	0	2	1	7	2	4	3	1	1	1	6	1	1	1	0	1	0	1	0	1	0	1	10	100
1	0	1092	6	2	7	7	7	7	7	7	7	7	6	7	7	7	7	7	6	3	7	6	6	7	6	0	7	1	7	6	7	7	6	6	7	7	6	7	1	0	1	1	0	0	1	0	1	10	100
1	0	123	2	1	7	7	7	7	7	7	7	7	7	7	6	6	6	7	6	7	7	6	1	7	1	1	7	7	7	7	7	7	7	7	7	7	7	7	1	1	1	1	1	1	1	0	1	10	100
1	0	321	1	1	6	5	6	6	3	3	3	2	5	6	6	6	5	6	6	6	6	5	3	3	1	1	6	3	2	6	6	6	4	4	6	5	5	3	1	1	1	1	1	1	1	0	1	0.05	5
1	0	170	1	1	3	4	4	3	1	2	2	1	1	1	1	1	1	1	1	2	1	1	3	1	1	1	4	1	2	4	4	5	1	1	1	1	1	1	1	1	0	0	0	0	0	0	1	0.05	5
1	1	386	5	1	2	7	5	5	1	4	7	7	7	1	7	7	1	1	4	2	1	7	6	1	1	1	4	2	4	4	6	5	7	7	7	7	7	7	0	0	0	0	0	0	0	0	1	5	5
1	0	169	5	2	1	6	6	3	1	5	6	5	2	2	3	5	1	2	1	3	1	1	5	3	1	1	1	1	6	1	2	3	7	6	3	3	5	6	0	0	1	1	0	0	0	0	1	5	5
1	0	381	4	2	6	6	6	6	6	6	6	6	6	6	6	6	6	6	6	6	6	6	6	5	1	1	6	6	4	5	6	5	3	3	6	3	5	3	1	0	1	1	0	1	0	0	1	0.05	5
1	0	635	6	2	5	6	6	6	6	6	5	6	6	3	6	6	6	6	6	2	3	6	5	3	1	1	6	5	6	6	3	6	2	6	6	3	7	3	1	0	1	0	0	1	1	0	1	0.05	5
1	0	150	5	2	6	6	7	7	7	7	6	2	6	7	6	6	7	7	7	7	7	7	5	6	1	1	4	4	6	7	6	7	4	5	6	7	6	4	0	0	1	1	0	0	0	0	1	5	5
1	0	345	7	2	2	6	6	1	1	7	7	1	6	2	4	7	1	2	7	2	1	6	7	1	7	0	1	2	6	2	2	1	6	6	1	2	7	6	0	0	1	0	0	1	1	1	0	0.1	100
1	0	974	1	1	6	5	5	6	1	2	2	1	1	3	2	2	1	2	2	2	1	1	6	5	1	1	5	3	5	5	5	6	1	1	3	3	1	2	0	0	0	0	0	0	0	0	1	5	5
1	0	846	2	3	1	3	7	7	5	6	4	5	7	7	7	7	6	6	7	4	6	7	7	7	1	1	7	7	7	6	5	7	7	7	7	6	7	3	1	0	1	0	0	0	0	0	1	5	5
1	0	349	3	2	7	5	5	7	6	6	4	4	2	1	4	2	3	1	3	1	1	2	2	1	1	1	4	2	4	5	1	6	2	4	3	2	7	3	0	1	1	1	0	1	1	0	1	5	5
1	0	251	6	6	7	6	6	6	6	6	6	6	6	7	6	6	6	6	6	6	7	6	6	6	1	1	4	6	5	6	6	6	5	5	5	5	6	4	0	0	1	1	0	0	0	0	1	10	5
1	0	245	6	3	4	6	6	7	7	7	5	7	7	7	6	6	7	7	6	4	7	7	6	4	1	1	6	4	6	2	6	6	1	2	4	2	4	2	0	0	1	1	0	0	0	0	1	10	5
1	0	207	2	2	6	6	6	6	3	3	5	6	6	6	6	6	6	6	6	4	6	6	5	5	1	1	5	3	5	5	5	6	6	6	6	6	6	6	1	0	1	1	0	1	0	0	1	5	5
1	0	542	6	2	7	5	6	7	6	7	6	5	2	2	3	3	1	2	3	1	2	4	5	5	2	1	6	2	6	5	6	6	5	6	5	5	5	3	1	0	1	1	0	0	0	0	1	5	100
1	0	328	4	3	7	7	7	7	7	7	5	7	5	6	6	6	5	6	6	6	5	6	7	7	1	1	7	7	5	7	7	7	6	6	7	7	6	6	1	1	1	1	1	1	1	0	1	10	5
1	0	1422	6	2	6	6	6	6	6	6	6	2	6	6	6	6	6	6	6	2	6	6	6	6	2	1	2	2	6	2	2	2	6	6	5	2	6	6	0	1	1	1	0	1	1	0	1	10	20
1	0	450	5	3	7	4	7	6	7	7	5	3	5	6	6	6	6	6	6	4	6	6	6	5	1	1	5	3	4	6	6	6	5	5	6	6	7	6	1	0	1	1	0	0	0	0	1	5	5
1	1	1079	3	2	7	7	6	6	2	6	5	3	5	3	6	6	6	3	5	2	6	6	5	4	1	1	5	2	6	6	7	6	4	6	6	3	5	3	1	0	1	1	1	0	0	0	1	0.05	5
1	0	1550	1	1	7	7	6	6	3	5	7	6	1	1	2	4	1	1	2	1	1	1	6	4	1	1	6	2	5	7	6	7	7	7	7	7	7	7	1	1	1	0	0	0	1	0	1	5	5
1	0	520	6	7	6	7	6	6	7	6	5	7	7	5	6	6	6	7	6	3	6	6	3	3	1	1	3	2	3	3	3	5	7	7	7	6	6	6	0	0	0	0	0	0	0	0	1	5	5
1	0	278	1	1	7	7	4	5	1	5	4	1	1	2	5	5	1	1	1	1	1	1	1	7	1	1	7	1	1	3	3	7	4	1	4	7	1	4	1	0	1	1	0	0	0	0	1	0.1	5
1	0	397	1	1	1	5	2	1	3	3	5	7	4	7	6	6	7	7	6	4	7	4	2	1	1	1	3	2	2	2	2	6	6	6	7	6	6	6	0	0	1	1	0	0	0	0	1	0.05	5
1	0	407	5	6	6	6	6	6	6	6	5	3	6	3	6	6	6	3	6	4	6	6	5	4	1	1	3	4	2	3	4	5	2	3	3	3	4	3	0	0	0	0	0	0	0	0	1	0.05	5
1	0	280	2	3	7	5	7	7	7	5	7	7	6	7	7	7	7	7	7	4	7	6	7	7	1	1	7	7	5	7	7	7	7	7	7	7	7	7	1	1	1	1	0	0	1	0	1	10	100
1	0	609	1	1	7	4	7	7	7	7	5	4	7	7	7	7	7	7	7	4	7	7	6	6	1	1	5	4	6	7	7	7	4	5	6	4	5	4	1	0	1	1	0	0	0	0	1	5	5
1	0	754	4	3	6	6	5	5	6	6	6	5	5	6	6	6	5	3	6	3	4	5	3	3	1	1	3	3	4	2	6	5	5	5	7	6	5	6	0	0	0	0	0	0	0	0	1	5	5
1	0	1231	3	2	6	5	6	6	5	6	2	6	6	6	6	6	6	6	6	6	7	6	2	6	1	1	5	5	2	5	5	6	6	5	6	6	6	6	1	1	1	1	1	1	1	0	1	10	10
1	0	564	5	7	7	6	7	6	7	7	6	6	5	7	7	7	7	7	7	3	7	6	3	3	1	1	5	2	7	7	6	5	6	7	6	6	7	6	1	0	0	1	0	0	0	0	1	5	5
1	0	468	2	1	7	7	6	4	5	6	4	5	2	4	5	5	2	5	5	1	3	2	2	2	1	1	6	1	2	3	6	6	3	4	5	3	5	3	0	0	1	1	0	1	0	0	1	10	100
1	0	168	2	2	7	6	6	5	6	6	6	6	6	6	6	6	6	6	6	6	6	6	6	6	7	0	6	6	6	6	6	6	6	5	6	6	5	5	1	1	1	1	0	0	0	0	1	5	5
1	0	183	1	1	7	7	5	6	6	6	6	4	6	6	7	6	6	6	7	6	7	6	4	6	1	1	3	5	6	3	5	5	6	5	6	5	6	5	0	0	0	0	0	0	0	0	1	10	5
1	0	180	7	1	1	6	5	4	1	2	7	3	4	4	6	7	4	1	7	1	4	7	7	4	7	0	1	1	7	2	4	4	5	7	1	1	4	7	1	1	1	1	0	0	0	0	1	0.1	100
1	0	214	1	1	3	5	6	3	2	2	5	5	6	2	6	5	6	2	6	2	3	3	6	3	1	1	6	5	3	3	5	5	5	3	5	5	6	5	0	1	1	1	0	0	0	0	1	5	20
1	0	209	3	2	5	5	6	6	4	4	6	5	6	6	6	6	6	6	6	6	6	6	6	6	1	1	6	6	5	6	6	6	6	5	6	6	5	6	1	1	1	0	0	0	1	0	1	5	5
1	0	249	3	2	7	7	7	7	7	7	6	7	6	6	6	6	7	6	6	2	6	6	7	7	1	1	7	7	4	7	7	7	7	7	7	7	7	7	1	1	1	1	0	1	1	0	1	10	5
1	0	235	3	2	3	6	5	6	3	5	5	5	5	5	6	6	6	5	6	3	6	5	5	2	1	1	3	3	3	2	5	6	5	5	4	5	5	5	0	0	1	0	0	0	0	0	1	5	5
1	0	269	2	5	6	6	6	6	6	6	6	6	6	6	6	6	4	6	6	6	6	6	6	5	2	1	6	4	3	6	6	6	2	2	2	2	2	2	1	0	1	1	0	0	0	0	1	5	5
1	0	117	7	6	2	5	6	6	6	6	7	7	7	7	7	7	7	7	7	7	7	7	4	3	1	1	2	6	4	2	6	2	5	7	7	6	7	7	1	0	0	0	0	0	0	0	1	5	5
1	0	292	7	7	7	7	7	7	7	7	7	7	7	7	7	7	7	7	7	7	7	7	6	6	1	1	7	7	7	7	7	7	6	7	7	7	7	7	1	1	1	1	1	1	1	0	1	5	5
1	0	279	4	3	5	6	6	6	6	6	6	6	6	4	6	6	6	3	6	6	6	6	6	6	1	1	4	4	6	5	6	5	6	6	7	7	6	6	0	0	1	0	0	0	0	0	1	0.1	100
1	0	277	4	3	3	5	5	5	5	5	7	7	5	6	6	7	6	6	6	4	6	5	4	5	1	1	3	4	3	3	4	6	6	6	6	6	6	6	1	0	1	1	0	0	0	0	1	0.05	5
1	0	258	5	5	3	3	6	6	6	6	4	6	6	7	6	6	7	7	1	6	7	6	5	3	1	1	3	5	5	2	3	3	6	5	5	5	5	6	0	0	0	0	0	0	0	0	1	5	5
1	0	291	2	2	3	3	3	4	3	3	3	3	2	4	3	3	3	4	5	3	4	3	2	3	1	1	6	2	3	2	4	4	2	6	3	3	2	5	1	0	1	1	0	0	0	0	1	5	5
1	0	261	1	2	5	6	5	3	5	5	1	2	2	4	3	3	2	3	3	4	3	4	5	3	1	1	5	2	4	3	6	5	1	2	2	2	2	1	1	1	0	1	0	0	0	0	1	5	5
1	0	234	6	6	2	7	5	5	1	3	6	3	2	6	6	7	3	2	5	1	3	3	5	2	1	1	3	3	2	6	3	5	7	7	7	6	7	7	0	1	1	1	0	0	0	0	1	5	5
1	0	309	6	5	6	6	6	7	6	7	6	7	6	7	7	7	7	7	6	7	7	7	6	6	1	1	6	6	6	6	6	7	6	6	7	7	6	4	0	0	1	1	0	0	0	0	1	10	100
1	0	282	7	6	6	6	5	5	2	3	6	7	5	6	6	6	5	5	6	5	6	5	2	3	1	1	3	3	2	3	3	5	3	3	3	3	5	3	0	0	0	1	0	0	0	0	1	5	5
1	0	185	3	1	5	5	4	3	2	3	3	5	3	2	5	4	3	2	5	2	3	2	3	2	1	1	3	1	2	2	2	3	3	2	3	2	3	3	1	0	0	0	0	0	0	0	1	5	5
1	0	322	3	3	7	5	6	6	5	5	5	5	6	6	6	6	6	6	6	5	6	6	3	3	1	1	3	5	3	3	6	5	6	6	6	6	7	6	0	0	0	0	0	0	0	0	1	5	5
1	0	344	2	1	5	6	6	6	5	6	6	1	6	2	6	6	5	2	6	3	3	3	3	3	1	1	3	4	3	4	5	4	3	7	5	5	2	6	1	0	1	1	1	0	0	0	1	0.05	5
1	0	306	6	6	6	6	4	6	2	4	6	6	2	2	6	4	2	2	6	2	2	4	2	2	1	1	2	1	2	2	2	6	4	2	4	4	4	4	0	0	0	0	0	0	0	0	1	10	100
1	0	348	5	2	7	7	7	7	5	6	6	6	2	2	5	3	2	1	3	1	1	2	7	6	1	1	7	7	7	7	7	6	5	5	6	6	6	6	0	0	0	0	0	0	0	0	1	10	5
1	0	386	2	3	7	7	6	7	7	7	5	7	6	7	6	6	7	7	7	7	7	6	5	5	1	1	2	5	6	6	3	7	3	3	3	3	3	3	1	0	1	1	0	0	0	0	1	11	5
1	0	240	2	4	3	4	5	4	3	4	6	5	4	4	5	5	3	4	4	3	5	4	4	3	1	1	4	3	3	2	3	3	5	5	6	6	6	6	0	0	0	0	0	0	0	0	1	5	5
1	0	406	1	1	3	5	5	6	3	3	1	1	1	2	3	5	1	2	3	2	2	2	3	2	1	1	3	2	3	7	3	6	1	1	1	1	1	1	0	0	0	0	0	0	1	0	1	10	5
1	0	162	1	1	3	2	4	5	2	3	4	3	2	2	2	2	2	2	2	2	2	2	5	2	1	1	4	2	5	4	4	5	3	2	3	2	3	3	0	0	0	1	0	0	0	0	1	5	5
1	0	348	5	4	6	6	6	6	6	6	6	6	6	6	6	6	6	6	6	6	6	6	6	5	2	1	5	4	6	4	6	6	6	6	6	6	6	6	0	0	0	0	0	0	0	0	1	5	100
1	0	258	1	1	7	7	1	1	1	7	1	7	1	1	7	7	1	1	7	1	7	7	1	1	1	1	1	1	1	1	1	1	1	1	1	1	1	1	0	1	1	1	0	1	1	0	1	10	5
1	0	244	5	4	5	5	4	4	6	6	5	6	5	6	5	6	4	6	4	4	4	6	4	5	1	1	3	4	4	4	3	3	4	4	6	3	6	5	1	0	1	0	0	1	0	0	1	10	100
1	0	450	2	2	6	2	6	7	6	6	6	3	6	7	6	6	6	6	6	6	7	6	6	6	1	1	6	6	5	6	6	6	6	5	6	6	6	6	1	1	1	0	1	1	1	0	1	5	5
1	0	404	6	3	7	6	7	5	6	6	5	6	7	6	7	6	6	5	6	1	5	6	7	7	3	0	5	2	6	2	6	6	6	5	6	4	7	6	1	1	1	0	1	1	0	0	1	5	5
1	0	267	7	2	2	7	7	7	6	7	7	2	7	6	6	7	6	6	6	1	7	6	6	3	2	1	5	2	6	2	7	6	6	7	6	2	7	2	0	1	1	0	0	1	0	0	1	5	5
1	0	273	1	3	3	5	5	3	1	6	6	2	6	1	6	6	2	1	5	2	3	5	3	2	1	1	3	2	5	6	3	3	3	5	6	5	5	6	0	0	0	0	0	0	0	0	1	10	5
1	0	175	2	2	7	7	6	6	3	6	6	6	2	2	5	2	2	2	4	2	2	3	5	3	1	1	5	2	4	3	6	6	6	6	7	7	6	7	0	1	1	1	1	0	1	0	1	10	100
1	0	470	6	4	6	6	6	6	6	6	6	6	6	6	6	6	6	6	6	6	7	7	6	6	1	1	5	6	3	6	6	6	5	5	6	4	6	5	1	1	1	1	1	1	1	0	1	10	100
1	0	178	1	1	3	2	5	6	1	5	4	3	3	1	3	5	2	2	5	2	3	2	5	4	1	1	6	2	4	3	5	5	4	5	5	5	3	5	0	0	1	0	0	0	0	0	1	10	5
1	0	430	4	2	6	6	6	6	4	5	3	5	6	6	6	6	6	6	6	4	6	5	4	5	1	1	6	4	3	5	5	4	2	3	3	3	3	3	1	1	0	1	1	0	1	0	1	10	100
1	0	270	5	2	6	6	6	5	6	6	5	5	5	3	5	6	3	3	5	3	5	6	5	3	1	1	5	3	5	5	5	6	6	5	6	5	5	6	0	0	1	1	1	0	0	0	1	5	5
1	0	177	5	5	7	4	6	7	7	6	6	4	6	7	7	7	6	7	6	7	7	6	6	6	1	1	6	5	7	4	6	6	6	5	5	2	6	5	1	1	1	0	0	1	1	0	1	10	5
1	0	405	1	2	2	3	5	5	3	5	5	5	3	3	5	5	3	3	3	3	3	4	3	2	1	1	3	2	3	2	3	5	3	6	6	6	5	3	1	1	1	1	0	0	1	0	1	5	5
1	0	1059	6	4	4	7	5	7	3	4	7	7	6	7	6	6	7	4	7	4	7	6	4	3	1	1	2	2	4	1	2	3	2	2	2	2	4	2	0	1	1	0	0	0	0	0	1	10	10
1	0	202	1	1	6	2	5	6	5	6	3	2	4	3	4	5	2	3	6	3	6	4	5	3	1	1	7	3	4	6	6	5	2	1	7	4	2	4	0	1	1	1	0	0	0	0	1	5	5
1	0	562	7	5	3	6	7	3	7	7	7	7	6	6	6	7	6	6	7	2	7	7	5	5	1	1	2	1	5	6	2	4	7	6	6	5	7	7	0	0	1	0	1	1	1	0	1	10	5
1	0	592	6	3	5	7	6	5	3	7	7	5	7	5	6	7	5	3	6	1	2	7	6	3	3	0	2	3	7	2	3	2	6	6	3	1	7	7	0	0	1	0	0	1	0	0	1	10	20
1	0	232	2	3	4	4	5	6	3	3	4	3	5	4	5	4	5	3	5	2	5	4	5	3	1	1	6	5	5	5	5	3	1	1	1	1	3	5	0	0	0	1	0	0	0	0	1	0.05	5
1	0	280	5	3	6	6	6	6	6	7	6	6	6	6	6	6	6	6	6	6	7	6	5	6	1	1	6	6	7	7	6	6	5	5	6	6	6	5	1	1	1	1	1	1	1	0	1	10	100
1	0	132	2	2	2	5	7	6	2	5	6	6	7	7	6	7	7	7	6	6	7	6	7	6	1	1	6	6	7	6	6	1	2	5	3	2	5	2	0	0	1	0	0	0	0	0	1	5	5
1	0	235	5	1	2	5	6	1	1	6	6	1	7	2	6	7	3	2	5	1	1	6	7	2	7	0	2	1	6	2	3	3	6	5	1	1	5	6	0	0	1	0	0	1	1	0	1	1	100
1	0	320	1	1	3	2	6	6	3	6	3	2	6	6	6	6	6	6	6	6	6	6	6	6	1	1	6	5	5	5	6	6	5	6	6	6	5	6	1	0	0	0	0	1	0	0	1	5	5
1	0	493	2	2	6	6	6	6	6	6	2	2	2	2	2	2	2	2	2	2	2	2	6	6	2	1	6	6	6	6	6	6	2	2	2	2	2	2	1	1	1	0	1	1	1	0	1	5	5
1	0	708	1	2	6	5	6	5	6	6	5	7	3	6	6	6	6	5	7	4	6	6	6	6	1	1	5	4	5	5	5	6	5	4	6	6	6	6	1	0	0	0	0	0	0	0	1	5	5
1	0	231	2	3	3	2	6	7	5	5	4	6	2	6	6	7	6	7	6	3	7	4	4	2	1	1	3	2	3	2	3	5	2	2	6	2	5	2	0	0	0	0	0	0	0	0	1	5	5
1	0	192	1	1	1	1	1	1	1	1	1	1	2	1	1	1	1	1	7	1	1	2	1	1	1	1	1	1	1	1	1	1	1	1	1	1	1	1	0	0	0	0	0	0	0	0	1	5	100
1	0	671	1	1	7	6	6	5	3	7	6	5	3	2	4	5	2	2	4	1	2	2	5	2	1	1	3	2	2	2	2	3	2	3	2	2	4	2	0	0	1	1	0	0	1	0	1	5	5
1	0	761	3	2	3	5	7	7	4	5	6	5	6	7	7	7	6	7	7	3	7	6	6	3	1	1	6	3	1	6	6	7	6	7	7	7	6	6	1	0	1	0	0	0	0	0	1	1.05	5
1	0	367	1	2	6	3	7	6	7	7	6	6	6	6	6	6	6	3	6	6	6	6	5	4	1	1	6	4	6	6	5	5	6	3	6	4	6	4	0	1	1	0	0	1	0	0	1	5	5
1	0	344	4	4	7	7	7	7	7	7	7	7	7	7	7	7	7	7	7	7	7	7	7	7	1	1	7	7	7	7	7	7	4	4	4	4	7	4	1	0	1	0	0	1	0	0	1	5	5
1	1	402	3	3	6	3	5	4	6	6	5	4	5	4	5	6	6	3	6	3	5	5	3	3	1	1	3	2	3	6	5	3	4	6	6	6	6	4	0	1	1	0	0	1	1	0	1	0.05	5
1	0	288	3	4	6	7	5	6	6	6	6	5	5	7	6	7	5	6	7	2	6	6	3	3	1	1	3	1	2	3	3	6	5	5	6	6	6	5	0	1	1	1	0	0	1	0	1	5	5
1	0	355	5	3	3	5	6	6	3	5	6	6	5	7	6	6	6	7	6	5	7	6	3	1	1	1	3	3	5	5	6	3	2	6	4	4	6	3	0	0	0	0	0	0	0	0	1	5	5
1	0	494	4	2	7	6	3	4	5	6	5	3	6	6	6	6	6	3	6	5	6	6	1	2	1	1	2	2	2	1	2	4	2	3	2	2	5	2	0	1	1	0	0	0	0	0	1	50	5
1	0	480	7	7	7	7	7	7	7	7	5	7	7	7	7	7	7	7	7	4	7	7	7	6	1	1	7	4	7	7	7	7	1	1	1	1	1	1	1	1	1	0	0	0	0	0	1	5	100
1	0	634	2	3	6	5	6	6	6	6	5	3	6	6	6	6	6	6	6	5	6	6	5	5	1	1	3	2	5	5	5	6	6	5	6	3	3	3	0	1	1	1	0	0	0	0	1	5	5
1	0	246	1	1	6	6	6	7	6	5	4	7	4	7	7	7	6	6	7	4	6	7	6	4	1	1	3	2	4	3	5	6	6	6	7	6	6	7	0	0	0	0	0	0	0	0	1	10	5
1	0	168	1	1	2	3	7	7	3	7	2	6	2	2	5	5	2	2	5	1	2	1	7	7	1	1	7	7	7	7	7	7	3	3	3	3	3	3	0	1	0	0	0	0	0	0	1	5	5
1	0	724	2	2	6	6	5	6	5	5	2	3	5	4	6	6	6	3	5	2	6	5	5	4	1	1	4	2	2	4	4	6	1	1	4	1	2	1	1	0	1	1	0	0	0	0	1	5	5
1	0	324	1	2	6	2	5	6	7	6	2	2	2	3	5	6	3	2	5	2	5	3	2	1	1	1	1	1	1	5	2	2	1	1	1	1	2	2	0	0	1	0	0	0	0	0	1	10	5
1	0	232	2	3	7	6	6	6	7	7	7	7	6	7	6	7	7	3	7	3	7	6	6	3	1	1	5	3	5	7	7	6	4	6	7	5	7	4	0	1	1	1	1	0	1	0	1	5	5
1	0	769	6	4	6	6	6	5	3	6	6	6	5	4	7	6	3	3	6	3	6	6	6	4	1	1	3	3	6	3	6	6	6	5	6	6	6	4	0	1	1	0	0	0	0	0	1	5	5
1	0	398	1	2	3	2	6	7	6	5	4	5	6	6	6	6	6	6	6	6	6	6	5	2	1	1	3	6	2	2	2	6	2	2	2	2	3	3	0	0	0	0	0	0	0	0	1	10	5
1	0	368	6	3	6	5	6	6	5	6	6	5	7	6	6	6	6	7	6	7	6	7	5	5	1	1	5	6	4	5	6	6	6	5	6	6	7	6	1	1	1	1	1	1	1	0	1	0.05	5
1	0	188	5	3	6	7	5	2	3	6	7	7	5	2	5	5	2	1	5	1	2	4	5	1	1	1	1	1	5	1	2	3	6	5	5	6	6	6	0	0	0	0	0	0	0	0	1	10	25
1	0	296	1	7	7	7	6	7	7	6	7	7	7	7	7	7	7	7	6	7	7	7	7	7	1	1	7	7	6	7	7	7	7	7	7	7	7	7	0	0	0	0	0	0	0	0	1	10	5
1	0	305	4	2	5	6	6	7	3	6	5	3	6	5	6	6	6	4	6	5	7	6	6	3	1	1	5	5	4	3	5	6	6	6	6	5	6	3	0	0	0	0	0	0	0	0	1	15	100
1	0	317	2	2	6	5	6	6	6	6	6	6	6	6	7	6	6	6	6	6	6	6	6	6	1	1	6	6	6	6	6	6	4	6	6	6	6	6	1	0	1	1	1	0	0	0	1	5	5
1	0	254	7	7	7	7	6	7	6	7	6	5	7	7	7	6	7	7	7	7	7	7	5	3	1	1	7	7	4	7	7	7	6	6	7	7	6	6	0	1	1	1	0	0	0	0	1	0.1	100
1	0	440	6	6	2	5	3	2	1	2	7	7	3	2	5	5	3	2	5	1	5	5	3	2	1	1	3	1	1	2	3	3	7	6	6	6	6	7	0	0	0	0	0	0	0	0	1	10	100
1	0	517	7	2	6	7	7	7	7	7	7	7	7	7	6	7	7	7	7	1	7	7	6	6	1	1	7	1	7	7	6	7	6	7	7	7	7	7	1	1	1	1	0	1	1	0	1	5	5
1	0	333	3	3	7	7	7	7	7	7	6	6	6	7	6	6	7	7	7	7	7	6	7	7	1	1	7	7	6	6	7	7	1	1	3	3	2	3	0	1	1	1	0	0	0	0	1	5	5
1	0	694	7	3	6	7	6	7	7	7	7	5	7	7	7	7	7	7	7	6	1	7	6	6	1	1	7	5	6	6	7	7	6	6	6	6	6	6	0	0	1	0	0	0	0	0	1	0.05	5
1	0	180	2	4	3	5	4	4	2	4	3	2	3	3	3	3	4	3	4	2	4	4	2	3	1	1	3	2	2	2	3	3	3	3	4	3	4	3	0	0	0	1	0	0	0	0	1	5	5
1	0	315	7	7	5	6	6	7	5	5	7	7	4	7	6	7	5	6	6	3	7	5	3	3	1	1	3	3	1	3	3	5	6	7	7	7	6	7	1	0	0	1	0	0	0	0	1	10	100
1	0	225	2	2	6	3	6	6	6	6	7	3	5	6	5	6	6	5	7	5	5	5	6	5	1	1	3	3	5	3	5	6	6	5	6	6	5	5	0	1	0	0	0	0	0	0	1	10	100
1	0	1112	7	1	7	7	7	7	7	7	7	7	7	7	7	7	7	7	7	7	7	7	7	7	1	1	7	7	7	7	7	7	7	7	6	5	6	7	1	1	1	1	1	1	1	0	1	50	5
1	0	359	2	3	6	7	6	4	3	5	7	6	2	2	6	6	5	2	6	1	6	2	5	3	1	1	3	1	4	2	5	7	4	5	4	4	5	4	0	0	1	0	1	0	0	0	1	1.05	5
1	1	221	5	3	4	6	6	3	2	6	5	5	6	3	6	5	2	5	5	4	5	6	6	3	3	0	2	2	4	3	3	3	7	6	6	2	6	5	1	0	1	0	1	0	1	0	1	1	100
1	0	267	5	1	7	7	7	7	7	7	6	7	7	7	7	7	7	7	7	7	7	7	7	7	1	1	7	7	7	7	7	7	5	5	5	5	5	5	0	1	1	1	0	0	1	0	1	0.05	5
1	0	188	2	2	6	6	6	6	3	5	5	6	3	3	5	6	5	3	5	3	6	3	6	6	1	1	6	5	5	6	6	6	3	3	3	2	5	3	0	0	1	0	0	0	0	0	1	5	5
1	0	1217	6	6	7	6	6	6	6	2	6	2	6	6	6	6	6	6	6	2	6	5	5	6	1	1	5	6	2	6	5	5	4	3	7	4	5	4	0	0	0	0	0	0	0	0	1	9	5
1	0	1281	3	3	5	6	6	7	4	5	7	7	5	7	6	6	7	7	5	2	7	5	6	6	1	1	7	7	4	7	7	7	3	6	7	3	6	4	0	0	1	1	0	0	0	0	1	5	5
1	0	477	3	2	6	6	6	6	7	7	7	7	5	6	7	7	6	6	7	6	6	7	6	6	1	1	5	3	5	3	6	7	3	5	6	5	6	4	0	0	0	0	0	0	0	0	1	0.1	20
1	0	1015	6	3	6	6	6	6	6	6	5	6	5	6	6	6	6	6	6	2	6	6	6	6	2	1	6	2	6	5	5	6	5	6	5	2	6	5	1	1	1	1	1	1	0	0	1	10	100
1	0	444	6	3	5	6	5	6	5	5	5	5	5	3	6	6	2	5	6	4	3	6	5	2	1	1	6	2	1	3	4	3	5	3	5	3	6	4	1	0	1	1	0	0	0	0	1	5	5
1	0	300	6	6	7	7	6	7	7	7	5	6	6	7	7	7	7	7	7	4	7	6	5	3	1	1	5	2	3	6	6	5	5	5	5	5	6	6	0	0	0	1	0	0	1	0	1	10	5
1	0	276	2	1	3	5	6	6	5	6	5	5	6	6	6	6	5	5	6	5	5	6	5	5	1	1	5	6	5	6	6	6	5	5	5	5	5	5	0	0	0	1	0	0	0	0	1	5	1
1	0	285	5	3	7	6	7	7	7	6	7	7	7	7	7	7	7	7	7	7	7	7	7	7	1	1	3	7	7	7	3	7	7	7	7	7	7	7	0	0	1	1	0	0	0	0	1	5	5
1	0	180	3	2	6	6	6	5	5	6	5	3	6	6	6	6	6	6	6	6	6	6	6	5	1	1	3	5	5	2	3	6	5	5	5	5	5	5	0	0	0	0	0	0	0	0	1	10	5
1	0	218	2	2	7	6	4	4	5	5	7	5	5	3	6	6	5	2	6	5	4	6	3	3	1	1	3	3	2	3	3	3	4	4	6	4	4	4	0	0	0	1	0	0	1	0	1	5	5
1	0	331	2	3	3	7	7	5	2	1	7	7	6	4	6	6	6	6	6	3	6	5	6	2	1	1	6	4	7	5	7	3	6	7	7	7	7	6	1	1	1	1	0	1	1	0	1	10	100
1	0	504	5	3	3	5	6	6	5	6	5	5	6	6	5	6	5	6	6	4	5	5	6	5	1	1	3	4	4	5	5	6	4	4	4	4	5	5	0	0	1	0	1	0	0	0	1	5	5
1	0	509	2	1	7	3	4	6	4	6	6	7	1	2	4	4	1	1	2	1	2	2	4	3	1	1	2	1	4	2	5	6	5	3	5	5	6	6	1	0	1	1	1	0	0	0	1	5	5
1	0	636	1	2	7	6	6	6	5	6	6	6	6	5	6	6	6	3	6	6	7	6	5	3	1	1	3	5	4	3	3	6	6	5	7	6	5	6	0	1	1	1	0	0	0	0	1	0.1	20
1	0	334	3	3	6	7	7	7	7	7	4	7	7	7	7	7	7	7	7	1	7	7	7	7	1	1	7	7	6	7	7	7	7	7	7	7	6	7	0	0	1	1	0	0	0	0	1	10	5
1	0	845	5	5	7	7	6	7	7	6	3	3	6	7	6	6	7	7	6	7	7	6	5	3	1	1	7	6	1	7	7	7	6	7	7	7	6	1	0	1	1	0	0	0	0	0	1	5	5
1	0	228	2	2	6	6	6	6	6	6	5	4	6	6	6	6	6	6	6	6	6	6	6	3	1	1	6	6	4	6	6	5	5	5	5	4	5	4	1	1	1	1	0	0	1	0	1	5	5
1	0	356	3	2	3	7	6	7	1	1	5	7	2	3	5	3	1	3	3	1	3	2	6	6	1	1	7	7	6	6	7	7	6	6	6	6	5	6	1	1	1	0	1	0	1	0	1	0.05	5
1	0	364	1	1	7	7	7	7	6	7	7	7	7	7	7	7	7	3	7	3	7	7	2	7	1	1	7	1	4	7	7	7	4	7	7	7	7	7	1	0	1	1	1	0	0	0	1	0.05	5
1	0	257	6	2	6	6	6	6	2	6	6	6	6	6	6	6	6	6	6	6	6	6	2	3	1	1	3	6	3	2	2	3	6	6	6	6	6	6	1	0	1	0	0	0	0	0	1	10	5
1	0	255	6	4	7	7	6	5	6	6	6	6	6	7	6	6	6	6	7	6	7	6	5	3	1	1	5	2	2	2	5	6	3	4	6	5	5	4	1	0	1	1	0	0	0	0	1	0.1	100
1	0	17978	7	1	1	6	7	2	2	7	6	1	6	2	7	7	6	1	6	1	1	7	7	1	7	0	1	2	7	2	2	1	7	3	5	1	7	2	0	0	1	0	0	1	1	0	1	1.1	5
2	0	448	1	2	7	7	7	6	6	7	4	5	7	2	7	7	6	1	6	1	5	6	6	6	1	1	4	6	5	4	2	6	1	4	3	3	6	2	0	0	1	1	0	0	0	0	1	10	100
2	0	429	4	4	7	6	4	7	5	6	5	7	7	5	7	7	7	6	7	2	7	6	7	4	1	1	6	4	4	3	6	5	6	5	7	7	5	4	1	0	1	1	0	0	0	0	1	5	100
2	0	456	1	1	3	4	4	7	2	6	6	7	2	1	4	3	3	2	5	3	1	3	6	6	1	1	3	3	2	2	3	3	6	5	7	5	7	5	1	1	1	1	1	1	1	0	1	10	100
2	0	504	4	4	4	6	5	3	5	6	5	4	6	4	6	5	5	3	6	5	5	6	5	4	1	1	4	3	4	3	4	5	4	4	5	5	4	4	1	1	1	1	1	0	1	0	1	10	100
2	1	1045	4	3	3	6	6	5	3	4	6	6	4	2	6	5	6	2	6	3	6	6	3	3	1	1	3	3	3	3	3	5	5	5	7	6	6	6	0	0	1	0	0	0	0	0	1	10	5
2	0	330	2	4	7	7	5	3	2	6	5	7	3	2	7	7	4	2	2	1	4	2	6	2	1	1	5	2	2	3	3	7	5	6	7	6	6	4	0	1	0	0	0	0	0	0	1	10	100
2	0	601	3	3	3	5	4	6	3	5	5	4	2	3	5	6	2	2	4	2	2	2	2	2	1	1	2	2	4	2	2	4	6	5	7	6	6	6	1	0	0	0	0	0	1	0	1	5	5
2	0	442	6	6	5	6	6	3	5	6	7	6	5	4	5	6	4	3	6	3	5	5	5	3	1	1	3	3	3	3	3	3	5	5	5	3	5	5	0	1	1	0	0	1	0	0	1	0.1	100
2	0	221	5	5	7	5	5	5	6	5	6	4	5	3	6	6	6	4	5	3	5	5	4	3	1	1	3	2	1	3	4	3	5	5	5	6	5	5	1	1	1	0	0	0	0	0	1	0.05	5
2	0	281	4	4	4	4	4	4	4	4	4	4	4	4	4	4	4	4	4	4	4	4	4	4	1	1	4	4	4	4	4	4	4	4	4	7	4	1	1	0	1	1	0	1	1	0	1	5	5
2	0	431	1	1	2	1	6	7	3	7	6	3	5	1	6	6	6	1	6	7	6	5	6	6	1	1	3	2	3	3	6	7	7	7	7	7	7	7	1	0	1	0	0	0	0	0	1	5	5
2	0	399	4	1	4	5	6	2	5	6	7	4	7	3	7	7	2	2	7	4	3	7	5	3	1	1	3	5	5	1	2	2	3	5	4	6	5	6	0	0	1	1	0	1	0	0	1	10	100
2	0	531	5	3	3	5	3	4	4	5	4	3	4	4	4	5	5	5	5	3	4	5	5	3	2	1	2	3	5	5	6	4	3	5	1	5	3	5	0	0	1	1	0	0	0	0	1	0.1	100
2	0	299	2	2	2	3	2	3	4	5	5	4	3	2	4	5	3	2	4	3	4	3	2	2	1	1	3	2	2	2	2	2	3	5	4	3	5	3	1	0	1	0	0	0	0	0	1	5	5
2	0	816	2	1	5	6	5	3	1	3	5	6	5	1	6	3	1	1	3	1	3	3	6	2	1	1	6	5	3	2	6	3	3	6	5	3	5	2	1	1	1	1	0	0	1	0	1	0.1	20
2	0	454	2	2	2	5	3	3	6	4	5	6	3	2	6	6	3	2	6	3	6	4	4	3	1	1	5	2	2	5	6	4	5	6	6	5	6	6	1	0	1	1	1	0	0	0	1	10	5
2	0	218	5	4	5	6	7	5	5	6	5	6	6	7	6	6	7	7	7	7	7	6	6	6	1	1	3	7	6	3	7	5	7	7	7	7	7	7	1	0	1	1	1	1	0	0	1	5	5
2	0	536	4	4	3	4	6	6	5	6	5	5	6	6	4	4	6	6	5	7	6	5	5	6	1	1	4	6	6	7	6	7	6	3	4	2	5	5	1	1	1	1	0	0	0	0	1	10	5
2	0	341	4	5	4	3	4	4	5	3	5	5	4	4	4	4	3	4	4	3	5	4	4	6	1	1	4	3	5	4	4	3	4	5	3	4	5	5	0	0	0	0	0	0	1	0	1	100	5
2	0	411	1	2	5	7	6	4	3	3	6	7	6	4	6	7	6	5	5	3	7	6	6	2	1	1	3	2	3	2	3	5	4	6	7	6	6	6	0	1	1	1	0	0	0	0	1	10	100
2	0	369	4	4	5	5	6	6	6	6	5	7	7	5	6	7	6	4	7	4	5	6	6	6	1	1	4	3	5	2	4	6	3	4	4	2	5	4	0	1	0	1	0	0	1	0	1	5	5
2	0	722	5	5	3	6	6	4	3	5	6	3	5	4	6	5	5	4	6	3	5	6	3	1	1	1	3	1	2	2	4	3	5	6	6	6	7	6	0	1	1	1	0	0	1	0	1	10	100
2	0	293	2	2	3	7	7	6	1	6	2	1	3	1	6	3	1	1	3	1	1	2	7	1	1	1	6	1	7	7	7	1	2	3	6	2	2	5	0	1	1	0	0	0	0	0	1	0.1	50
2	0	425	7	6	4	6	5	4	2	5	7	3	4	4	7	7	6	5	4	1	7	4	4	3	1	1	2	4	3	2	2	2	4	2	3	2	3	4	0	1	0	1	0	0	0	0	1	0.1	100
2	0	390	4	4	4	5	6	6	3	5	5	5	5	3	4	5	4	3	4	3	4	4	5	3	1	1	3	5	4	5	4	3	3	4	5	3	3	4	0	0	0	1	0	0	0	0	1	0.1	100
2	0	313	3	3	4	3	6	6	3	3	4	3	3	3	6	6	3	2	3	2	3	4	6	2	1	1	2	3	4	5	3	4	6	6	6	5	6	5	1	0	1	0	0	0	0	0	1	5	5
2	0	522	2	2	7	1	7	7	7	7	5	2	5	7	6	6	7	7	5	6	7	6	7	6	1	1	4	7	7	7	7	7	2	2	1	2	5	1	1	0	1	1	0	0	1	0	1	0.1	100
2	0	474	5	2	6	6	6	6	6	6	5	6	6	7	7	6	6	6	7	6	7	7	6	6	1	1	5	5	6	6	6	6	4	6	6	5	6	5	1	0	1	1	0	1	1	0	1	10	1
2	0	231	3	2	4	6	4	4	3	5	6	6	4	2	5	6	3	3	4	2	3	4	2	2	2	1	2	2	3	2	2	2	5	4	6	5	6	5	1	0	0	0	0	1	0	0	1	10	100
2	0	639	7	6	3	5	6	5	3	5	7	5	6	6	7	6	6	4	6	4	6	6	5	4	1	1	2	1	4	2	2	3	6	6	7	6	6	6	0	0	1	1	0	0	0	0	1	0.1	100
2	0	389	2	1	3	5	2	3	3	2	3	4	2	1	5	1	1	1	2	3	1	3	3	1	3	0	3	1	2	1	1	3	3	3	3	4	5	3	0	0	1	1	0	1	0	0	1	0.1	100
2	0	667	1	4	4	7	5	7	1	1	4	4	2	3	6	6	3	1	5	2	3	2	3	2	1	1	6	3	1	5	3	4	1	2	2	2	2	2	0	0	1	1	0	0	0	0	1	10	100
2	0	494	3	3	3	4	5	3	3	4	5	4	4	3	5	6	3	1	5	2	3	5	4	2	1	1	2	2	3	2	6	4	6	6	6	5	6	5	1	0	0	0	0	0	0	0	1	5	5
2	0	360	4	3	3	5	6	7	6	4	4	5	4	7	5	4	5	3	6	6	6	6	5	3	1	1	3	4	6	3	3	7	7	7	7	7	7	7	1	0	1	0	0	0	0	0	1	0.1	100
2	0	300	2	1	4	6	4	5	1	4	4	7	1	1	6	4	2	1	4	4	1	4	4	1	1	1	4	1	4	1	4	4	4	5	7	4	5	5	1	1	1	1	0	0	0	0	1	10	5
2	0	713	6	7	7	7	6	7	7	7	7	7	7	7	7	7	7	7	7	7	7	7	5	5	1	1	4	3	4	4	4	5	7	7	7	7	7	7	1	0	0	1	0	0	1	0	1	0.05	5
2	0	283	2	2	3	6	5	5	2	5	4	3	5	4	5	5	4	4	6	2	5	5	2	2	1	1	3	3	3	4	2	2	2	5	3	5	3	5	1	0	1	0	0	1	0	0	1	10	100
2	0	387	2	1	7	6	6	7	5	5	7	6	5	6	6	6	6	2	6	2	3	6	5	4	1	1	6	2	3	7	3	6	4	5	6	6	6	6	1	0	0	0	1	0	0	0	1	50	5
2	0	837	4	3	1	7	6	6	4	5	7	7	4	2	7	5	7	4	6	4	7	6	4	3	1	1	1	1	4	3	3	6	6	6	7	7	7	7	0	1	1	1	0	0	0	0	1	0.05	5
2	0	387	3	3	7	6	6	7	2	5	6	6	6	6	6	6	6	6	6	2	6	5	6	5	1	1	5	3	5	4	6	6	5	5	6	5	6	5	0	1	1	1	1	0	0	0	1	0.1	100
2	0	321	3	2	5	7	6	6	3	5	6	6	6	3	6	5	6	3	6	3	6	6	5	3	2	1	5	3	5	3	3	6	3	2	6	6	3	5	0	1	1	0	0	0	0	0	1	10	5
2	1	664	1	1	4	6	6	7	4	5	6	7	6	2	6	4	6	2	6	2	6	5	4	4	1	1	4	5	6	2	4	6	6	6	6	6	6	6	0	0	0	1	1	0	0	0	1	0.05	5
2	0	356	4	4	3	7	3	3	3	4	5	6	3	2	6	4	3	2	5	3	3	3	4	3	1	1	2	3	2	2	4	6	3	3	5	4	5	4	0	1	1	0	1	0	0	0	1	10	5
2	0	767	6	2	6	6	6	7	6	6	6	6	6	6	6	6	5	6	6	4	7	6	6	4	1	1	6	4	4	3	3	5	5	5	7	2	6	4	0	1	1	0	0	1	1	0	1	0.1	100
2	0	375	6	5	6	6	7	4	6	6	6	7	7	6	6	7	7	6	7	4	7	6	4	3	1	1	6	4	6	2	7	6	6	6	7	7	6	7	0	1	1	1	0	0	1	0	1	0.1	100
2	1	718	3	4	3	4	6	7	3	5	6	7	2	2	6	7	4	3	6	2	3	4	2	2	1	1	2	1	2	3	3	4	1	6	5	6	6	2	0	0	0	0	0	0	0	0	1	0.1	500
2	1	389	5	3	5	5	3	7	3	5	5	7	5	6	5	5	5	3	6	4	5	5	2	4	1	1	3	3	2	5	7	7	3	6	7	4	5	3	0	1	1	1	0	0	0	0	1	0.1	15
2	0	602	3	1	5	6	6	6	6	6	7	6	5	3	6	4	1	1	4	2	4	5	5	2	1	1	2	2	2	2	5	2	3	6	6	6	6	6	0	0	1	1	0	0	0	0	1	10	100
2	0	530	7	7	6	6	6	7	7	7	7	6	6	7	7	7	7	7	7	3	7	6	5	4	1	1	6	3	3	5	7	6	6	6	7	6	6	6	0	0	1	0	0	0	0	0	1	0.1	100
2	0	497	2	3	3	3	6	4	3	6	4	3	6	7	7	5	6	4	6	6	6	5	6	3	1	1	3	5	4	5	4	7	4	5	5	4	5	6	0	1	0	0	0	0	0	0	1	10	100
2	1	489	6	6	2	6	3	3	6	6	6	2	5	3	5	5	3	3	5	6	4	3	3	2	1	1	2	2	3	2	6	4	4	6	5	6	3	6	1	0	1	0	0	0	0	0	1	5	5
2	0	390	3	3	3	6	6	6	4	6	6	7	4	3	6	6	2	3	5	2	2	4	5	3	1	1	3	2	5	2	4	4	4	4	4	4	4	4	0	0	1	0	0	0	1	0	1	0.05	5
2	0	281	2	2	1	6	7	7	2	2	6	7	5	3	6	6	6	3	6	3	6	6	2	3	1	1	3	2	2	2	2	2	6	6	6	6	6	6	0	0	1	0	0	1	0	0	1	10	5
2	1	551	1	1	5	5	4	2	1	2	6	7	4	2	5	4	3	2	3	2	3	3	5	1	1	1	5	2	3	2	4	5	6	5	6	6	4	5	0	0	1	1	0	0	0	0	1	10	5
2	0	304	3	3	6	6	7	5	7	7	5	5	6	6	7	7	7	6	7	6	6	7	6	3	1	1	6	6	6	3	6	6	3	5	6	4	6	6	0	1	1	0	0	0	1	0	1	0.1	20
2	0	644	2	2	5	5	6	5	3	6	6	5	6	5	6	6	2	5	6	5	6	6	3	3	1	1	3	3	3	5	4	3	3	5	6	5	6	5	0	1	1	0	1	0	1	0	1	5	5
2	0	752	5	2	6	6	6	4	5	5	6	6	6	6	7	7	6	6	6	3	7	7	6	6	1	1	6	6	2	6	6	2	6	6	6	6	6	6	0	0	1	1	0	0	1	0	1	5	5
2	1	557	4	2	4	6	6	6	3	4	6	5	5	3	5	5	4	3	5	2	5	5	4	4	1	1	4	3	5	4	5	4	4	5	5	5	5	5	1	0	1	1	0	0	0	0	1	0.1	20
2	1	779	6	6	4	6	6	7	6	6	6	6	4	3	6	7	5	2	6	3	7	5	2	2	1	1	6	1	2	3	5	3	6	6	6	6	6	6	0	0	1	1	0	0	0	0	1	5	100
2	1	591	2	5	4	2	6	6	6	6	4	5	6	5	6	6	6	4	5	5	6	5	6	3	1	1	3	4	5	6	5	6	5	5	4	5	5	5	1	0	1	1	0	0	0	0	1	5	5
2	0	240	1	1	6	5	7	3	1	5	5	1	1	1	2	6	2	1	1	4	2	2	6	2	1	1	2	2	6	1	2	3	5	6	4	5	5	4	0	0	0	1	0	1	1	0	1	10	100
2	0	415	3	2	6	6	5	6	6	6	6	5	5	6	6	6	6	6	6	3	6	5	4	3	1	1	5	1	2	3	3	6	5	5	6	6	6	5	1	0	1	1	0	0	0	0	1	5	5
2	0	948	6	6	5	7	5	3	3	5	5	3	4	2	5	5	5	2	5	2	5	5	5	2	1	1	3	2	3	2	2	3	2	5	5	3	5	5	1	1	1	1	0	0	0	0	1	5	5
2	0	350	4	4	2	7	5	4	3	4	5	5	6	6	6	6	6	4	7	4	7	6	5	6	1	1	3	4	5	3	5	4	6	6	6	6	6	6	1	1	1	0	0	0	0	0	1	5	5
2	1	536	2	2	4	5	6	6	7	7	6	3	6	7	6	6	6	6	6	6	7	6	5	5	1	1	3	3	3	5	6	6	6	6	6	6	6	6	0	0	1	0	0	0	0	0	1	0.1	5
2	1	377	6	6	5	7	6	6	6	5	6	7	6	5	6	6	6	6	6	6	6	6	5	3	1	1	3	3	3	3	3	5	5	6	6	5	7	6	0	0	1	0	0	0	0	0	1	10	100
2	0	384	4	6	6	5	5	2	5	5	6	6	5	6	6	6	6	3	6	3	6	5	5	2	1	1	2	2	2	2	2	3	3	5	6	3	6	4	0	0	0	0	0	0	1	0	1	5	5
2	0	438	4	3	2	6	6	7	1	3	5	3	5	2	6	5	7	6	7	4	6	5	3	4	1	1	5	3	6	6	5	5	4	5	6	3	6	6	0	1	1	1	0	0	1	0	1	0.1	100
2	0	262	2	5	6	6	4	6	6	6	6	4	6	6	7	7	7	7	6	6	7	6	6	6	1	1	5	2	4	2	6	6	7	5	7	6	7	7	0	0	1	1	0	1	0	0	1	5	5
2	0	286	2	2	3	5	6	3	3	5	3	3	3	3	6	6	3	3	3	3	3	3	2	3	1	1	5	3	5	5	3	5	3	3	5	3	3	3	1	0	1	1	0	1	0	0	1	5	100
2	0	758	5	4	5	6	5	5	4	6	7	7	5	6	6	6	6	6	6	6	6	6	4	4	1	1	5	4	3	4	5	3	4	5	6	6	6	6	0	1	1	1	0	0	1	0	1	5	5
2	0	490	3	2	4	6	6	5	5	5	5	5	3	5	3	3	3	3	3	4	4	3	3	3	1	1	5	3	5	3	3	3	5	5	5	5	5	5	0	0	1	1	0	0	0	0	1	0.05	5
2	0	411	1	1	6	5	6	3	3	6	6	2	3	2	5	5	3	3	6	3	3	5	5	2	1	1	6	2	3	2	3	5	3	2	2	2	3	3	0	1	1	0	1	0	0	0	1	10	100
2	0	473	3	2	6	5	6	6	3	5	6	6	6	6	6	6	6	3	6	6	6	6	4	5	1	1	3	3	3	4	5	5	2	6	6	4	6	5	1	1	1	1	0	0	1	0	1	5	5
2	0	256	5	5	2	4	6	6	2	4	5	6	6	5	6	6	5	4	6	4	6	5	6	4	1	1	6	3	5	5	7	7	6	6	6	7	6	6	1	0	1	0	0	0	0	0	1	5	5
2	0	945	5	3	6	7	2	7	6	6	5	7	7	7	7	7	7	7	7	7	7	7	6	6	1	1	7	3	4	7	7	6	4	5	7	6	6	5	1	1	1	1	1	0	1	0	1	0.1	5
2	0	650	7	7	6	4	5	7	7	7	7	7	6	7	7	6	7	7	7	7	7	7	4	6	1	1	1	6	7	2	5	3	5	6	1	4	5	4	1	0	1	0	0	0	0	0	1	5	5
2	0	197	4	4	1	2	7	7	7	7	6	4	4	7	7	6	7	7	7	7	7	7	6	7	1	1	2	4	5	3	6	7	7	7	7	6	7	6	0	0	0	0	0	0	0	0	1	5	5
2	0	256	6	6	4	6	4	6	3	4	7	7	3	4	5	5	3	2	4	2	4	4	5	2	1	1	3	2	3	2	2	6	6	6	6	6	6	7	1	1	1	0	0	1	0	0	1	5	5
2	0	203	3	5	5	5	3	5	5	3	3	5	5	4	5	6	3	4	6	3	4	5	3	3	1	1	3	3	5	3	3	3	2	3	2	5	4	2	0	0	1	0	0	0	0	0	1	0.1	100
2	0	689	5	5	5	6	5	7	2	2	5	4	3	1	5	2	1	1	2	1	2	2	3	1	1	1	1	3	2	4	3	3	4	5	4	3	5	5	0	1	0	1	0	0	0	0	1	5	5
2	1	310	1	2	6	7	2	1	1	3	3	7	4	3	6	2	2	2	4	2	3	2	3	1	1	1	1	1	2	1	1	2	4	2	5	4	6	4	1	1	0	1	0	0	1	0	1	0.05	5
2	0	262	5	5	3	6	3	3	4	6	6	3	5	3	6	6	5	3	5	3	5	5	5	2	1	1	4	2	5	5	6	5	6	6	7	7	6	6	0	0	0	1	0	0	0	0	1	10	100
2	0	795	2	1	2	5	6	6	2	4	6	7	5	2	5	5	5	2	5	2	4	5	5	5	1	1	2	2	5	1	2	2	6	5	7	5	6	6	0	1	0	0	1	0	0	0	1	5	5
2	1	310	2	3	4	2	4	5	5	6	5	6	3	4	5	4	5	4	5	3	6	5	3	3	1	1	3	3	3	3	3	5	5	5	5	5	6	5	1	0	0	1	0	1	0	0	1	0.05	5
2	0	777	3	4	7	7	7	7	3	6	7	7	6	7	6	6	7	7	7	6	7	6	3	7	1	1	6	6	5	7	7	5	5	6	6	6	6	3	0	1	1	1	0	0	0	0	1	5	5
2	0	304	2	2	6	6	6	6	1	7	3	5	3	2	5	4	3	2	5	3	4	3	5	3	1	1	5	3	5	3	5	5	6	5	6	6	6	6	0	1	1	1	1	0	1	0	1	2.1	100
2	1	605	6	6	6	6	6	6	3	5	5	3	6	6	6	6	6	6	7	6	6	6	6	6	1	1	6	6	2	6	6	6	2	2	5	3	2	1	0	0	0	1	0	0	0	0	1	5	5
2	0	225	3	3	4	5	5	6	3	5	4	5	3	3	5	6	3	3	3	3	3	4	5	5	1	1	5	5	5	3	6	6	3	5	6	4	5	5	0	1	0	0	0	0	0	0	1	10	50
2	0	368	4	2	2	7	3	3	3	2	6	1	1	2	3	3	1	1	3	2	2	1	3	1	1	1	5	2	3	1	5	3	2	3	4	4	4	4	0	1	1	1	1	0	0	0	1	5	5
2	0	359	1	2	4	6	6	5	4	5	5	2	4	3	5	3	2	2	5	2	3	3	6	3	1	1	5	2	4	3	6	6	5	5	5	5	5	5	0	1	1	1	0	0	1	0	1	10	100
2	0	723	1	2	3	6	2	5	2	4	4	5	3	3	6	3	4	2	4	4	3	4	2	3	1	1	3	3	2	2	2	5	2	2	6	3	5	3	1	1	1	1	0	0	0	0	1	0.05	5
2	0	296	4	1	5	6	6	5	6	5	6	5	6	4	6	5	5	3	6	4	5	5	6	4	1	1	4	3	4	5	5	5	5	4	5	4	5	5	1	0	0	1	0	0	0	0	1	10	100
2	0	904	5	5	5	6	5	6	5	5	6	6	5	6	6	7	6	5	6	3	6	5	5	5	1	1	2	3	3	6	3	6	5	5	5	6	5	6	0	1	1	0	0	0	0	0	1	0.1	100
2	0	351	6	5	7	7	7	7	7	7	7	7	5	6	7	6	7	5	7	6	7	7	3	6	1	1	1	2	6	3	6	7	7	7	7	7	7	7	0	1	1	1	0	1	0	0	1	10	100
2	0	778	2	1	4	6	3	6	1	5	5	3	2	1	3	3	1	1	4	2	5	2	5	2	1	1	2	1	2	1	3	3	3	4	6	3	5	4	1	1	1	0	1	1	0	0	1	5	5
2	0	416	3	3	4	6	6	5	5	5	6	6	6	7	6	6	6	5	7	2	5	6	3	4	1	1	3	3	3	2	6	3	6	6	5	6	7	5	1	1	1	0	0	0	0	0	1	0.05	5
2	0	465	2	2	2	6	2	2	2	2	6	2	2	2	5	4	2	2	3	2	2	2	2	2	2	1	2	1	2	3	2	3	6	6	6	5	6	4	0	1	0	1	0	0	0	0	1	5	5
2	0	1250	5	5	3	6	4	3	2	3	5	6	6	7	7	4	6	3	7	4	6	5	4	1	1	1	2	1	4	2	3	2	4	4	4	4	4	4	0	0	0	0	0	1	0	0	1	0.05	5
2	1	470	3	1	2	6	5	5	1	5	7	3	2	2	6	5	5	1	6	4	5	5	3	1	1	1	1	1	3	2	2	5	4	5	7	6	6	4	0	1	1	0	1	0	0	0	1	5	5
2	0	253	2	2	6	6	3	5	3	5	5	2	5	6	6	5	6	3	6	5	6	5	2	2	1	1	4	3	2	3	3	5	4	5	6	5	5	5	1	1	1	1	0	0	1	0	1	5	5
2	0	517	3	4	7	7	6	7	7	7	5	5	4	6	6	7	4	3	6	7	4	6	3	3	1	1	4	4	3	3	2	7	2	6	5	5	6	7	1	0	1	0	0	0	1	0	1	0.1	5
2	0	349	7	7	2	6	6	4	7	6	7	1	4	2	6	7	7	7	7	6	2	7	6	3	1	1	2	2	6	3	4	5	2	7	7	3	6	5	0	0	1	0	0	0	1	0	1	5	5
2	0	362	1	3	2	5	3	2	1	1	6	5	1	1	5	3	1	2	2	1	1	2	3	2	1	1	2	1	2	2	3	2	5	5	5	5	6	5	0	1	0	0	0	0	0	0	1	10	100
2	0	433	3	2	7	7	6	6	4	6	7	3	6	5	6	6	5	3	6	3	5	6	5	3	1	1	4	3	5	3	6	5	5	6	6	5	5	4	0	1	1	1	0	0	1	0	1	0.1	100
2	0	396	6	6	4	7	3	6	3	4	6	6	6	2	5	4	4	2	2	1	6	2	3	4	2	1	4	3	5	6	5	4	3	3	6	3	4	4	0	1	0	1	0	1	0	0	1	0.1	5
2	0	200	5	3	3	5	5	5	4	5	5	4	5	3	5	5	3	3	5	5	5	5	3	3	1	1	5	2	2	3	3	3	4	5	5	3	5	6	0	0	1	0	0	0	0	0	1	10	100
2	1	324	2	2	4	3	5	3	2	3	3	3	2	2	2	4	2	2	2	2	2	2	2	2	1	1	2	2	2	2	3	3	4	4	4	4	5	4	0	0	1	0	0	0	0	0	1	0.1	100
2	0	492	3	2	4	4	4	3	4	4	4	4	4	3	5	7	3	2	4	5	4	3	5	5	1	1	4	4	4	5	4	6	5	5	6	4	7	5	1	0	1	0	0	1	0	1	0	5	5
2	0	375	4	3	2	6	4	3	2	5	5	4	3	3	4	5	4	3	5	2	4	6	3	2	1	1	4	3	5	3	3	2	5	5	3	4	4	3	1	0	1	1	0	1	1	0	1	10	100
2	0	698	3	2	5	6	4	4	3	5	4	6	5	3	6	5	6	3	6	4	5	5	5	3	1	1	2	1	2	1	2	4	2	3	4	3	6	3	0	0	1	0	0	0	0	0	1	0.05	5
2	0	668	3	2	2	5	6	6	2	4	6	3	4	4	6	6	3	3	5	3	4	3	6	6	1	1	6	4	5	5	6	3	5	5	3	5	5	5	0	0	1	0	0	0	0	0	1	5	5
2	1	397	4	3	4	6	6	5	6	5	4	6	5	6	6	6	6	6	6	6	6	5	5	4	1	1	5	4	5	5	4	5	7	6	6	6	6	7	0	0	1	0	0	0	0	0	1	0.1	100
2	0	874	7	2	3	7	5	4	4	5	6	6	6	6	6	6	2	2	6	6	5	4	5	3	1	1	3	5	3	2	2	2	4	6	3	4	6	4	0	0	1	0	0	1	0	0	1	0.05	100
2	0	357	5	4	6	7	6	6	6	6	6	6	6	6	6	7	2	6	6	6	6	6	5	2	1	1	3	3	2	2	2	6	5	5	6	6	6	5	0	0	1	0	0	0	0	0	1	0.05	5
2	0	717	5	3	7	6	7	7	6	6	7	7	7	7	7	6	7	7	7	7	7	6	6	6	1	1	4	6	5	2	7	6	6	7	7	7	7	7	0	0	1	0	0	0	1	0	1	5	100
2	0	363	1	1	6	4	7	6	3	4	5	4	2	2	5	4	2	3	4	2	2	2	5	4	1	1	6	4	5	5	6	7	7	6	7	6	6	7	0	1	0	1	0	0	1	0	1	5	5
2	0	458	4	2	4	6	5	5	3	6	7	6	6	6	7	6	7	3	6	5	7	7	6	4	1	1	3	5	6	5	6	6	6	7	7	6	7	6	0	0	1	1	0	0	1	0	1	5	5
2	0	336	5	3	4	5	5	4	4	4	5	4	4	4	4	4	4	5	4	5	5	5	4	3	1	1	4	4	4	4	4	4	4	4	4	4	4	4	0	0	1	1	0	1	1	0	1	0.1	1000
2	1	972	5	3	3	6	4	6	3	5	7	7	4	6	4	5	4	4	6	4	7	4	6	3	1	1	4	3	5	4	6	6	4	6	6	6	6	4	1	1	1	0	0	0	0	0	1	0.05	5
2	0	620	1	1	7	6	6	6	1	4	3	7	3	3	3	4	2	2	4	4	3	3	5	1	1	1	7	1	3	5	7	7	1	1	2	1	4	1	0	1	0	0	1	1	1	0	1	0.1	100
2	0	614	3	2	6	6	5	5	2	6	3	5	3	2	5	6	2	1	2	1	3	3	5	3	1	1	5	2	3	2	3	2	2	1	2	2	3	2	0	1	0	1	0	0	1	0	1	10	1000
2	0	950	2	2	6	4	2	2	2	4	3	2	2	2	2	3	3	2	3	3	4	5	3	2	2	1	3	1	2	2	2	2	3	3	4	3	4	3	0	0	1	0	0	1	0	0	1	0.1	1
2	0	602	2	2	3	7	5	6	2	2	5	5	5	2	6	4	5	2	6	3	5	3	6	2	1	1	7	3	5	7	7	7	2	3	3	3	4	3	1	0	1	0	0	0	0	0	1	5	1
2	0	507	2	2	6	6	6	6	6	6	5	2	6	6	6	6	6	6	6	4	6	6	3	3	2	1	3	2	6	5	6	6	2	6	3	5	6	5	0	0	1	0	0	0	0	0	1	5	5
2	0	815	2	2	5	6	6	6	2	2	5	2	5	3	5	5	7	6	6	1	6	3	3	3	1	1	3	1	2	2	6	6	3	3	3	6	3	6	0	1	0	1	0	0	0	0	1	5	5
2	0	260	5	1	5	6	7	7	2	4	5	6	3	2	4	5	2	1	5	2	4	3	4	1	1	1	1	1	5	5	3	2	6	5	6	5	6	5	0	1	1	1	0	0	0	0	1	0.1	5
2	1	884	2	2	5	6	5	5	2	5	5	5	4	3	5	3	5	3	5	3	5	5	3	3	1	1	3	3	3	3	3	3	2	3	5	3	4	3	1	0	0	1	0	0	1	0	1	5	5
2	0	380	4	3	6	6	7	6	3	6	7	4	6	5	6	6	6	3	6	5	7	6	6	2	1	1	5	2	6	6	7	7	7	7	7	7	7	7	0	0	1	1	0	0	1	0	1	0.1	5
2	0	308	2	2	6	6	6	6	6	6	5	5	6	6	6	6	6	6	6	6	6	6	6	6	1	1	5	6	6	5	6	6	5	5	6	5	6	5	0	0	1	1	1	0	0	0	1	5	5
2	0	464	2	2	5	3	5	6	6	5	6	4	2	2	4	5	1	2	2	3	2	2	5	3	1	1	4	2	4	4	4	5	4	4	5	4	4	4	0	1	1	0	0	1	0	0	1	10	1
2	0	289	3	2	5	7	7	6	5	6	5	7	6	7	7	6	7	7	7	4	7	6	4	1	1	1	2	3	2	3	7	6	4	5	6	6	5	6	0	0	1	1	1	0	1	0	1	10	100
2	0	472	1	2	7	6	6	5	5	6	6	5	5	5	5	4	4	4	6	3	5	5	4	2	1	1	4	3	3	3	4	5	5	4	2	4	4	3	0	0	0	0	0	0	0	0	1	10	100
2	0	717	2	2	7	7	5	7	7	6	4	3	6	3	6	6	5	3	6	4	6	6	6	7	1	1	6	6	5	6	6	6	3	3	4	3	3	3	0	0	1	1	0	0	0	0	1	0.05	5
2	1	455	3	3	3	5	4	6	5	4	5	2	4	5	5	5	5	6	5	3	6	5	4	3	1	1	2	3	3	3	3	6	5	6	6	5	5	6	0	0	0	0	0	0	0	0	1	5	5
2	0	422	5	3	6	6	6	6	6	6	7	6	6	6	6	6	6	6	6	5	6	6	6	6	2	1	3	4	4	3	6	4	4	5	6	4	5	4	0	1	1	1	1	0	1	0	1	5	5
2	0	279	6	2	5	6	6	3	2	3	6	5	3	3	5	5	6	6	5	2	6	6	5	2	1	1	3	2	3	3	3	2	5	5	4	3	5	3	0	1	1	1	0	0	1	0	1	10	100
2	0	416	5	3	3	5	6	6	6	5	6	5	6	4	6	6	6	5	6	5	6	6	5	5	2	1	5	3	5	3	5	5	6	6	5	6	6	6	0	1	1	1	0	1	0	0	1	5	5
2	0	1122	4	3	6	7	5	5	3	5	5	3	5	4	6	5	5	3	6	3	6	5	5	5	2	1	5	5	3	4	5	5	3	4	5	5	3	3	0	1	1	1	0	0	1	0	1	0.1	500
2	0	550	4	3	3	6	6	6	3	5	6	6	6	6	6	6	6	6	6	6	6	6	5	3	1	1	3	5	5	3	3	6	4	5	6	5	5	3	0	0	1	1	0	0	0	0	1	0.1	100
2	0	1890	5	2	3	6	4	4	3	3	6	6	4	3	4	6	6	3	4	3	3	6	3	2	1	1	3	2	3	2	2	3	6	6	2	2	6	6	0	0	0	0	0	0	0	0	1	210	100
2	0	448	2	3	5	5	5	5	4	5	6	6	5	7	5	5	5	4	6	5	6	5	6	5	1	1	7	4	3	4	6	6	6	6	6	6	6	6	1	0	0	1	1	0	1	0	1	10	5
2	0	732	2	1	6	7	6	7	2	6	6	3	2	1	6	5	3	1	3	1	6	2	5	2	1	1	1	2	3	3	5	6	6	6	6	6	7	6	0	0	0	1	0	0	0	0	1	5	5
2	0	656	2	2	3	6	6	6	3	5	6	2	5	3	6	6	2	2	5	2	3	3	4	3	1	1	3	3	5	3	2	6	5	5	5	4	6	5	0	1	1	1	0	0	0	0	1	5	5
2	0	301	5	6	3	6	5	6	3	4	6	7	6	3	6	6	4	3	6	4	4	6	4	3	1	1	3	3	4	4	6	6	5	5	7	6	6	5	0	1	1	0	0	0	0	0	1	10	100
2	0	421	5	2	4	5	7	5	4	5	5	4	4	4	4	5	3	3	5	3	4	5	4	3	4	0	4	4	4	4	4	4	4	4	4	4	4	4	0	1	1	1	0	0	1	0	1	10	500
2	0	365	2	2	7	6	5	6	7	7	6	6	6	3	6	6	3	2	6	3	6	6	5	2	1	1	5	3	3	3	5	6	6	6	6	6	6	6	1	1	1	1	0	0	1	0	1	5	100
2	1	341	4	3	6	5	6	7	6	5	5	6	6	7	6	7	6	6	6	6	7	6	3	5	1	1	2	6	5	2	6	4	4	5	5	4	5	4	1	0	1	0	0	1	0	0	1	0.1	5
2	1	249	1	2	2	5	3	4	1	2	6	3	2	1	5	6	5	1	5	1	3	1	2	2	1	1	2	2	4	2	2	6	5	6	6	6	5	6	0	0	0	0	0	0	0	0	1	105	5
2	0	728	3	4	3	3	6	6	6	5	6	5	5	5	6	6	6	3	6	5	6	6	3	4	1	1	5	3	3	5	3	3	4	5	5	5	5	4	0	0	1	0	0	0	0	0	1	5	5
2	0	318	3	3	3	5	6	3	5	6	5	5	6	5	6	6	6	3	6	3	6	6	5	5	1	1	6	3	5	3	6	5	6	6	7	6	7	6	0	0	0	0	0	0	0	0	1	10	100
2	0	557	2	2	2	6	6	5	1	2	6	5	1	1	2	1	1	1	1	2	1	1	3	1	1	1	2	1	2	2	3	6	5	5	6	5	5	5	0	0	0	0	0	0	0	0	1	5	1
2	0	276	3	1	5	4	7	6	5	6	5	2	5	5	5	6	4	3	6	5	5	6	3	4	1	1	3	4	4	3	3	3	3	4	4	2	4	3	0	0	1	0	0	1	0	0	1	5	100
2	0	571	2	2	3	5	5	5	5	6	4	4	6	6	6	6	4	5	6	3	7	6	4	6	1	1	6	5	3	3	6	2	6	5	5	5	5	4	1	1	1	1	1	0	1	0	1	5	5
2	1	399	5	4	7	7	7	7	5	6	7	6	6	5	6	6	6	4	6	5	7	6	5	7	1	1	7	6	6	4	7	7	4	6	4	5	6	6	1	1	1	1	0	0	1	0	1	0.1	100
2	1	514	2	1	4	7	7	7	2	6	7	6	3	3	4	5	3	2	4	3	3	3	2	2	1	1	1	3	5	2	3	1	4	3	3	4	5	4	0	0	1	1	0	0	0	0	1	0.1	100
2	0	340	5	3	7	7	6	6	6	7	7	7	7	7	7	7	7	7	7	5	7	7	4	3	1	1	2	5	2	3	3	6	7	7	7	7	7	7	1	0	0	1	0	0	0	0	1	0.05	5
2	0	280	5	5	3	6	2	2	2	2	6	6	2	2	5	2	2	2	5	2	2	2	2	2	1	1	2	2	1	2	2	2	4	3	6	6	6	3	0	0	0	0	0	0	0	0	1	0.1	5
2	0	425	6	5	7	7	7	7	5	7	7	7	7	7	7	7	7	7	7	4	7	7	6	6	1	1	7	6	5	7	7	6	7	7	6	6	7	7	1	1	1	0	0	1	0	0	1	5	5
2	0	391	5	3	6	6	6	6	4	6	6	3	6	6	6	6	6	3	6	6	5	6	6	4	1	1	6	6	6	5	3	2	5	6	6	5	6	6	0	0	1	1	0	0	1	0	1	0.05	5
2	0	412	5	3	3	6	7	6	3	5	7	6	6	2	6	6	6	5	7	3	6	6	5	6	1	1	5	3	6	3	6	7	6	6	7	7	7	7	0	0	0	0	0	0	1	0	1	105	100
2	0	905	2	1	3	5	5	5	1	3	6	6	7	5	7	5	5	3	7	4	3	3	3	3	1	1	7	3	4	7	4	2	5	3	7	5	5	5	0	1	1	0	0	0	0	0	1	1.2	500
2	0	627	3	2	5	5	6	3	4	6	6	2	5	3	5	5	3	3	6	4	5	5	6	3	3	0	4	5	6	5	1	5	3	3	6	4	5	5	0	0	1	1	0	1	0	0	1	10	100
2	0	381	2	1	6	3	4	6	6	6	6	2	2	3	6	3	2	1	5	2	4	5	3	3	1	1	3	2	2	2	6	7	2	2	5	3	3	2	0	1	1	1	0	0	0	0	1	10	5
2	1	904	2	2	6	3	6	2	4	6	6	6	6	3	6	6	6	2	6	2	6	2	5	6	1	1	3	1	5	3	6	3	4	5	6	4	5	5	0	0	1	1	0	0	0	0	1	0.1	100
2	0	283	6	3	6	6	6	7	6	6	6	5	6	7	6	6	7	7	6	7	7	6	6	6	1	1	5	5	5	3	3	6	5	5	3	3	6	5	0	0	0	0	0	0	0	0	1	5	100
2	0	684	5	6	5	7	5	5	3	5	6	6	6	6	6	6	5	6	6	3	6	6	5	2	1	1	2	1	2	2	5	5	5	6	6	5	6	5	0	0	0	0	0	0	0	0	1	0.1	5
2	1	755	5	5	5	5	6	6	6	6	5	5	6	6	6	7	7	5	6	6	7	6	5	7	1	1	7	5	5	6	3	5	3	6	6	6	6	5	1	0	1	0	0	1	0	0	1	5	5
2	0	258	1	2	6	3	4	3	3	5	6	7	1	2	5	4	3	3	4	2	3	3	2	3	1	1	3	1	1	3	3	3	2	3	3	2	3	3	0	0	0	1	0	0	0	0	1	10	100
2	0	200	4	1	5	6	4	6	7	6	6	1	3	2	6	6	2	4	6	4	5	6	3	3	1	1	3	5	4	4	4	4	2	6	5	3	4	4	1	0	1	1	1	0	0	0	1	0.05	5
2	0	595	2	3	3	5	3	3	3	5	6	5	5	3	6	6	3	3	7	1	5	5	6	2	1	1	3	1	3	3	6	5	5	3	6	6	6	5	0	1	1	0	0	1	0	0	1	10	100
2	1	746	6	6	2	6	6	7	3	3	5	6	6	5	5	5	6	3	6	5	6	6	6	4	1	1	6	4	4	6	3	3	6	5	6	6	5	6	0	1	1	1	0	1	0	0	1	0.1	5
2	0	294	1	1	2	7	2	3	1	2	3	7	1	1	5	6	1	1	1	1	1	1	6	3	1	1	2	1	1	1	7	6	4	6	7	5	7	5	0	0	1	1	0	0	0	0	1	5	5
2	0	513	1	3	6	7	6	7	3	6	6	7	6	3	6	6	6	3	6	4	6	6	6	6	1	1	6	2	6	3	6	6	5	5	6	6	6	5	0	1	1	0	0	0	0	0	1	0.1	100
2	0	635	3	3	5	7	4	2	3	6	4	3	5	2	6	4	4	4	3	2	3	3	5	2	5	0	5	4	3	4	3	6	3	4	4	4	3	6	1	1	1	1	0	1	1	0	1	0.1	100
2	0	180	5	3	7	7	5	7	3	6	7	7	4	1	5	5	2	1	5	1	2	5	6	1	1	1	1	1	5	1	1	3	6	6	6	6	6	6	0	0	0	0	0	0	0	0	1	10	25
2	0	394	2	2	7	7	1	1	2	2	1	7	1	2	3	1	1	1	3	4	2	4	1	1	1	1	4	1	1	1	4	6	1	4	1	1	1	1	0	1	0	0	0	1	0	0	1	10	200
2	1	1350	4	1	6	6	7	6	3	2	5	5	2	1	4	5	4	2	4	2	4	3	6	3	1	1	5	3	3	3	5	5	3	5	5	5	5	5	1	1	0	0	0	0	0	0	1	0.1	5
2	0	820	5	3	6	7	7	7	6	7	6	6	7	7	7	7	7	7	7	7	7	7	7	7	1	1	6	7	6	6	7	7	5	5	7	7	6	5	1	0	1	0	1	0	0	0	1	5	5
2	1	428	2	2	6	5	6	4	1	1	4	4	3	2	6	3	2	2	6	4	2	4	5	4	1	1	5	4	4	2	4	4	4	4	4	4	4	4	1	1	1	1	0	1	1	0	1	10	5
2	0	765	5	2	4	6	6	7	6	6	7	5	5	5	7	6	3	4	6	7	6	6	6	2	1	1	6	2	3	4	6	7	4	4	6	4	5	5	1	1	0	1	0	0	1	0	1	10	5
2	0	309	2	2	2	5	4	2	1	2	6	5	2	2	5	5	3	2	6	2	2	2	2	2	1	1	2	1	2	2	2	3	6	6	6	6	6	6	0	0	0	1	0	0	0	0	1	5	5
2	0	320	2	3	6	6	6	6	6	6	5	1	6	7	6	6	7	7	6	7	7	6	5	5	1	1	5	3	5	6	6	6	7	7	7	7	7	4	0	1	1	1	1	0	0	0	1	5	100
2	0	538	4	2	4	5	5	4	5	6	6	4	4	6	6	4	6	3	6	3	6	6	4	2	1	1	2	4	4	1	4	3	4	3	4	3	4	4	0	0	1	1	0	1	1	0	1	0.1	5
2	0	428	5	3	3	5	4	3	3	5	6	5	4	3	5	5	3	3	5	4	4	4	3	3	1	1	3	3	2	2	3	4	6	5	5	5	5	5	0	0	0	0	0	0	0	0	1	10	100
2	1	498	6	3	5	6	6	4	4	5	5	5	5	3	6	4	5	3	6	4	6	6	3	4	1	1	4	4	4	3	3	5	4	4	5	4	5	4	0	0	0	1	1	0	0	0	1	10	100
2	0	965	1	1	2	6	6	2	6	6	3	5	7	2	6	7	7	7	7	7	7	7	6	1	1	1	2	2	6	1	2	2	1	1	1	1	6	7	1	0	1	0	0	0	1	0	1	10	100
2	0	380	2	2	7	6	5	3	3	6	3	3	5	2	6	6	6	3	6	3	6	6	5	3	1	1	3	2	2	2	3	6	3	3	6	3	5	3	0	0	1	0	0	0	0	0	1	0.05	5
2	0	409	5	2	2	6	6	5	5	6	6	6	6	6	6	6	6	4	6	6	6	5	2	2	1	1	2	2	2	3	2	2	6	6	6	5	6	6	0	0	0	0	1	0	0	0	1	10	5
2	0	260	2	3	2	2	3	2	2	2	3	5	2	2	2	5	2	2	3	2	3	2	3	2	1	1	2	1	3	2	2	3	6	5	6	6	6	6	0	0	0	0	0	0	0	0	1	5	5
2	0	579	3	3	4	4	5	3	3	3	5	4	3	2	3	5	2	2	3	4	3	4	2	2	1	1	2	3	2	1	2	2	4	3	1	4	5	4	0	0	1	0	0	0	0	0	1	0.05	5
2	1	311	6	2	6	6	6	2	6	6	6	6	6	6	6	5	6	7	7	2	6	6	5	7	1	1	5	6	5	3	7	2	5	6	2	5	6	6	1	1	1	1	0	0	0	0	1	2.1	100
2	1	312	2	4	5	6	3	7	3	6	6	7	5	2	7	5	5	3	7	5	5	7	6	2	1	1	6	2	3	1	4	6	6	7	7	3	5	7	1	1	1	1	0	0	0	0	1	10	100
2	0	551	2	2	5	4	6	7	7	6	6	5	6	5	6	5	6	5	7	6	6	6	6	5	1	1	3	6	5	6	6	6	5	4	5	3	5	6	0	0	0	0	1	0	0	0	1	5	5
2	0	353	7	7	1	6	3	5	1	1	7	6	3	2	5	5	2	1	3	1	1	5	1	2	1	1	2	1	1	1	1	2	6	6	6	2	6	5	0	1	1	0	0	0	0	0	1	210	5
2	1	308	3	3	6	6	5	5	3	6	5	5	3	3	5	4	4	3	4	2	3	3	4	3	2	1	6	3	4	5	5	5	4	4	4	4	5	4	0	1	1	1	0	0	0	0	1	10	100
2	0	401	5	3	5	7	6	3	3	5	6	6	5	3	6	6	5	3	5	6	6	6	6	5	1	1	2	5	6	3	2	5	4	5	6	6	6	3	0	0	1	0	0	0	1	0	1	5	5
2	0	392	2	1	7	5	4	4	3	4	7	7	3	3	5	5	4	2	5	2	3	3	6	5	1	1	6	3	3	3	5	6	5	6	7	6	7	6	0	1	1	0	0	0	0	0	1	0.5	5
2	0	434	1	1	3	5	4	3	3	6	2	1	1	1	2	1	1	1	2	1	1	1	2	1	1	1	2	1	1	2	4	6	3	5	5	3	2	3	1	1	0	0	0	1	0	0	1	5	5
2	1	535	6	4	6	6	7	6	7	6	6	6	6	7	7	7	4	4	7	6	7	7	6	5	1	1	5	3	4	5	3	5	3	6	1	5	5	5	1	0	0	0	0	0	0	0	1	0.1	100
2	0	534	1	1	6	6	6	6	4	5	4	4	4	3	5	5	4	3	4	3	4	4	5	6	1	1	6	3	3	5	5	4	4	3	4	5	4	4	1	1	1	1	1	0	1	0	1	0.1	100
2	0	459	1	2	5	5	5	2	5	4	6	5	3	3	5	5	4	2	5	4	5	4	4	5	1	1	4	3	4	3	4	4	6	6	6	6	6	6	1	0	0	0	0	0	0	0	1	0.1	100
2	1	441	2	1	6	6	5	6	6	7	3	3	4	2	5	5	5	2	4	2	4	3	4	2	1	1	3	3	2	3	3	3	5	6	5	4	5	3	0	0	1	1	1	0	0	0	1	10	100
2	1	698	5	2	3	6	2	7	1	3	6	6	4	3	4	3	2	2	4	3	3	5	2	1	1	1	1	1	1	1	1	2	2	1	5	4	3	3	1	1	0	1	0	0	0	0	1	10	100
2	0	429	3	1	6	6	6	6	3	4	6	6	6	3	6	6	6	2	6	3	6	5	6	3	1	1	5	3	4	3	5	6	5	5	7	6	6	4	0	1	0	0	0	0	0	0	1	10	100
2	1	306	2	3	4	4	5	4	5	4	4	2	5	5	4	5	5	4	4	4	6	4	2	4	1	1	3	3	4	2	3	4	4	4	4	5	4	4	0	0	1	0	0	0	0	0	1	10	5
2	1	364	5	2	6	5	4	5	5	6	4	6	4	3	6	6	5	3	5	4	3	4	5	3	1	1	2	2	4	3	2	4	6	6	6	6	7	6	1	1	1	1	0	1	1	0	1	105	5
2	0	1125	5	2	2	6	3	3	5	5	5	6	5	3	5	5	5	3	4	3	3	4	3	1	1	1	3	1	1	2	3	2	6	6	6	5	6	6	0	0	1	1	0	1	0	0	1	0.05	5
2	0	470	1	1	1	3	5	2	1	1	6	4	2	1	5	2	2	1	1	2	1	2	5	1	1	1	2	1	1	2	1	3	1	4	6	3	5	5	0	0	0	0	0	0	0	0	1	10	100
2	0	523	3	1	6	7	5	6	7	7	5	3	6	6	7	7	6	6	7	5	7	6	5	6	1	1	7	3	3	6	6	6	3	5	5	5	6	3	1	1	1	1	1	0	1	0	1	0.1	500
2	0	276	2	1	3	6	3	3	3	6	6	6	5	5	6	7	2	3	7	3	5	5	5	2	1	1	3	3	2	1	6	5	5	3	7	4	6	5	1	1	1	1	0	0	1	0	1	5	5
2	1	586	1	2	5	6	5	6	3	5	6	5	5	6	5	5	6	3	6	6	6	5	3	2	1	1	3	1	3	5	3	5	2	4	6	5	5	6	0	0	1	0	0	1	0	0	1	0.1	20
2	0	371	3	3	3	5	3	3	2	3	7	6	5	3	6	6	3	3	5	3	5	3	3	2	1	1	2	2	2	2	3	6	6	5	6	6	6	6	0	0	1	0	0	1	0	0	1	5	5
2	0	338	7	6	7	7	2	5	2	2	6	6	5	2	7	6	5	2	7	1	3	2	2	2	1	1	2	1	6	2	2	3	6	6	6	7	5	7	1	0	1	1	0	0	0	0	1	5	5
2	0	461	5	3	3	5	5	5	2	5	5	3	6	3	6	6	6	3	6	3	6	5	5	3	1	1	3	3	2	3	3	6	5	5	3	5	5	5	0	0	1	1	0	1	0	0	1	0.1	100
2	0	397	2	2	6	5	6	6	4	5	6	7	5	6	6	6	5	3	6	4	5	5	6	4	1	1	5	6	5	6	7	6	6	6	5	6	6	6	0	1	1	1	0	0	1	0	1	0.05	100
2	0	451	3	2	3	3	6	5	6	6	3	3	5	6	6	6	6	3	5	5	6	5	6	3	1	1	5	1	6	3	6	6	2	3	5	2	5	3	0	0	0	0	0	0	0	0	1	10	5
2	1	643	6	4	6	6	7	2	6	7	6	7	6	7	7	7	2	5	7	6	7	7	6	7	1	1	6	6	6	6	4	7	6	5	5	7	7	6	0	1	1	1	0	0	0	0	1	10	100
2	0	325	4	3	5	7	7	7	4	4	5	5	3	2	7	6	3	2	3	2	1	3	5	3	1	1	3	7	5	4	7	5	3	5	4	5	4	4	0	0	1	0	0	0	0	0	1	0.1	100
2	0	545	2	2	4	6	5	6	4	6	6	6	6	3	5	6	7	4	5	5	7	6	5	4	1	1	2	3	6	3	3	6	6	6	6	6	6	6	0	0	1	0	0	1	0	0	1	10	100
2	0	317	3	2	6	6	6	6	2	5	6	5	5	3	5	4	3	2	5	2	4	5	5	4	1	1	3	2	5	3	5	3	4	5	5	5	5	6	0	1	1	1	1	0	1	0	1	10	5
2	0	616	4	1	3	7	5	4	1	5	7	3	1	1	7	5	1	1	7	1	1	1	6	1	1	1	1	1	3	2	2	3	6	5	2	2	6	6	1	0	1	0	1	0	0	0	1	2.1	100
2	1	382	2	3	6	6	6	3	3	3	7	5	3	3	7	6	2	2	5	2	3	5	5	2	1	1	3	2	5	2	6	6	5	7	6	6	6	5	0	0	0	0	0	0	0	0	1	10	100
2	0	400	4	4	6	6	4	3	4	4	7	7	3	2	5	6	3	2	3	2	2	3	3	2	1	1	2	2	3	2	4	2	6	6	6	6	6	6	1	1	1	1	0	0	1	0	1	0.05	5
2	0	577	4	4	4	4	6	4	6	6	4	4	6	6	6	6	6	6	6	6	6	6	4	4	1	1	4	4	4	3	6	6	2	2	4	4	2	4	1	1	1	1	1	0	1	0	1	0.05	5
2	0	490	3	1	6	6	6	3	6	6	6	4	3	2	3	3	1	2	6	2	3	3	5	5	1	1	3	3	3	2	2	3	1	6	2	3	2	1	0	0	0	0	0	1	1	0	1	5	100
2	0	408	1	1	1	3	7	2	2	1	6	7	1	2	5	1	1	1	7	1	2	2	2	2	1	1	3	3	4	6	2	6	6	6	7	7	6	6	1	1	1	0	0	1	1	0	1	10	100
2	0	238	2	2	3	2	6	6	3	5	5	6	4	2	5	5	5	2	6	3	5	4	5	2	1	1	2	3	5	2	2	5	4	5	5	5	6	5	1	0	0	1	0	0	0	0	1	10	100
2	0	736	5	2	6	6	6	7	6	6	6	6	6	7	6	6	6	7	6	7	7	6	6	6	2	1	6	5	5	6	6	6	6	6	6	6	6	6	1	1	1	0	1	1	1	0	1	0.1	100
2	0	459	3	5	3	6	4	6	4	5	6	6	1	3	6	4	2	1	4	2	2	1	4	3	1	1	3	2	3	7	4	6	4	4	5	4	5	4	0	1	1	0	0	0	0	0	1	0.1	1
2	0	2250	7	1	1	5	7	7	7	7	7	7	7	3	7	7	7	6	7	7	7	7	7	7	1	1	1	7	7	1	7	7	1	7	7	7	7	1	0	0	1	0	0	1	0	0	1	0.1	100
2	0	279	1	1	7	6	4	2	3	4	5	5	3	1	4	3	2	2	3	2	2	2	5	3	1	1	5	2	2	2	6	5	6	5	7	5	6	6	0	0	1	1	0	0	0	0	1	5	5
2	0	481	4	2	6	6	5	6	6	7	7	6	7	7	7	6	7	5	7	7	7	7	4	3	1	1	5	2	3	2	3	5	4	4	5	5	5	5	0	1	1	0	1	0	0	0	1	0.1	100
2	0	737	2	2	3	6	4	2	2	2	6	6	4	3	6	4	4	3	5	2	2	3	4	2	1	1	3	2	2	4	4	3	5	4	6	5	5	5	0	0	0	0	0	1	0	0	1	5	100
2	1	576	4	5	3	5	5	6	3	4	7	5	6	5	5	5	6	6	4	1	4	4	4	3	1	1	5	2	4	4	5	3	5	4	4	3	6	6	0	1	0	1	0	0	0	0	1	10	20
2	1	546	5	5	3	4	6	5	5	5	3	2	7	6	6	6	7	6	7	6	7	6	3	2	1	1	3	5	5	4	5	1	3	6	5	5	5	4	0	0	0	0	0	0	0	0	1	5	500
2	0	419	3	3	6	6	5	5	4	5	4	3	5	5	6	5	5	5	6	4	6	5	3	3	1	1	3	2	2	2	3	6	5	4	5	5	5	5	0	1	0	1	0	0	0	0	1	10	5
2	0	423	2	2	6	5	4	5	5	6	3	4	5	3	6	6	4	3	6	3	5	5	3	2	1	1	3	3	2	3	6	6	4	5	6	5	5	4	0	0	0	1	0	0	0	0	1	5	5
2	0	354	6	2	5	6	5	6	1	6	6	5	5	5	4	5	6	3	6	3	4	5	4	4	1	1	3	3	5	3	3	3	4	3	2	1	4	6	0	0	1	0	0	0	0	0	1	10	100
2	0	401	2	2	7	3	6	6	4	5	5	6	4	6	5	5	6	4	6	4	5	4	6	3	1	1	5	4	4	4	5	4	4	5	4	5	6	6	0	0	1	1	1	0	0	0	1	10	100
2	0	208	5	4	3	4	5	6	3	4	5	4	5	4	5	4	6	3	5	4	2	5	4	4	1	1	3	3	4	3	4	5	5	5	5	6	5	5	0	0	0	0	0	0	0	0	1	5	1
2	1	290	4	3	4	7	7	3	2	3	7	6	4	6	4	5	6	5	4	3	5	4	5	4	1	1	7	1	4	5	6	5	4	4	4	6	5	6	1	0	0	0	0	0	0	0	1	0.1	100
2	0	317	3	3	3	5	5	5	3	4	5	5	3	3	5	5	4	3	4	3	3	3	4	3	1	1	4	3	4	3	4	5	4	4	6	5	5	5	0	0	0	0	0	0	0	0	1	5	1
2	0	228	2	2	2	5	5	5	3	5	4	5	1	1	4	1	2	1	2	1	3	2	3	3	1	1	3	2	2	3	2	2	3	2	6	3	4	3	0	1	1	0	0	0	0	0	1	10	100
2	0	926	3	2	6	2	6	4	3	5	7	6	5	6	7	6	6	5	6	3	6	6	3	3	1	1	3	3	4	6	6	7	5	6	6	6	6	5	0	0	1	0	0	0	0	0	1	10	100
2	0	205	6	3	3	6	6	3	6	7	6	7	6	7	7	7	7	6	6	3	7	7	5	2	1	1	3	3	5	3	3	6	5	5	6	5	6	3	0	1	1	0	0	0	0	0	1	0.05	5
2	1	802	2	3	1	3	5	3	1	1	6	7	2	3	5	5	3	2	5	2	6	3	2	2	1	1	2	1	2	1	3	6	2	2	6	3	6	2	0	0	1	0	0	0	0	0	1	0.1	100
2	0	430	7	7	7	7	5	7	6	5	7	3	3	7	6	6	3	3	5	2	5	6	2	2	1	1	2	1	1	6	3	1	5	2	7	6	2	2	0	0	1	1	1	0	0	0	1	10	5
2	0	332	6	4	6	6	6	6	6	6	6	6	6	6	6	6	6	6	6	6	6	6	6	4	1	1	5	4	6	6	6	6	4	6	6	5	6	4	0	1	1	1	0	0	1	0	1	10	100
2	1	398	6	6	5	5	7	7	6	6	7	7	6	6	6	7	6	4	7	5	7	7	6	5	1	1	5	6	5	5	5	7	6	7	7	6	7	7	0	0	0	0	0	0	0	0	1	5	1
2	0	578	4	2	6	6	7	6	5	6	6	7	6	7	6	7	7	6	7	6	6	6	6	6	1	1	6	4	6	3	6	7	7	7	7	6	7	7	1	0	1	1	1	0	1	0	1	5	5
2	0	390	3	2	2	3	7	6	3	5	4	6	6	7	6	7	7	7	6	4	7	6	3	2	1	1	3	5	4	6	3	6	6	6	6	6	6	7	1	1	1	1	0	0	0	0	1	5	5
2	0	642	2	1	3	5	6	6	3	6	5	4	6	6	6	6	6	4	6	4	6	6	5	2	1	1	4	3	3	3	6	5	5	5	5	5	5	4	0	1	1	1	0	0	1	0	1	5	20
2	0	825	2	2	3	6	6	7	5	6	5	7	6	7	6	6	6	6	6	3	7	6	5	6	1	1	6	6	4	6	6	7	5	5	5	5	6	5	1	0	1	1	0	1	1	0	1	10	5
2	0	305	6	6	6	6	5	4	4	5	6	6	6	6	7	6	7	5	7	4	7	6	3	3	1	1	3	2	3	2	3	6	3	4	5	3	5	2	0	0	1	1	0	0	0	0	1	5	5
2	0	250	4	4	4	4	4	4	4	4	4	4	5	5	4	4	3	4	5	3	3	5	5	4	4	0	4	4	3	3	4	3	4	4	3	4	5	4	0	0	1	1	1	0	1	0	1	0.1	100
2	0	324	2	3	3	3	2	6	5	2	3	5	6	6	5	5	5	5	5	5	6	5	2	5	2	1	5	3	2	5	6	5	2	5	6	5	3	3	1	1	1	1	1	0	0	0	1	10	5
2	0	468	5	4	6	6	5	3	6	6	6	6	6	5	6	6	6	6	7	4	7	6	5	3	1	1	3	3	2	3	3	6	6	6	7	6	6	6	0	0	1	0	1	0	0	0	1	5	5
2	0	273	4	3	5	2	6	7	6	6	5	5	5	5	5	5	5	5	5	5	6	4	5	5	1	1	3	5	5	4	5	5	4	4	4	4	4	4	0	0	0	0	0	0	0	0	1	5	100
2	0	236	4	2	5	7	6	3	2	4	5	5	5	3	6	6	5	2	6	3	5	3	5	2	1	1	5	2	3	3	3	5	2	3	3	2	3	4	0	0	1	1	0	0	0	0	1	5	5
2	0	277	5	2	3	7	6	5	6	6	7	4	6	3	6	6	6	3	6	5	6	6	7	2	1	1	5	2	4	1	7	6	3	5	5	4	6	4	0	1	0	1	0	0	0	0	1	0.1	100
2	0	609	4	3	3	5	4	3	4	3	5	6	2	3	6	5	3	2	6	1	3	3	5	2	1	1	3	2	3	1	5	6	3	4	5	3	5	4	0	1	1	0	0	0	0	0	1	10	100
2	0	261	4	5	4	5	5	5	3	4	4	4	3	6	4	4	2	3	4	1	3	3	5	5	1	1	3	3	5	3	3	4	5	6	4	2	5	5	1	0	1	0	1	0	1	0	1	10	100
2	0	181	1	2	3	5	5	5	1	3	5	2	4	3	5	3	2	2	3	2	3	4	3	2	1	1	3	1	2	3	3	3	5	6	6	7	6	6	0	0	0	0	0	1	0	0	1	10	100
2	1	501	2	2	4	4	4	6	3	4	4	4	6	4	4	4	6	4	5	4	4	5	5	6	1	1	5	4	5	5	6	4	6	5	7	3	6	6	1	1	1	1	1	1	0	0	1	0.1	100
2	1	794	3	3	6	5	6	5	2	3	5	4	4	2	6	6	5	2	6	2	6	4	6	5	1	1	3	2	3	6	3	3	4	6	5	4	6	6	0	0	1	0	0	0	0	0	1	10	5
2	0	304	3	2	6	5	5	5	3	5	5	2	5	2	4	3	3	4	5	2	3	5	2	6	1	1	1	4	6	2	3	7	1	2	5	2	3	2	0	0	0	1	0	0	0	0	1	5	5
2	1	366	5	2	2	5	6	2	2	6	6	2	5	3	6	6	3	2	5	4	7	5	5	3	5	0	2	2	5	2	3	3	6	5	3	3	6	6	1	1	1	1	0	1	1	0	1	0.1	100
2	0	449	2	2	3	3	6	7	6	6	5	5	6	7	6	7	6	6	5	6	7	6	5	3	1	1	6	4	5	3	2	5	6	5	6	6	6	7	0	1	1	0	0	0	0	0	1	5	5
2	0	705	3	3	3	2	4	5	5	5	6	4	5	6	6	6	6	3	6	4	6	4	3	2	1	1	6	2	2	2	7	7	4	5	6	4	5	4	1	1	1	0	0	0	0	0	1	10	5
2	0	354	1	1	7	7	5	7	2	5	7	3	5	2	7	5	3	2	7	6	6	7	3	3	1	1	2	3	4	1	2	7	6	5	6	6	6	7	0	1	1	1	0	0	1	0	1	5	100
2	1	375	5	3	3	6	7	5	5	6	5	1	6	6	7	6	5	3	6	5	7	6	6	2	1	1	4	2	4	3	3	6	5	6	5	3	5	6	0	0	0	1	0	0	1	0	1	10	100
2	0	525	5	2	3	6	5	5	3	4	6	5	6	2	6	6	5	2	5	3	5	5	4	3	1	1	4	2	5	4	5	5	4	5	5	3	4	3	1	0	1	1	0	1	0	0	1	5	5
2	0	647	3	1	3	6	7	6	3	5	6	3	5	3	5	5	5	2	5	3	6	5	6	6	1	1	3	4	7	6	7	6	3	5	5	6	5	5	0	1	1	1	0	0	0	0	1	5	20
2	0	885	2	2	6	6	4	6	4	5	6	6	6	4	6	6	6	3	6	3	5	6	3	3	1	1	3	5	2	3	5	3	4	4	5	4	5	3	1	1	1	1	0	0	0	0	1	5	5
2	1	1105	6	2	7	2	6	7	6	7	7	6	7	7	7	6	6	7	7	3	3	7	6	5	3	0	7	3	4	4	5	6	4	4	4	5	6	5	1	1	1	1	0	1	1	0	1	0.1	100
2	0	229	5	5	3	5	5	4	5	5	5	5	3	4	6	5	5	4	6	4	6	4	5	5	1	1	6	5	4	3	6	6	5	5	5	5	5	5	0	0	0	0	0	0	0	0	1	0.05	5
2	0	472	5	6	7	6	5	6	7	7	6	7	5	6	7	7	4	5	6	6	5	6	2	2	1	1	3	2	3	6	4	6	6	6	7	7	6	6	1	1	1	1	0	0	0	0	1	10	100
2	1	924	2	1	6	6	2	3	3	6	7	2	2	1	3	5	3	1	3	1	3	1	7	3	1	1	3	1	5	1	3	7	1	6	7	6	7	7	0	0	1	1	1	0	0	0	1	10	100
2	1	431	3	2	4	6	6	4	3	5	6	5	4	4	6	6	6	4	6	3	5	4	6	6	1	1	3	2	4	4	4	6	4	5	6	5	4	5	0	0	1	1	0	1	0	0	1	10	100
2	0	334	1	2	5	2	2	1	2	2	2	2	1	2	3	5	2	2	5	1	1	6	2	2	1	1	2	1	2	1	2	2	2	2	2	2	2	2	0	0	1	0	0	0	0	0	1	0.1	5
2	0	374	4	2	6	6	5	6	3	6	6	3	5	4	6	6	4	3	6	2	3	5	5	2	1	1	3	2	2	2	3	4	5	5	4	4	5	5	0	0	0	0	1	0	0	0	1	5	100
2	1	602	1	3	2	6	7	2	1	4	4	7	5	2	7	7	7	3	7	1	6	3	7	2	1	1	4	3	7	4	3	2	3	4	7	2	4	4	1	0	1	0	0	0	0	0	1	0.1	100
2	0	566	2	1	3	5	7	7	7	6	6	6	6	5	7	6	5	6	6	2	7	7	4	2	1	1	3	6	5	3	2	3	6	7	7	2	7	6	0	1	1	0	0	0	0	0	1	10	100
2	0	214	3	2	3	7	6	3	3	5	7	7	7	3	7	7	7	3	7	3	7	6	6	4	1	1	3	5	6	3	7	5	7	6	7	7	7	7	0	0	0	0	0	0	0	0	1	10	5
2	0	286	2	2	5	7	7	7	1	1	5	2	5	7	6	7	6	5	6	3	6	5	6	3	1	1	6	6	7	5	6	7	2	3	3	4	2	6	0	1	1	0	0	0	0	0	1	10	5
2	0	285	2	2	4	6	5	5	2	4	4	6	5	4	5	6	5	6	5	2	3	4	2	2	1	1	3	2	1	3	5	6	6	5	6	3	5	6	1	0	1	1	0	0	0	0	1	5	5
2	0	1254	3	4	4	4	4	3	2	3	5	4	2	1	4	3	1	1	2	3	1	3	4	3	1	1	2	3	2	2	3	4	4	3	3	3	4	5	1	0	1	0	0	0	0	0	1	10	5
2	0	371	6	3	6	7	6	5	3	5	6	6	3	3	6	6	5	2	6	2	5	4	6	6	1	1	2	3	4	2	5	6	2	3	5	3	5	3	0	0	0	0	0	0	0	0	1	5	5
2	0	741	1	2	3	2	5	6	3	4	3	5	5	5	6	5	3	3	5	2	5	5	6	5	1	1	2	2	5	3	5	6	2	2	3	2	5	3	0	1	1	1	0	0	0	0	1	5	100
2	1	887	4	1	7	7	7	1	1	7	6	1	7	7	7	7	7	7	6	1	7	4	4	7	1	1	7	4	4	1	1	1	4	7	1	1	7	7	0	0	1	1	0	1	1	0	1	0.1	20
2	1	910	1	2	2	6	1	1	1	2	5	7	1	1	1	1	1	1	2	2	1	1	1	1	1	1	2	1	1	1	1	1	3	1	3	5	5	4	0	0	0	0	0	0	0	0	1	0.1	100
2	0	413	5	6	2	2	2	2	1	2	6	3	1	1	5	5	3	1	3	1	2	3	2	2	1	1	6	2	1	1	6	3	3	3	3	2	3	5	0	0	0	0	0	0	0	0	1	0.05	5
2	0	314	5	6	2	2	6	3	2	5	5	6	2	5	5	6	5	2	6	3	3	2	2	3	1	1	3	2	1	2	2	7	5	5	6	5	5	5	0	0	1	0	0	0	0	0	1	0.1	5
2	0	408	5	4	2	4	3	2	3	2	5	7	2	1	7	5	3	1	2	2	4	5	2	2	1	1	2	1	1	1	1	1	3	6	3	7	6	2	0	0	1	0	0	0	0	0	1	0.05	5
2	0	311	3	1	3	7	7	1	7	2	6	5	4	1	5	5	2	1	5	1	2	6	6	6	1	1	1	7	6	1	1	2	4	5	4	4	5	4	0	0	1	0	0	0	0	0	1	10	100
2	0	743	5	5	6	7	3	2	2	3	5	5	5	2	6	6	6	2	6	5	5	5	2	2	1	1	3	2	2	2	6	5	5	5	6	6	4	3	0	1	1	1	0	0	0	0	1	10	100
2	0	207	2	2	7	6	6	7	6	7	6	6	7	7	7	7	7	7	7	6	7	7	5	4	1	1	4	5	2	6	6	7	6	4	6	6	5	6	0	1	1	1	0	1	1	0	1	5	5
2	0	579	2	3	3	6	6	3	4	6	3	2	3	2	5	5	5	3	6	2	3	3	3	3	1	1	5	2	3	3	3	5	6	6	7	6	6	6	1	0	1	0	0	0	0	0	1	0.05	5
2	1	1466	4	4	6	5	5	7	3	5	7	7	5	7	6	6	6	3	6	3	4	4	3	4	1	1	2	4	5	3	5	6	4	6	7	6	7	7	0	0	1	1	0	0	0	0	1	0.1	5
2	0	621	6	6	3	6	3	2	3	5	7	6	4	3	6	6	5	3	6	3	5	5	2	2	1	1	2	1	2	2	2	2	6	6	6	6	6	6	0	0	1	0	0	0	0	0	1	0.1	100
2	0	273	2	1	3	6	4	3	3	3	6	5	4	3	5	5	4	3	4	3	4	4	3	2	1	1	2	2	1	2	2	3	4	4	6	3	5	4	1	0	1	1	0	0	0	0	1	5	5
2	1	1117	7	6	6	7	7	7	6	5	7	6	6	6	7	7	7	7	7	4	7	6	5	6	1	1	6	4	6	5	6	5	6	6	6	4	3	6	1	1	1	1	0	1	1	0	1	5	5
2	1	556	7	7	5	6	7	7	5	6	6	6	6	6	6	6	6	5	6	3	6	6	6	2	1	1	6	3	5	3	6	6	6	6	6	6	6	6	0	0	1	0	0	0	0	0	1	0.1	100
2	1	889	6	4	6	6	5	5	6	5	6	6	3	6	7	4	4	5	7	3	6	6	4	3	1	1	4	2	5	4	4	2	2	6	6	4	6	4	0	1	1	0	0	0	0	0	1	10	100
2	0	352	1	2	1	4	2	1	2	3	6	5	6	2	7	1	3	1	5	1	7	6	1	1	1	1	2	1	1	1	1	1	2	4	2	3	3	6	0	0	0	0	0	0	0	0	1	10	5
2	0	886	4	2	4	6	6	7	5	6	3	6	5	2	5	6	5	2	5	4	4	6	5	2	1	1	4	2	4	1	1	5	3	5	5	3	6	6	0	1	1	0	0	0	1	0	1	0.1	100
2	0	442	2	2	6	7	6	6	2	5	6	5	6	3	6	3	5	3	6	2	6	5	3	2	1	1	2	2	3	6	6	6	4	3	6	3	5	5	0	1	1	1	0	0	0	0	1	0.1	100
2	1	783	2	4	3	7	3	5	1	1	3	3	2	1	5	6	3	2	5	3	2	2	1	3	1	1	2	2	2	2	3	3	2	2	6	3	3	2	0	0	1	1	0	0	0	0	1	5	5
2	1	551	3	3	5	6	5	3	2	5	6	6	5	6	6	6	5	3	6	3	5	5	3	2	1	1	5	2	3	3	6	5	6	5	6	2	6	5	0	1	0	1	1	0	0	0	1	10	5
2	1	361	7	5	2	7	6	5	2	4	5	5	7	2	7	6	5	3	5	2	5	7	3	2	1	1	3	2	4	2	5	3	3	4	2	2	5	4	0	1	0	0	0	0	1	0	1	10	100
2	0	763	5	3	7	4	6	3	7	7	6	3	6	7	7	7	7	6	7	4	7	7	2	1	1	1	2	3	1	2	2	6	6	6	6	6	6	6	1	1	1	1	1	0	1	0	1	5	5
2	1	327	2	2	6	3	6	6	6	6	5	2	6	6	6	6	6	6	6	6	6	6	5	6	1	1	3	5	6	6	5	6	3	3	3	3	3	3	0	0	0	0	0	0	0	0	1	5	5
2	0	411	4	3	6	7	6	6	3	5	3	6	5	5	5	5	5	4	5	3	5	4	3	7	1	1	7	3	3	5	7	7	3	3	4	3	3	3	0	1	1	1	0	0	1	0	1	10	100
2	1	705	3	3	6	3	6	6	4	6	6	4	6	6	6	6	6	6	6	6	6	6	3	3	1	1	3	6	5	3	3	6	4	5	6	4	6	4	0	0	1	1	0	0	1	0	1	10	500
2	0	297	3	3	7	6	7	7	7	6	5	5	6	7	6	6	6	6	7	6	6	6	6	3	1	1	2	3	5	2	5	5	3	3	2	2	3	3	0	0	1	0	0	0	1	0	1	10	100
2	0	411	3	3	6	6	4	5	6	5	7	5	5	6	7	6	6	3	7	4	6	6	3	2	1	1	3	1	3	2	4	6	6	6	6	6	6	5	0	0	1	1	0	0	0	0	1	10	5
2	0	745	1	2	5	4	6	6	2	2	3	3	2	2	4	3	3	3	2	3	2	2	5	5	1	1	5	5	5	6	6	6	5	6	6	6	5	6	1	1	1	0	0	0	0	0	1	1.05	100
2	0	334	5	5	5	6	5	5	3	4	6	7	6	3	7	6	6	2	6	5	5	7	6	3	1	1	3	6	5	3	3	6	6	6	7	6	7	6	0	0	1	0	0	0	0	0	1	5	5
2	0	641	5	6	6	6	6	7	5	6	5	3	7	7	6	6	6	6	6	6	7	7	6	6	1	1	3	3	6	5	4	6	4	5	6	6	6	6	0	1	1	1	0	1	1	0	1	0.05	5
2	0	498	3	2	3	5	5	6	3	5	6	6	3	3	5	6	3	3	5	3	3	3	3	3	2	1	3	3	3	3	5	5	6	6	6	5	6	6	0	1	1	0	0	0	0	0	1	0.05	5
2	0	760	7	7	5	5	6	7	5	6	5	7	6	7	6	6	7	7	6	6	7	6	6	6	1	1	7	3	1	6	6	7	4	5	6	5	6	6	0	1	1	1	0	0	0	0	1	0.1	20
2	0	421	5	3	2	6	5	5	1	6	6	6	6	7	7	7	7	1	7	7	7	7	2	2	1	1	1	1	3	2	2	3	7	6	7	5	6	5	0	0	0	0	0	0	0	0	1	10	100
2	0	581	6	6	6	6	6	6	6	6	6	6	6	6	6	6	6	6	6	6	6	6	4	4	1	1	2	4	5	5	2	6	5	4	5	5	5	5	1	0	1	0	0	0	0	0	1	5	5
2	1	295	4	4	6	7	6	4	4	5	6	6	6	3	6	6	4	2	6	2	4	4	3	4	4	0	4	2	5	3	2	4	5	5	5	5	5	4	0	0	1	1	1	0	1	0	1	0.1	100
2	0	293	5	4	6	6	5	5	7	7	6	5	6	5	6	5	5	4	6	5	6	6	3	5	1	1	3	3	4	3	4	6	6	6	6	6	6	6	0	1	1	1	1	1	1	0	1	10	5
2	0	573	2	1	6	5	7	6	5	6	5	3	6	6	6	6	4	2	6	4	6	6	6	4	1	1	3	4	6	2	2	4	4	5	6	5	5	5	1	1	1	0	0	1	0	0	1	0.05	5
2	1	520	7	6	3	6	3	2	2	1	7	6	5	2	6	7	6	2	4	2	6	5	7	2	1	1	2	1	4	2	4	2	6	7	7	6	7	4	0	0	0	0	0	0	0	0	1	5	5
2	0	241	4	4	4	4	4	4	4	4	4	4	4	4	4	4	4	4	4	4	4	4	4	4	1	1	4	4	4	4	4	4	4	4	4	4	4	4	1	1	1	1	1	0	0	0	1	5	100
2	1	541	2	5	3	6	3	4	3	3	5	5	2	7	6	6	3	3	6	5	3	5	2	2	1	1	3	1	1	2	5	3	3	3	6	4	5	2	0	0	0	1	0	0	0	0	1	0.05	100
2	0	881	5	3	3	5	6	6	6	6	6	4	6	7	6	6	6	6	6	3	7	6	6	5	1	1	6	3	5	6	6	7	6	6	6	6	6	6	1	0	1	0	0	0	0	0	1	0.1	5
2	1	500	2	2	3	4	5	3	6	6	6	3	3	5	6	7	4	3	6	3	6	6	3	2	1	1	2	2	2	2	3	2	5	5	5	4	6	5	0	0	1	0	0	0	0	0	1	5	5
2	1	758	3	3	5	5	5	4	3	2	4	4	4	3	4	4	3	2	4	3	4	4	2	2	1	1	4	2	4	5	4	4	5	4	4	4	4	5	0	1	1	1	0	0	0	0	1	10	5
2	0	195	6	5	4	6	4	3	2	6	5	5	5	6	6	5	6	6	6	6	6	6	4	4	2	1	3	2	3	3	3	2	4	4	4	1	5	6	1	1	1	0	0	0	0	0	1	10	100
2	1	454	2	4	3	5	3	3	4	3	3	5	3	3	3	3	3	3	4	2	3	2	3	2	1	1	3	2	2	3	6	5	3	5	6	3	5	4	0	0	1	1	0	0	0	0	1	10	100
2	0	406	4	3	3	3	6	6	6	6	4	2	6	6	6	5	6	5	5	5	6	6	4	3	1	1	5	5	5	5	4	5	5	5	5	5	5	5	0	0	1	1	0	0	0	0	1	10	100
2	0	473	7	5	4	5	5	4	1	3	7	6	6	4	5	7	5	3	6	4	5	6	6	6	1	1	6	3	6	2	7	6	7	6	6	6	7	7	0	1	1	0	1	1	0	0	1	0.05	5
2	0	230	6	3	2	6	5	2	2	5	6	5	6	3	6	6	2	1	6	2	3	6	5	3	1	1	3	3	4	3	3	2	5	6	3	2	6	6	0	0	1	0	0	1	1	0	1	0.1	100
2	0	442	5	5	4	7	5	5	2	5	4	6	5	4	6	6	6	3	6	2	6	5	2	2	1	1	6	2	2	2	3	4	6	6	6	6	6	6	0	0	0	1	0	0	0	0	1	10	100
2	0	219	1	1	3	6	6	7	1	2	3	2	5	5	5	6	5	5	5	3	5	5	3	2	1	1	5	3	3	5	3	6	6	5	5	6	5	6	1	0	0	1	0	0	1	0	1	0.05	5
2	0	599	4	3	4	3	2	1	4	4	4	6	2	4	4	5	5	3	5	2	4	2	1	1	1	1	2	1	1	1	1	2	2	4	4	3	3	4	0	1	1	1	1	0	1	0	1	5	5
2	1	259	2	2	5	5	3	2	2	2	5	7	1	1	5	5	2	1	3	1	2	2	2	2	1	1	3	1	2	2	2	3	5	5	6	6	6	6	0	1	1	1	0	0	0	0	1	10	20
2	0	277	4	4	6	4	3	2	6	6	6	6	4	4	5	5	5	4	5	4	5	6	3	2	1	1	2	3	2	1	2	6	4	4	5	6	6	4	0	0	0	0	0	0	0	0	1	5	100
2	0	686	5	6	7	7	7	7	7	7	4	7	6	7	6	6	7	7	7	7	7	6	5	6	1	1	6	6	4	6	6	6	4	5	6	6	4	4	1	1	1	1	1	0	1	0	1	10	100
2	0	258	1	1	3	5	4	4	7	6	4	4	4	4	5	4	4	4	4	6	4	4	3	4	1	1	6	3	4	4	6	4	3	5	7	4	4	4	0	0	1	1	1	0	0	0	1	0.05	5
2	0	286	6	3	3	5	5	6	2	5	5	3	5	2	6	5	3	3	5	6	2	5	3	3	1	1	3	3	3	3	3	5	1	1	1	7	1	2	0	0	1	1	0	1	0	0	1	10	20
2	0	1144	7	5	5	6	6	5	6	6	7	5	6	6	6	6	6	2	6	6	6	7	6	5	1	1	3	2	2	3	6	3	6	6	6	6	6	6	0	1	1	0	0	0	0	0	1	0.05	5
2	0	505	4	3	4	6	6	5	3	3	6	3	5	3	6	5	5	3	6	3	5	5	5	5	1	1	3	3	4	3	3	5	3	5	5	2	3	6	0	0	0	0	0	0	0	0	1	5	100
2	0	590	3	4	7	7	6	6	7	7	7	5	6	7	6	6	6	5	6	6	7	6	5	3	1	1	7	2	3	3	7	5	3	4	5	4	4	3	1	1	1	1	0	0	1	0	1	10	100
2	0	466	5	3	5	3	5	5	2	2	5	6	3	3	5	4	3	2	5	2	4	3	3	2	1	1	2	2	4	3	3	3	2	3	4	4	5	2	0	1	0	0	0	0	0	0	1	5	5
2	1	439	3	1	3	2	3	3	3	5	5	6	5	2	5	6	3	2	6	1	4	5	1	1	1	1	3	1	2	2	4	4	5	5	5	5	6	6	1	0	1	1	0	1	0	0	1	0.1	100
2	0	503	6	3	6	7	7	6	3	5	6	5	6	3	6	6	6	2	6	2	5	5	6	6	1	1	7	6	7	5	7	6	5	6	6	5	6	6	1	1	1	1	1	0	0	0	1	5	5
2	0	405	3	2	4	5	4	2	2	4	5	4	5	3	4	4	4	2	5	3	4	4	5	4	2	1	3	2	2	4	5	4	5	5	5	4	5	4	0	1	0	1	0	0	1	0	1	5	5
2	0	317	3	3	5	5	5	5	4	5	3	4	5	5	6	5	6	5	5	6	6	5	4	4	1	1	5	4	5	5	5	4	4	4	5	4	5	4	1	1	1	0	0	0	1	0	1	0.05	5
2	0	758	2	1	3	7	7	7	2	5	7	3	3	5	7	7	7	6	7	5	6	6	6	5	1	1	5	3	6	5	6	7	6	7	6	6	7	6	0	1	0	1	0	0	0	0	1	5	5
2	0	587	2	2	5	5	5	6	2	4	4	6	3	3	6	5	3	3	4	5	4	4	4	3	1	1	3	3	4	2	3	5	4	5	7	6	4	4	0	1	0	0	0	1	1	0	1	5	5
2	0	948	2	2	1	5	5	6	1	2	3	2	1	1	1	1	1	1	2	1	1	1	3	1	1	1	2	1	4	6	2	3	2	5	3	2	6	3	0	0	1	0	0	0	0	0	1	10	100
2	0	1654	7	6	6	7	7	7	6	6	7	6	7	7	7	7	7	7	7	7	7	7	6	6	1	1	7	6	6	6	6	6	6	6	6	6	6	2	1	1	1	1	0	0	1	0	1	0.1	100
2	0	328	1	1	3	3	5	4	3	5	5	6	6	5	6	6	2	3	6	4	5	5	4	2	1	1	2	3	2	2	6	5	3	3	5	3	5	3	0	1	1	0	0	0	1	0	1	5	5
2	1	1160	6	6	7	7	7	7	7	7	6	7	7	7	7	7	7	7	7	7	7	6	5	2	1	1	7	2	4	6	7	7	5	6	7	7	6	6	0	1	1	1	1	1	1	0	1	0.1	5
2	0	837	1	1	7	6	4	6	5	7	6	4	5	3	6	6	2	3	5	2	5	6	7	5	1	1	6	5	6	2	6	5	5	7	7	3	7	6	1	1	1	0	1	0	1	0	1	0.1	100
2	0	519	5	5	6	7	6	7	6	6	6	4	6	7	7	7	7	7	7	7	7	6	3	4	1	1	3	6	5	3	7	7	6	5	7	5	7	6	0	1	1	1	1	0	0	0	1	0.05	5
2	1	493	5	5	7	6	7	6	6	6	6	5	7	7	7	7	7	7	6	7	7	6	3	3	1	1	3	4	3	4	6	6	6	6	4	6	6	6	0	1	1	1	0	0	1	0	1	5	5
2	0	735	2	2	6	6	5	3	2	4	4	5	5	3	6	6	6	3	6	3	6	6	5	3	1	1	3	3	4	2	5	4	3	3	3	3	3	3	0	1	1	1	0	0	1	0	1	10	100
2	0	1036	4	2	3	6	7	4	2	4	4	4	5	4	6	7	4	2	7	6	6	6	6	3	1	1	5	3	4	4	7	6	6	5	7	2	5	4	1	1	1	1	0	0	0	0	1	10	1
2	0	1108	4	5	4	3	5	6	6	7	5	5	7	7	6	7	5	6	6	6	6	6	5	6	1	1	5	2	4	2	5	7	7	5	5	5	6	5	0	1	1	1	0	0	0	0	1	10	100
2	0	373	1	2	6	5	6	6	6	6	5	3	4	6	5	5	3	3	5	3	5	4	6	6	1	1	6	5	5	6	6	6	3	3	3	3	3	4	0	0	1	0	1	0	0	0	1	10	100
2	0	994	4	4	6	6	6	6	6	6	5	4	6	4	6	6	4	4	6	5	6	5	6	4	2	1	4	4	4	4	5	5	5	4	5	5	5	4	0	1	1	1	1	1	1	0	1	10	100
2	0	1070	1	2	3	3	5	2	6	6	7	7	2	2	6	6	2	3	6	3	2	5	2	2	1	1	1	2	2	2	5	3	6	5	6	4	6	5	1	0	0	0	0	0	0	0	1	0.1	5
2	0	444	2	2	3	2	7	7	6	6	6	6	4	7	6	7	2	6	7	7	7	6	4	7	1	1	1	3	6	6	6	2	6	6	5	7	4	7	1	0	1	0	0	0	0	0	1	10	100
2	1	738	5	2	6	7	7	7	6	6	3	5	6	3	6	5	3	3	5	3	5	6	6	3	1	1	3	5	6	2	6	5	3	4	5	3	6	5	0	0	1	0	0	0	1	0	1	10	100
2	0	791	6	3	5	7	7	6	4	7	6	5	5	3	6	7	5	4	7	2	4	6	4	4	1	1	3	3	5	3	4	3	5	6	4	4	6	5	0	1	1	1	0	0	0	0	1	0.1	5
2	1	818	2	3	6	5	3	3	5	4	6	3	6	6	6	5	6	6	6	3	6	5	2	2	1	1	3	1	2	3	2	3	4	5	6	5	5	4	1	0	0	1	0	0	1	0	1	10	100
2	0	665	3	1	2	6	5	5	3	6	7	5	5	2	6	6	5	2	6	3	5	5	5	2	1	1	2	1	4	2	2	4	5	5	7	6	5	6	0	0	0	0	0	0	0	0	1	0.1	100
2	0	1177	6	6	6	6	6	6	6	6	6	6	6	7	6	6	6	7	6	6	7	6	4	3	1	1	5	3	3	6	6	6	5	5	6	6	6	6	0	1	1	1	0	0	0	0	1	10	5
2	1	720	6	6	2	6	5	3	1	1	5	7	5	2	4	5	6	3	6	4	6	5	5	3	1	1	1	3	2	2	2	5	6	5	7	6	6	3	1	1	0	1	0	1	0	0	1	0.1	100
2	1	312	2	2	6	6	6	6	5	6	6	4	5	6	5	5	5	5	6	4	6	5	5	5	1	1	3	3	4	2	4	6	6	6	6	6	5	6	0	1	1	0	0	0	0	0	1	5	1
2	0	718	3	2	6	6	6	6	5	6	4	5	5	6	6	5	6	6	6	6	6	6	6	4	1	1	4	5	5	5	7	6	6	6	6	6	6	5	0	1	0	1	1	0	0	0	1	0.1	5
2	0	419	5	5	3	5	6	5	6	7	5	4	6	5	5	5	5	4	5	3	6	6	5	6	1	1	3	2	5	3	5	6	3	6	6	3	3	5	0	0	1	1	0	0	0	0	1	5	5
2	0	810	1	3	5	6	6	6	3	2	5	6	5	6	5	5	3	1	5	2	1	5	5	1	1	1	3	3	4	3	6	2	2	5	3	6	2	5	0	0	1	0	0	0	0	0	1	0.1	20
2	0	677	2	1	2	4	2	5	2	3	5	4	4	7	6	6	3	4	6	5	1	4	4	2	1	1	1	2	2	1	5	6	5	6	6	6	6	5	1	0	1	1	0	1	0	0	1	5	5
2	0	983	3	2	3	6	6	2	2	5	6	6	5	2	5	3	2	2	4	3	3	3	6	4	1	1	4	2	2	2	5	7	5	6	6	3	4	4	0	0	0	1	0	0	0	0	1	5	5
2	1	867	1	1	6	7	7	6	3	6	5	1	7	5	7	6	7	2	7	2	7	6	6	3	1	1	3	3	5	1	7	5	1	2	6	2	1	2	1	0	1	1	0	0	0	0	1	10	100
2	0	818	5	3	4	2	6	5	5	6	5	4	3	6	6	6	5	6	4	4	6	4	6	4	1	1	6	3	4	3	6	5	5	4	4	6	6	5	1	1	1	1	0	1	0	0	1	10	100
2	0	1211	5	4	6	5	5	5	2	5	6	6	6	3	6	5	6	3	6	3	3	5	6	3	2	1	2	4	5	3	3	3	6	6	6	6	5	5	0	0	1	1	0	1	1	0	1	0.1	100
2	1	883	2	5	3	3	3	4	3	2	5	5	3	3	3	3	3	3	3	3	3	3	3	3	2	1	3	3	4	3	3	3	4	5	5	4	5	4	0	1	1	0	0	0	0	0	1	0.1	500
2	0	2217	6	3	7	7	6	7	6	7	6	7	6	7	7	6	7	6	7	4	1	7	7	6	1	1	7	3	6	6	7	7	6	6	7	6	6	6	1	1	1	1	0	0	1	0	1	10	100
2	0	814	6	5	2	4	5	2	6	4	6	3	2	3	6	4	4	3	4	6	4	4	3	2	1	1	3	3	4	3	1	6	6	6	6	6	6	6	1	1	1	0	0	0	0	0	1	0.1	100
2	1	871	1	1	7	7	5	6	7	6	6	6	3	4	5	3	2	2	6	3	5	5	5	6	1	1	3	3	2	3	6	5	6	6	7	6	5	6	1	1	1	1	0	1	0	0	1	5	5
2	0	3053	6	2	6	6	6	7	7	7	6	7	6	7	7	7	7	7	7	3	7	7	3	3	1	1	5	2	3	2	5	6	6	7	7	5	7	6	1	1	0	0	0	0	1	0	1	10	100
2	1	1109	4	4	7	6	6	7	7	6	7	7	6	7	7	6	7	7	7	7	7	7	7	7	1	1	6	3	6	7	7	7	7	7	7	7	7	7	1	1	1	1	0	0	1	0	1	0.1	1000
2	0	276	7	7	7	7	7	7	7	7	6	7	7	7	7	7	7	7	7	4	7	7	7	3	1	1	7	2	5	7	7	6	2	4	7	5	5	3	0	1	1	1	0	0	0	0	1	10	5
2	0	1303	2	5	6	6	6	6	6	3	6	6	5	3	6	4	5	3	5	3	6	4	5	3	1	1	3	2	2	3	4	5	6	6	6	6	6	6	1	1	1	1	0	0	1	0	1	1.05	5
2	0	954	6	1	7	6	7	7	6	6	7	7	7	7	7	6	7	5	7	2	7	7	4	7	1	1	6	3	2	7	6	7	5	7	2	4	7	6	0	1	1	1	0	1	1	0	1	0.1	100
2	0	1503	1	3	3	4	2	2	2	1	5	6	1	1	4	2	1	1	5	2	1	1	2	1	1	1	2	1	2	1	2	4	2	1	3	3	2	2	0	0	0	0	0	0	0	0	1	5	5
2	0	1256	2	2	3	2	3	2	5	5	6	6	3	3	5	3	5	2	5	2	3	3	4	2	2	1	3	2	3	2	2	3	2	5	6	5	5	4	0	1	0	1	0	0	0	0	1	10	100
2	0	1650	2	2	3	5	6	5	3	5	6	6	5	4	7	6	7	6	7	2	6	3	5	3	1	1	3	2	5	3	6	7	7	7	7	7	7	7	1	1	0	1	0	0	0	0	1	5	5
2	0	371	4	5	3	5	7	7	5	7	7	3	5	7	7	7	7	6	7	7	7	5	3	5	1	1	3	4	5	5	6	5	4	5	4	3	5	5	0	0	1	0	0	0	0	0	1	5	5
2	0	260	2	2	5	3	3	6	2	2	6	5	6	3	6	6	6	3	6	3	7	6	3	3	1	1	3	1	5	2	3	5	4	5	5	5	5	2	0	1	0	0	0	0	0	0	1	10	100
2	0	410	1	2	3	7	5	2	1	2	2	6	3	6	7	3	6	3	6	2	6	6	2	2	1	1	2	1	1	2	3	6	2	3	6	3	5	5	0	0	1	0	0	0	0	0	1	10	5
2	0	516	4	1	4	5	4	6	3	5	6	4	5	7	6	6	6	5	6	2	7	4	4	4	1	1	3	2	3	3	5	6	4	5	5	5	6	5	1	1	1	0	0	0	0	0	1	10	5
3	1	158	2	2	4	6	2	3	3	2	3	3	3	5	6	2	5	4	4	4	2	6	3	2	4	0	5	3	6	4	3	2	5	3	2	6	6	5	1	1	1	1	0	1	0	1	0	2	25
3	1	378	4	1	6	7	4	5	1	5	4	4	4	3	5	5	4	2	3	2	4	3	1	2	1	1	2	4	4	3	2	2	5	5	3	3	6	4	0	0	1	0	0	0	0	0	1	10	100
3	1	372	2	4	3	5	4	3	3	2	2	7	2	1	3	6	1	1	4	3	2	2	4	3	1	1	2	1	1	3	3	3	3	4	1	2	5	3	0	0	1	0	0	0	0	0	1	10	5
3	1	350	1	1	7	7	7	7	1	7	7	7	4	7	7	7	1	7	7	1	7	4	4	7	1	1	4	2	1	1	7	7	7	7	7	7	7	7	0	1	1	0	1	1	1	0	1	10	100
3	0	174	7	7	5	2	7	5	4	4	1	2	2	2	3	3	6	1	3	1	4	3	3	3	1	1	6	7	1	5	6	3	6	3	5	2	5	6	1	0	1	1	1	1	0	0	1	1	55
3	1	263	7	2	2	7	7	2	2	6	6	1	6	1	6	6	2	1	7	2	1	6	6	2	7	0	2	2	6	2	2	2	7	6	1	2	6	5	1	0	1	0	0	0	0	0	1	0.1	100
3	0	304	3	1	7	5	7	7	3	5	1	7	5	7	7	6	7	7	7	7	7	5	5	7	1	1	7	7	7	7	7	7	4	6	6	6	6	4	0	1	1	0	0	0	0	0	1	10	100
3	1	261	6	2	2	6	2	7	3	6	7	2	6	2	5	5	3	1	6	1	1	6	7	1	6	0	3	2	7	2	6	3	7	5	6	1	6	6	0	0	1	1	0	1	0	0	1	2.1	10
3	1	469	7	4	6	6	6	6	6	6	6	6	6	6	6	6	6	6	6	6	6	6	6	6	1	1	2	6	6	6	3	6	5	6	5	5	6	6	1	1	1	1	0	1	1	0	1	10	500
3	1	398	1	1	6	5	7	1	5	7	5	7	7	1	7	3	7	7	7	7	7	7	7	1	6	0	3	7	2	7	3	7	5	7	7	7	6	7	1	1	1	0	0	1	1	0	1	2	500
3	1	504	3	4	4	4	5	6	4	4	5	4	5	4	6	4	6	4	6	3	6	6	4	4	1	1	4	2	3	4	3	4	6	6	7	6	7	7	1	0	1	1	0	0	0	0	1	10	100
3	1	235	7	5	5	7	5	5	3	4	7	4	6	3	6	6	6	4	6	2	5	6	5	4	1	1	3	3	6	5	4	3	4	4	6	5	5	5	1	0	0	1	0	0	0	0	1	0.1	100
3	0	489	5	3	4	6	4	2	2	5	5	3	5	3	5	4	5	3	5	4	3	5	5	3	6	0	2	3	5	2	3	2	5	6	3	3	5	6	1	1	1	0	0	1	1	0	1	1356156	123451346
3	1	409	5	4	4	4	6	6	6	5	6	5	6	7	7	6	6	7	7	5	6	6	5	6	1	1	3	4	6	3	4	4	6	6	7	6	7	6	0	0	1	0	0	0	0	0	1	0.1	100
3	1	565	4	3	4	6	6	3	3	4	6	5	5	3	5	6	7	3	5	3	4	4	6	6	1	1	7	3	3	4	7	7	5	5	4	6	5	6	1	1	1	1	0	1	1	0	1	0.1	100
3	1	585	1	3	4	7	5	5	1	3	7	7	5	3	6	5	6	3	5	2	5	7	2	2	1	1	3	3	5	3	1	7	6	6	6	6	6	6	0	1	1	1	0	0	0	0	1	0.1	500
3	1	530	1	1	5	7	5	1	1	1	1	7	3	1	4	6	3	1	4	1	3	2	2	5	1	1	1	1	4	1	1	1	1	1	1	1	3	7	1	1	1	1	0	1	0	0	1	10	20
3	0	657	4	6	7	6	7	5	6	6	7	6	7	4	7	6	6	5	5	2	7	7	6	2	2	1	6	3	6	1	6	3	5	7	3	4	7	7	0	0	1	0	0	1	1	0	1	0.1	20
3	1	554	6	3	7	6	6	5	5	5	5	5	6	3	6	5	6	6	5	2	5	6	5	3	1	1	6	6	5	6	6	3	4	6	5	6	5	5	1	1	1	1	1	0	1	0	1	10	100
3	1	510	5	3	4	5	6	6	6	6	5	7	6	6	6	6	6	6	7	3	6	6	6	6	1	1	6	3	6	6	6	6	4	6	6	6	6	6	1	1	1	1	0	0	0	0	1	10	50
3	1	460	6	6	6	6	6	6	5	6	6	6	6	6	6	6	7	7	6	6	6	6	4	6	1	1	6	6	4	2	6	6	4	4	4	4	4	4	1	1	1	0	0	1	0	0	1	10	100
3	1	366	5	4	6	6	5	6	7	6	5	6	6	6	6	6	6	6	6	6	7	6	5	6	1	1	3	4	4	6	6	4	4	6	6	4	5	4	0	0	1	0	0	0	0	0	1	0.1	100
3	1	388	6	1	1	7	7	1	1	7	7	1	7	1	7	7	1	1	7	1	1	7	7	1	7	0	1	1	7	1	1	1	7	7	1	1	7	7	0	0	1	0	0	1	1	1	0	1	100
3	1	314	2	4	4	5	5	4	4	4	1	2	3	4	6	6	4	4	5	1	4	4	3	2	1	1	6	2	4	3	6	4	1	1	4	2	1	1	0	1	0	1	1	0	0	0	1	10	100
3	1	363	5	3	7	6	7	7	7	6	6	5	6	7	6	7	5	4	6	6	7	6	2	2	1	1	3	3	2	3	3	5	6	6	2	5	6	6	0	1	1	1	0	0	1	0	1	0.1	5
3	1	610	6	3	6	7	7	7	6	5	7	5	7	7	7	7	7	7	7	7	7	7	6	1	1	1	7	5	4	4	7	7	7	4	4	4	4	6	0	1	1	1	0	0	1	0	1	1.1	100
3	1	553	5	6	4	3	7	4	2	4	6	4	2	4	7	6	7	4	3	3	4	3	7	6	1	1	6	6	5	7	6	4	5	4	5	5	6	7	1	1	1	1	0	0	0	0	1	10	100
3	1	481	6	3	6	7	7	7	6	7	7	6	6	7	6	6	7	7	6	5	7	7	6	6	2	1	6	6	6	3	3	6	6	6	6	6	6	6	0	0	1	0	0	0	1	0	1	0.1	500
3	1	623	4	1	7	7	7	7	7	7	7	7	7	7	7	7	7	7	7	4	7	7	7	6	1	1	7	4	5	7	7	7	6	5	7	7	7	4	0	1	1	1	0	1	1	0	1	0.1	100
3	1	787	5	5	5	7	6	5	6	7	5	5	2	6	6	2	7	3	6	2	7	2	6	6	1	1	7	5	6	6	5	7	4	4	4	4	4	4	1	1	1	1	0	0	0	0	1	0.1	5
3	0	930	4	4	4	6	4	4	1	6	4	2	7	7	7	7	1	4	7	1	5	7	7	4	7	0	3	4	7	1	3	1	7	6	4	1	7	6	0	0	1	0	0	0	1	0	1	0.1	100
3	0	198	4	3	3	5	5	3	3	5	6	2	5	4	5	4	4	4	5	3	4	3	4	3	1	1	2	4	4	3	4	7	6	5	2	2	6	6	1	0	1	0	0	0	0	0	1	10	5
3	1	735	1	1	4	5	5	6	3	5	6	6	7	6	6	6	6	3	7	6	6	6	5	3	1	1	3	3	4	2	3	6	5	2	6	6	5	4	1	1	1	1	0	1	1	0	1	5	5
3	1	885	6	3	7	7	7	7	7	7	7	7	7	7	7	7	7	7	7	7	7	7	7	7	1	1	4	4	4	7	7	7	7	7	7	7	7	3	0	1	1	1	1	0	0	0	1	10	100
3	1	676	3	3	3	6	6	7	2	2	4	4	5	6	6	5	6	6	5	3	6	5	4	3	1	1	7	3	3	5	5	6	2	4	4	4	2	3	1	1	1	1	0	0	0	0	1	0.1	100
3	1	881	7	3	4	7	7	7	3	7	7	7	4	4	7	5	4	3	7	4	4	4	4	4	1	1	1	1	4	4	4	7	4	6	7	4	7	4	0	0	1	1	0	0	0	0	1	0.1	100
3	1	1409	3	7	6	7	4	3	3	3	5	6	3	2	6	4	3	2	3	3	2	3	3	3	1	1	2	2	2	3	2	1	5	3	5	5	6	2	0	0	0	0	0	0	0	0	1	10	60
3	1	234	5	6	4	4	2	6	1	5	5	6	3	2	5	6	6	2	4	5	1	6	7	5	7	0	5	6	3	2	5	1	3	5	2	3	2	3	1	0	1	0	1	0	1	0	1	0.1	10
3	1	135	1	5	7	2	2	6	5	2	1	4	2	7	1	1	6	4	2	4	4	1	1	7	1	1	6	7	1	7	3	7	1	1	6	7	1	1	1	1	0	1	1	0	0	0	1	1	0
3	0	268	6	3	5	6	6	5	5	5	6	6	6	6	6	6	6	6	6	6	6	6	5	4	1	1	5	4	6	3	4	5	7	6	6	6	6	6	0	1	0	1	0	0	1	0	1	0.1	100
3	1	493	1	1	5	4	4	4	5	5	5	2	2	3	4	6	3	5	4	3	4	2	5	3	1	1	3	1	1	2	2	4	2	4	4	4	3	6	0	0	1	0	0	1	0	0	1	0.1	100
3	1	426	2	2	4	3	5	4	3	5	5	4	3	3	5	5	3	2	2	1	4	2	6	3	1	1	2	1	4	3	6	3	2	1	3	2	2	4	0	0	0	0	0	0	0	0	1	0.1	100
3	1	144	5	4	4	5	6	3	2	4	5	1	6	4	2	5	2	2	5	5	2	2	4	2	6	0	4	2	3	4	1	6	6	6	2	2	6	5	0	0	1	0	0	1	1	1	0	10	100
3	1	295	4	2	7	6	6	7	4	5	3	4	6	7	6	5	6	6	6	4	7	6	5	4	1	1	5	3	6	6	7	5	2	3	3	4	2	3	0	1	1	1	0	0	0	0	1	10	500
3	1	494	5	1	7	7	7	7	7	7	1	5	4	2	4	5	3	3	5	3	3	5	7	3	1	1	3	4	4	2	3	1	1	1	1	1	1	7	1	0	1	0	0	0	0	0	1	25	50
3	1	485	6	2	7	7	7	7	3	7	6	7	6	2	6	7	7	3	6	2	6	6	7	2	1	1	7	4	6	7	7	7	6	6	6	7	6	6	1	1	1	1	1	1	1	0	1	10	90
3	0	583	4	5	5	5	5	5	5	5	6	5	5	6	6	5	2	5	5	3	5	6	5	4	2	1	5	4	5	3	3	4	3	5	5	3	5	4	1	0	1	0	0	0	1	0	1	0.1	20
3	0	444	7	7	7	7	7	7	7	7	7	7	7	7	7	7	7	7	7	7	7	7	7	7	1	1	7	7	7	7	7	7	7	7	7	7	7	7	0	0	1	1	0	0	1	0	1	0.1	100
3	1	431	5	1	2	6	6	6	3	5	4	3	5	4	6	6	5	7	3	2	2	6	5	5	1	1	7	1	5	3	4	5	3	2	6	5	2	1	1	1	1	0	0	1	1	0	1	10	100
3	0	427	1	1	3	2	4	4	5	4	5	4	6	7	6	6	4	7	4	6	7	4	4	4	1	1	2	6	2	4	6	4	1	2	2	3	2	2	1	1	0	0	0	0	0	0	1	0.05	5
3	1	272	7	1	6	7	7	7	7	7	6	7	7	7	7	7	7	7	7	7	7	7	7	1	1	1	7	7	7	7	7	5	7	7	7	7	7	7	1	1	1	1	0	0	0	0	1	10	5
3	0	617	4	4	4	4	4	4	4	4	4	4	4	4	4	4	4	4	4	4	4	4	4	4	4	0	4	4	4	4	4	4	4	4	4	4	4	4	1	1	1	1	0	1	0	0	1	1.1	100
3	1	616	6	2	3	4	5	6	3	4	7	1	3	3	7	5	3	3	4	3	4	3	2	1	1	1	1	1	2	2	2	1	5	5	3	4	5	4	0	0	0	0	0	0	0	0	1	0.1	100
3	1	234	6	4	3	6	4	2	4	3	4	4	4	4	4	3	4	4	6	4	6	6	6	2	2	1	6	3	6	2	4	4	4	5	4	4	6	2	1	1	1	0	0	0	0	0	1	10	100
3	1	319	7	1	3	6	7	1	1	7	7	1	7	2	7	6	1	1	6	1	1	7	6	1	7	0	1	1	7	1	2	1	7	7	2	1	7	7	0	0	1	0	0	1	1	0	1	0.1	100
3	1	366	4	4	1	7	3	2	1	2	6	3	7	6	7	4	7	3	7	7	4	7	3	5	3	0	6	5	7	5	5	4	3	7	7	7	5	3	0	0	1	1	0	0	0	0	1	10	100
3	1	281	5	6	4	4	3	4	3	7	5	1	6	4	4	5	2	2	5	1	6	6	3	1	3	0	3	6	3	5	2	2	3	4	4	4	5	3	0	1	0	0	0	0	0	1	0	0.1	100
3	0	286	7	1	1	7	7	1	1	7	7	1	7	1	7	7	1	1	7	1	1	7	7	1	6	0	1	1	7	1	1	1	7	7	1	1	7	7	0	0	1	0	0	1	1	0	1	0.1	100
3	1	186	2	4	5	4	3	4	5	3	4	4	4	4	4	3	5	4	1	6	3	4	6	5	3	0	5	3	5	4	4	4	3	4	6	5	2	3	0	0	1	0	1	1	0	1	0	1	1
3	1	564	3	6	4	6	4	2	5	2	6	6	2	4	6	6	6	2	6	4	6	5	6	4	1	1	4	6	2	4	6	4	2	2	2	4	4	6	1	0	1	1	0	0	0	0	1	10	100
3	0	464	4	3	5	6	5	5	4	6	4	4	5	6	6	5	6	4	6	5	5	5	4	3	1	1	4	2	2	3	4	5	3	4	5	4	5	4	1	1	0	1	0	0	1	0	1	10	100
3	1	714	6	3	5	6	6	2	3	6	5	2	7	5	5	6	2	5	6	4	5	5	6	3	6	0	5	2	5	2	3	3	5	6	2	3	6	6	1	1	1	1	0	1	1	0	1	0.1	100
3	0	638	4	5	7	7	7	7	7	7	6	7	6	7	6	7	7	7	7	4	7	6	4	2	1	1	5	3	3	3	5	5	3	5	3	4	5	5	1	1	1	1	0	0	1	0	1	0.1	5
3	1	434	4	4	7	7	7	7	7	7	7	7	7	7	7	7	7	7	7	1	7	7	7	7	1	1	4	7	7	7	7	7	4	7	7	7	7	7	0	1	1	1	0	0	1	0	1	0.1	100
3	1	488	6	5	6	7	7	7	6	7	7	7	2	3	7	7	7	7	7	6	7	7	6	6	1	1	3	7	7	5	7	6	6	6	2	6	6	6	1	1	1	1	1	0	1	0	1	0.05	100
3	0	671	5	3	3	5	6	5	6	4	6	5	5	5	6	6	6	6	5	3	6	4	6	3	1	1	4	4	6	2	4	6	6	6	7	7	6	6	0	0	0	0	0	0	0	0	1	0.1	100
3	0	336	1	5	2	3	4	4	3	1	4	1	5	2	4	2	2	5	3	2	6	5	4	5	4	0	2	6	5	4	3	5	7	3	2	5	4	5	0	0	0	1	0	0	1	1	0	10	100
3	1	282	1	1	7	7	5	6	3	2	5	4	5	5	5	5	4	4	5	3	4	5	1	3	1	1	3	1	1	4	3	3	1	1	2	1	1	1	0	1	0	1	1	1	0	0	1	210	100
3	1	860	6	6	7	7	6	7	5	4	6	5	6	6	7	6	6	4	6	6	6	6	6	6	1	1	3	4	5	2	4	3	6	6	6	2	6	2	1	1	1	1	1	0	1	0	1	0.1	20
3	0	340	6	3	4	6	4	3	7	7	6	5	7	3	5	5	7	7	5	1	7	6	4	3	6	0	2	5	6	3	5	3	6	6	5	4	5	3	1	1	1	1	1	1	0	0	1	10	100
3	1	217	5	3	3	5	4	4	3	4	4	3	4	4	4	4	4	4	4	6	4	6	4	3	4	0	4	4	4	4	4	4	5	4	3	4	5	3	0	0	1	0	0	1	1	0	1	0.1	100
3	1	720	4	3	4	6	4	4	6	6	5	7	7	5	5	5	6	7	6	3	6	6	4	3	1	1	5	3	4	5	3	3	5	5	7	7	6	6	1	0	1	1	1	0	0	0	1	10	100
3	1	635	5	3	4	7	7	4	3	3	6	5	6	7	5	6	6	6	7	7	6	7	5	2	1	1	2	6	4	2	6	7	7	7	7	7	6	7	0	0	1	0	0	0	0	0	1	10	5
3	1	227	2	5	3	4	2	2	2	3	7	5	5	4	5	3	3	5	3	4	6	4	6	4	2	1	2	6	3	6	6	6	3	5	5	4	3	4	0	1	0	0	1	0	1	0	1	30	15
3	0	348	5	4	4	4	4	5	4	5	4	3	4	4	5	4	4	3	6	3	4	4	6	4	1	1	2	3	5	3	4	6	4	7	6	1	6	6	0	1	1	0	0	0	1	0	1	0.1	100
3	1	511	3	7	7	3	3	5	6	2	5	5	2	5	3	3	7	5	6	7	6	2	5	6	3	0	4	7	2	7	5	4	1	1	6	4	4	3	1	0	0	1	1	0	0	0	1	0.1	100
3	1	346	7	4	4	7	5	5	1	6	6	2	7	1	4	6	3	1	7	4	3	4	5	3	3	0	2	4	4	2	4	4	4	7	3	2	3	5	1	0	0	0	0	1	0	0	1	0.01	100
3	0	296	1	1	3	1	6	4	1	2	3	2	3	3	4	2	5	5	4	4	5	4	5	3	6	0	3	2	5	3	4	4	5	5	5	4	6	4	1	1	1	1	1	0	0	0	1	1	5
3	1	453	7	7	3	5	6	6	3	5	6	6	5	5	7	7	6	3	6	3	6	6	5	1	1	1	1	5	4	3	1	1	4	7	6	5	6	7	0	0	0	0	0	0	0	0	1	5	1
3	1	2565	7	7	3	7	6	6	6	4	5	7	7	7	7	6	3	7	7	1	7	7	3	4	1	1	4	1	6	1	3	5	6	7	6	1	7	3	0	1	1	0	0	1	0	0	1	10	5
3	1	482	7	1	1	1	7	1	7	7	7	7	7	7	7	7	1	7	7	1	7	1	1	7	1	1	7	7	7	1	7	7	7	7	7	1	7	7	1	1	1	0	0	0	0	0	1	0.1	100
3	1	620	4	4	6	6	6	6	6	6	4	6	6	6	6	6	6	6	6	6	6	6	6	4	2	1	6	6	4	4	6	6	4	4	4	4	6	4	1	1	1	1	1	1	1	0	1	0.1	100
3	0	426	2	2	4	5	6	6	2	6	5	5	6	6	7	6	5	5	6	6	6	6	6	4	1	1	3	2	6	6	4	5	6	6	4	3	6	6	0	1	1	0	0	0	0	0	1	10	100
3	0	313	1	7	7	1	1	6	7	1	1	7	1	7	1	1	7	7	1	7	7	1	1	7	1	1	4	7	1	7	7	7	1	1	7	7	1	1	0	0	1	0	0	1	1	1	0	1200	150
3	0	333	6	4	5	5	5	2	2	5	6	1	6	2	5	6	2	1	7	2	2	7	6	1	6	0	2	2	7	2	3	1	7	6	1	1	6	7	0	0	0	0	0	1	0	1	0	10	20
3	1	300	1	2	1	3	4	3	6	1	3	5	4	3	6	6	7	5	4	4	4	3	5	5	5	0	3	4	2	6	5	6	6	4	2	2	4	6	1	0	1	0	0	1	0	1	0	1	500
3	1	316	1	1	5	7	7	7	3	5	7	5	3	3	5	3	5	3	5	2	3	3	5	1	1	1	3	2	6	2	3	5	5	3	5	5	5	3	0	0	1	0	0	0	0	0	1	5	100
3	1	914	4	6	4	5	6	6	6	5	5	6	6	7	7	7	7	7	7	4	7	7	6	6	1	1	6	3	4	7	7	6	6	6	7	7	6	7	1	0	1	0	0	0	1	0	1	5	5
3	1	1054	4	3	4	7	4	5	3	1	5	5	4	3	6	7	4	1	5	1	4	4	3	3	1	1	7	3	4	2	4	3	4	4	2	4	4	7	0	0	1	1	0	0	0	0	1	0.1	100
3	1	321	3	2	4	7	7	7	7	7	7	7	6	7	7	7	7	7	7	7	7	7	4	7	1	1	4	7	7	7	7	7	7	7	7	7	7	7	0	1	1	1	0	0	0	0	1	10	20
3	0	242	7	7	7	7	7	7	7	7	7	7	7	7	7	7	7	7	7	7	7	7	7	7	1	1	7	7	7	7	7	7	7	7	7	7	7	7	1	1	1	1	1	0	0	0	1	0.04	100
3	0	199	6	6	2	6	6	2	2	6	6	2	6	2	5	5	2	2	6	2	3	6	6	2	6	0	2	2	6	2	2	2	6	6	2	2	6	6	0	1	1	0	0	1	1	0	1	0.1	100
3	1	751	3	3	3	5	5	5	3	4	4	3	4	3	4	3	4	3	4	3	3	4	3	1	1	1	3	1	2	3	3	3	4	3	3	3	4	3	0	0	1	0	0	0	1	0	1	10	100
3	1	452	7	1	7	7	7	7	7	7	7	7	7	7	7	7	7	7	7	7	7	7	7	7	1	1	7	7	7	7	7	7	7	7	7	7	7	7	1	1	1	1	1	0	1	0	1	0.1	20
3	1	538	6	7	1	4	6	7	6	6	4	6	6	7	6	6	7	7	7	7	7	6	1	1	1	1	7	4	4	6	3	4	4	5	7	6	6	4	0	0	1	1	0	0	0	0	1	10	100
3	1	179	6	1	2	1	6	6	3	7	7	6	6	2	6	6	7	2	7	2	3	6	7	2	7	0	2	1	6	2	3	2	7	5	2	2	6	5	1	0	0	1	0	0	1	0	1	0.1	100
3	1	1318	4	3	4	4	3	2	2	4	5	4	4	2	4	4	2	2	4	1	1	4	4	1	1	1	1	1	4	1	4	4	6	2	4	3	4	4	0	0	1	0	0	0	0	0	1	0.1	100
3	1	641	6	6	4	6	6	6	5	6	6	6	6	6	6	6	6	6	6	4	6	6	4	3	1	1	4	3	5	4	5	6	5	6	6	6	6	6	0	1	1	1	0	1	1	0	1	0.05	5
3	1	371	5	4	5	7	6	7	2	7	4	3	6	4	7	5	6	7	5	4	4	6	5	1	1	1	4	3	3	1	3	4	7	5	7	5	5	2	1	0	1	1	0	1	1	1	0	5	5
3	1	520	5	5	7	7	7	7	7	7	5	7	7	7	7	7	7	7	7	7	7	7	7	7	1	1	7	7	4	7	7	7	2	6	7	7	6	7	1	1	1	1	1	1	1	0	1	10	50
3	1	548	6	4	6	6	6	6	6	6	6	6	6	6	6	6	6	6	6	2	6	6	5	3	1	1	4	4	4	6	6	6	6	6	6	6	6	6	1	1	1	1	0	0	1	0	1	10	100
3	1	354	3	2	7	6	5	7	6	5	3	7	6	7	6	6	7	4	6	6	7	6	4	3	1	1	4	3	4	4	7	7	4	6	7	6	6	4	0	0	1	1	0	1	0	0	1	0.1	100
3	1	688	3	3	6	5	6	7	3	5	5	6	6	3	7	6	7	3	7	3	6	5	3	5	1	1	3	3	3	6	7	7	7	7	7	7	7	7	0	1	0	1	0	0	0	0	1	10	100
3	0	491	4	2	2	5	4	1	2	6	4	3	6	1	1	3	1	1	3	4	1	6	4	4	1	1	3	6	4	2	3	3	5	4	3	1	4	4	0	1	1	0	0	0	0	0	1	1.1	5
3	1	396	4	4	6	6	6	7	5	4	4	7	4	7	7	5	4	5	6	4	5	3	4	3	1	1	4	3	3	5	4	6	3	4	5	4	5	4	0	1	0	1	0	0	0	0	1	0.1	100
3	1	195	3	2	5	5	2	4	4	5	6	4	5	4	5	3	5	6	3	2	6	6	5	2	1	1	2	3	4	5	3	6	5	3	5	3	4	3	0	0	0	0	0	1	0	0	1	5	100
3	1	1054	6	5	5	7	6	2	6	6	6	5	2	1	5	5	2	1	3	1	2	5	5	6	1	1	2	6	6	6	7	3	2	5	5	2	5	3	0	0	1	1	0	0	0	1	0	10	20
3	1	568	2	7	6	6	6	4	2	2	2	6	3	1	6	5	4	1	4	2	3	4	2	7	1	1	3	4	3	3	3	2	4	2	2	4	4	4	0	0	1	1	0	0	0	0	1	1	100
3	1	614	4	3	4	4	6	7	6	7	4	4	6	7	6	6	7	7	6	7	7	6	5	7	1	1	7	7	4	7	7	4	1	5	7	4	5	4	1	1	1	1	1	1	0	0	1	0.1	500
3	1	766	3	1	7	7	5	4	2	6	6	6	5	7	7	7	7	7	7	3	7	5	2	3	1	1	3	2	1	2	2	2	4	4	6	5	5	4	0	0	1	0	0	0	0	0	1	10	100
3	0	339	3	1	3	5	6	3	6	7	7	3	6	3	7	7	6	3	7	4	6	6	4	3	1	1	3	3	4	3	6	3	4	6	4	4	5	5	0	0	1	1	0	0	0	0	1	5	5
3	1	263	3	6	1	3	5	6	5	5	1	1	2	5	4	1	5	4	4	4	5	5	5	3	5	0	5	5	6	6	3	5	3	5	4	6	2	5	0	1	1	1	1	0	0	0	1	0.1	10
3	1	712	6	3	3	4	7	3	5	5	7	3	7	5	7	5	6	2	5	5	1	4	7	3	4	0	3	4	5	2	4	1	7	6	1	2	5	5	0	0	1	0	0	1	1	0	1	0.1	5
3	1	246	3	6	7	3	1	2	6	2	3	4	4	2	4	4	3	5	6	6	2	3	2	4	3	0	6	6	3	4	6	4	1	3	6	6	4	3	0	0	1	0	1	0	0	0	1	0.1	100
3	1	493	6	6	5	6	6	6	6	6	6	6	6	6	6	6	6	6	6	6	6	6	5	6	1	1	5	6	4	5	5	6	3	4	5	5	5	5	0	1	0	1	0	0	0	0	1	0.1	100
3	0	205	1	1	6	6	5	7	1	5	5	2	3	2	5	3	5	2	3	2	2	3	6	2	1	1	5	2	6	3	3	6	6	6	6	6	6	6	1	1	1	1	1	0	0	0	1	5	5
3	1	513	5	4	4	5	4	6	4	4	4	4	6	2	5	5	3	3	5	6	4	5	4	4	4	0	4	4	4	4	4	4	3	5	6	3	5	5	1	0	1	0	0	0	0	1	0	1	1
3	1	534	2	6	2	3	5	3	3	4	6	3	5	2	3	6	5	2	5	3	6	3	5	3	1	1	4	1	3	2	3	2	6	4	5	7	5	6	0	0	0	0	0	0	1	0	1	5	100
3	1	400	7	7	1	1	7	7	1	7	7	7	7	7	7	7	7	7	7	7	7	7	1	1	1	1	1	1	1	1	1	1	1	1	1	1	1	7	0	0	1	0	1	1	0	0	1	0.1	100
3	0	617	7	2	4	7	6	6	5	5	7	3	7	3	6	2	7	5	6	1	7	7	4	1	1	1	4	1	5	1	2	1	5	2	4	2	6	6	1	0	1	1	0	0	0	0	1	5	5
3	1	459	1	1	2	1	1	1	2	1	6	1	1	1	1	6	1	1	2	1	1	1	1	1	6	0	2	1	1	7	1	1	1	1	2	1	1	7	0	0	0	0	0	0	0	0	1	5	5
3	1	420	4	4	7	5	2	7	2	4	4	6	4	4	4	4	2	2	4	4	4	4	2	4	1	1	6	7	2	4	6	4	4	4	4	4	4	4	1	1	1	1	1	0	1	0	1	0.9	60
3	1	539	7	1	7	5	6	7	6	7	1	6	7	4	7	7	7	7	7	4	7	4	3	5	1	1	5	4	5	7	3	3	4	1	6	4	4	4	1	1	0	1	1	1	1	0	1	0.1	100
3	1	621	4	4	3	5	6	4	4	6	6	5	3	7	6	6	4	4	5	4	7	5	5	2	1	1	3	3	4	5	7	6	5	5	6	4	5	4	0	0	1	1	0	1	0	0	1	10	100
3	0	519	1	2	7	6	6	6	1	4	3	6	6	7	6	6	6	4	5	3	6	5	6	3	1	1	7	6	5	6	6	7	5	5	7	6	6	6	0	1	0	1	0	0	0	0	1	10	100
3	0	170	4	4	4	4	4	4	4	4	4	4	4	4	4	4	4	4	4	4	4	4	4	4	4	0	4	4	4	4	4	4	4	4	4	4	4	4	1	1	0	1	0	0	0	0	1	2	3
3	0	710	4	2	4	2	1	3	1	7	2	7	1	1	2	5	2	1	4	1	1	3	6	6	1	1	1	1	4	1	2	1	3	4	3	3	3	2	1	0	0	0	0	1	0	0	1	10	100
3	1	548	7	3	4	5	7	6	7	6	6	7	6	7	6	7	7	6	7	4	7	7	6	5	1	1	5	4	5	4	4	6	6	4	4	4	4	4	1	1	1	1	1	0	0	0	1	10	100
3	1	282	6	3	2	6	5	6	3	6	7	5	5	1	5	3	2	3	6	2	3	6	5	3	6	0	5	3	7	2	2	1	6	5	2	6	5	5	0	0	1	1	0	0	1	0	1	0.1	100
3	1	232	7	1	1	7	7	1	1	7	7	1	6	1	7	7	1	1	7	1	1	7	7	1	7	0	1	1	7	1	1	1	7	7	1	1	7	7	1	0	1	0	0	1	1	1	0	0.5	100
3	1	496	7	7	7	7	7	7	7	7	7	7	7	7	7	7	7	7	7	7	7	7	6	3	1	1	3	4	4	5	6	7	4	7	6	6	7	6	0	1	1	1	1	0	0	0	1	0.1	100
3	1	476	2	1	4	5	2	6	1	3	4	4	3	1	4	2	3	1	2	1	2	3	4	2	2	1	1	1	2	2	1	1	1	2	1	2	2	2	0	0	0	0	0	0	1	1	0	10	100
3	1	495	3	2	6	5	7	7	6	6	5	4	6	7	6	7	7	7	7	7	7	6	6	7	1	1	4	7	6	6	6	6	4	6	7	6	6	6	1	1	1	1	0	0	1	0	1	5	5
3	1	463	6	4	4	6	6	6	5	6	7	7	6	3	6	6	6	2	6	4	6	6	6	4	1	1	4	6	4	6	7	5	5	6	7	7	6	6	1	0	1	1	0	0	0	0	1	10	5
3	1	383	6	1	1	5	6	7	1	7	6	1	7	1	7	7	7	1	7	1	2	7	7	1	1	1	2	1	5	1	7	1	7	6	1	2	7	7	0	0	0	0	0	0	0	0	1	0.5	100
3	0	130	4	3	4	5	3	4	4	4	4	5	4	5	3	4	4	3	6	3	4	5	4	5	3	0	4	4	4	3	3	2	1	4	5	5	3	4	1	1	0	1	1	0	0	0	1	5	5
3	1	232	7	3	1	7	7	1	2	6	7	1	4	1	6	7	1	2	6	2	1	7	6	1	7	0	2	1	6	1	1	2	6	7	2	2	6	7	0	0	1	0	0	1	0	1	0	6	6
3	0	319	6	2	2	6	6	2	2	6	6	2	6	2	6	6	2	2	6	2	2	6	6	2	6	0	2	2	6	2	2	2	6	6	2	2	6	6	0	0	1	0	0	1	1	1	0	0	0
3	1	475	6	6	4	7	6	7	6	6	7	4	6	5	6	6	7	6	6	3	6	6	5	3	1	1	6	3	4	3	3	3	2	7	6	6	6	4	0	0	1	0	0	0	1	0	1	10	100
3	0	582	7	1	6	7	5	3	1	3	4	7	4	1	6	3	1	1	2	2	3	5	6	2	1	1	2	2	3	2	4	4	1	3	4	3	5	3	0	1	0	0	0	0	0	0	1	0.1	20
3	1	622	3	4	7	6	4	6	6	6	6	5	4	7	6	3	5	4	4	4	7	5	3	2	1	1	6	1	2	6	6	5	6	6	7	6	7	6	0	0	1	1	0	0	1	0	1	0.1	5
3	0	696	2	2	4	4	4	3	2	3	5	5	3	4	5	5	3	3	4	3	4	4	3	2	1	1	3	3	2	3	3	4	5	3	5	4	5	3	0	1	0	0	0	0	0	0	1	0.1	5
3	1	895	2	2	6	2	5	6	5	6	3	6	5	7	6	6	7	7	6	6	7	6	4	2	1	1	4	2	2	6	6	6	2	4	4	4	2	4	0	1	1	1	0	0	0	0	1	10	100
3	1	216	1	3	1	1	6	2	1	3	5	4	5	6	5	4	5	3	6	3	5	7	4	5	3	0	5	2	5	6	3	5	5	2	1	2	6	6	0	1	0	1	1	0	1	0	1	10	100
3	1	217	7	1	2	7	7	1	2	6	6	1	6	1	6	7	2	1	6	1	1	6	7	1	7	0	2	2	6	1	2	1	6	6	1	1	6	7	1	1	1	0	1	0	0	0	1	0.1	100
3	1	327	2	3	6	7	6	3	2	5	7	7	5	7	7	7	7	6	7	3	6	6	3	3	1	1	3	2	3	3	6	3	6	6	6	6	6	6	0	0	1	0	0	0	0	0	1	0.1	100
3	0	556	5	1	3	6	6	2	3	5	7	2	6	1	5	7	3	1	5	2	2	6	5	2	5	0	2	1	7	2	3	1	5	6	1	3	7	6	0	0	1	0	0	1	1	1	0	0.1	100
3	1	537	7	6	6	7	3	6	6	5	6	6	7	7	7	7	7	6	7	7	7	7	4	5	1	1	3	3	5	3	6	3	3	3	6	4	5	5	0	1	1	1	1	0	1	1	0	210	100
3	1	994	5	2	6	5	6	6	6	6	5	5	6	6	6	6	6	6	6	4	6	6	6	3	1	1	4	3	4	6	6	5	2	4	4	6	5	5	1	1	1	1	0	1	1	0	1	5	5
3	1	355	6	5	6	5	6	6	6	6	6	6	5	7	6	7	7	6	6	6	6	6	6	5	1	1	5	3	4	6	7	7	6	6	6	6	6	6	0	1	0	1	0	0	0	0	1	10	100
3	0	407	3	4	6	4	7	7	6	6	5	3	6	6	6	6	6	6	6	6	6	5	5	5	1	1	4	6	6	5	5	6	6	6	6	6	6	6	0	1	0	1	0	0	1	0	1	0.1	100
3	1	1624	7	5	7	7	7	5	7	7	7	6	5	3	7	3	6	3	7	6	5	6	3	2	1	1	6	6	5	6	7	6	6	5	3	3	6	6	0	1	1	1	0	1	1	0	1	0.1	100
3	1	291	5	6	3	5	5	6	3	4	5	5	3	3	3	6	3	3	4	2	3	3	3	3	1	1	4	2	2	2	5	6	4	4	7	3	6	4	1	1	1	1	0	1	0	0	1	0.1	15
3	0	1183	5	5	5	5	5	5	5	5	5	4	5	6	6	5	6	5	6	5	6	6	5	3	1	1	4	3	4	4	4	5	4	4	4	4	4	4	0	0	1	0	0	0	0	0	1	5	5
3	1	720	5	4	6	6	6	6	6	4	6	6	6	4	7	6	6	2	7	4	6	6	2	2	1	1	4	4	2	4	3	5	2	4	6	7	7	3	1	0	1	1	0	0	0	0	1	0.1	100
3	1	354	7	3	1	7	7	1	1	7	7	1	6	2	6	7	1	2	6	2	1	6	7	2	1	1	7	7	6	1	7	7	7	7	1	3	7	7	0	0	1	0	0	0	1	0	1	90	100
3	1	225	4	3	4	4	5	4	5	4	5	3	5	3	4	5	5	3	5	3	3	5	5	5	1	1	3	4	4	3	4	3	4	4	3	3	5	4	0	0	0	0	0	0	1	0	1	0.05	100
3	1	1491	4	1	7	7	7	7	7	7	7	7	7	7	7	7	7	7	7	7	7	7	7	7	1	1	7	7	7	7	7	7	1	4	6	1	7	4	1	1	1	1	1	0	1	0	1	11	33
3	0	284	6	2	2	6	6	2	2	6	6	2	6	2	6	6	2	2	6	2	2	6	6	2	6	0	2	2	6	2	2	2	6	6	2	2	6	6	0	0	1	0	0	1	1	0	1	80	90
3	1	302	5	3	5	6	5	5	3	5	5	6	2	5	6	6	5	3	6	3	6	5	3	3	1	1	2	3	3	3	3	2	5	5	6	5	6	5	0	1	1	1	0	1	0	0	1	0.1	500
3	1	463	2	1	6	6	7	7	6	7	7	6	5	4	6	7	6	3	5	4	6	6	7	4	1	1	3	6	5	6	5	6	7	7	7	7	7	7	1	0	0	0	0	0	0	0	1	0.1	100
3	0	237	7	3	7	5	7	3	2	5	6	3	5	6	6	5	3	4	6	3	4	5	7	3	1	1	4	5	5	1	4	4	5	5	4	4	4	3	0	0	0	1	0	1	0	0	1	0.1	100
3	1	133	3	5	1	3	7	4	3	5	1	4	4	5	3	3	4	1	7	2	4	1	4	4	2	1	4	4	4	4	5	7	2	4	4	4	4	3	1	0	1	0	0	1	0	1	0	4	50
3	0	704	4	4	3	7	5	3	3	6	7	7	6	3	6	6	6	3	6	3	5	5	5	4	1	1	3	2	2	2	4	4	4	4	7	4	5	4	0	0	0	0	0	0	0	0	1	10	20
3	1	900	1	2	7	6	7	5	5	7	4	7	6	6	6	4	7	4	6	4	7	6	1	4	1	1	7	7	4	6	7	7	4	6	4	4	6	5	1	1	1	0	0	0	0	0	1	2.1	100
3	1	198	7	2	6	6	6	6	3	6	6	6	6	7	6	6	7	6	6	2	4	6	5	2	1	1	4	2	7	3	2	2	6	6	7	3	5	6	1	1	1	1	1	0	1	0	1	0.1	100
3	1	576	5	2	4	5	6	1	2	6	6	2	6	4	6	5	1	4	5	1	2	7	6	2	6	0	1	3	6	1	3	2	6	7	1	2	7	7	0	1	0	1	0	1	0	0	1	10	100
3	1	1191	4	4	4	4	4	4	4	4	4	4	4	4	4	4	4	4	4	4	4	4	3	4	4	0	4	4	4	4	4	4	4	4	4	4	4	4	1	1	1	0	0	1	1	0	1	10	100
3	1	264	4	3	3	5	3	2	1	5	5	5	6	1	4	6	2	2	4	3	6	4	6	3	5	0	3	2	7	1	6	2	4	4	5	2	5	6	1	1	0	1	0	0	0	1	0	10	100
3	0	1865	1	1	7	5	5	7	3	3	5	7	3	1	5	5	2	1	4	4	4	4	6	5	1	1	7	4	4	7	7	5	3	3	3	3	3	3	0	0	1	1	0	0	0	0	1	0.1	100
3	1	776	5	3	3	6	6	3	5	5	5	6	2	3	7	3	2	3	7	3	6	5	6	3	1	1	3	3	5	6	7	6	1	6	5	5	6	3	1	1	1	0	0	0	0	0	1	10	100
3	1	533	1	1	7	6	7	7	7	6	3	2	7	6	7	7	6	7	6	4	7	7	6	6	1	1	6	5	4	3	7	7	4	5	6	5	6	5	0	1	1	1	1	0	1	0	1	0.1	5
3	1	464	2	2	6	6	6	6	1	2	5	6	3	6	6	5	5	2	5	2	4	2	3	2	1	1	2	1	4	7	6	5	3	4	4	3	4	5	0	1	0	1	0	0	0	0	1	0.1	100
3	1	453	6	3	2	5	6	7	4	7	7	7	6	2	7	6	2	2	6	2	2	6	6	3	7	0	2	2	6	2	2	2	6	7	2	1	5	5	1	0	1	0	0	1	1	0	1	10	100
3	1	245	1	6	7	2	1	5	5	1	2	4	2	6	1	2	6	7	4	7	6	3	3	5	1	1	4	5	2	5	6	3	2	1	6	6	2	3	0	0	1	0	0	1	1	1	0	5	4.2
3	0	332	6	3	3	5	5	3	3	5	4	3	5	3	5	6	3	2	5	2	3	6	5	2	4	0	4	3	6	3	3	4	6	5	3	2	6	6	1	0	1	1	0	1	1	1	0	0.1	100
3	1	808	3	2	6	4	2	3	2	3	6	4	4	3	3	4	2	4	4	1	2	3	6	3	1	1	5	1	4	3	5	4	2	2	6	2	6	6	1	0	0	1	0	1	0	0	1	10	10
3	1	194	6	6	5	4	4	3	5	3	5	1	4	3	5	3	3	5	6	7	6	7	6	3	4	0	5	5	4	2	5	4	5	4	3	4	2	2	0	1	1	0	0	1	1	0	1	2	100000
3	1	505	5	3	5	6	3	5	2	5	5	3	5	6	6	5	2	2	7	3	6	6	5	3	5	0	3	6	5	3	3	3	2	6	2	3	6	4	1	1	1	1	1	1	1	0	1	0.1	100
3	0	395	1	1	4	2	4	2	3	1	3	1	7	1	7	1	1	1	7	7	1	7	6	4	1	1	7	7	7	3	6	4	6	1	7	7	5	7	1	1	1	0	0	0	0	0	1	10	100
3	1	326	1	3	4	5	4	5	6	4	5	4	4	6	5	5	6	6	5	4	6	4	3	4	1	1	6	4	4	4	5	4	1	5	3	1	5	3	1	1	1	0	0	0	0	0	1	0.1	100
3	0	470	6	5	7	6	6	6	7	6	6	5	6	7	6	6	7	7	7	6	7	6	6	7	1	1	6	6	4	6	6	6	2	5	7	5	4	4	1	1	1	1	0	0	1	0	1	0.1	100
3	1	696	7	3	5	5	5	3	2	1	5	5	5	4	5	6	2	3	6	2	4	3	1	1	1	1	1	2	3	1	1	1	2	1	1	2	5	4	0	0	0	0	0	0	0	0	1	80	500
3	1	301	5	2	4	6	3	3	2	5	5	5	7	6	6	5	5	2	5	6	5	6	6	3	1	1	6	5	4	3	7	6	3	5	5	4	1	2	0	1	0	0	0	1	0	0	1	10	100
3	1	703	1	1	7	7	4	7	3	4	5	7	4	3	6	6	3	2	5	3	3	4	5	2	1	1	2	3	5	3	3	3	4	4	2	6	5	6	0	0	1	0	0	1	0	0	1	0.1	20
3	1	144	6	3	2	6	5	1	3	5	7	4	6	2	7	6	4	1	3	2	3	3	7	2	5	0	2	2	5	3	4	3	7	4	3	2	7	5	0	0	0	1	0	1	1	1	0	1	200
3	1	895	1	1	7	6	7	6	1	5	5	7	1	1	6	3	1	1	5	1	1	2	6	3	1	1	3	2	1	6	3	2	2	3	3	4	4	2	0	0	0	0	0	1	0	0	1	10	25
3	1	328	6	6	7	7	7	7	6	7	6	4	6	7	7	6	7	6	6	6	6	6	6	5	1	1	4	3	6	3	3	6	6	6	6	7	6	7	0	1	1	1	1	1	0	0	1	10	100
3	0	542	7	4	7	7	5	6	1	7	6	4	5	7	6	6	2	6	6	2	7	6	5	2	1	1	3	2	4	2	1	3	5	5	2	2	5	5	0	0	1	0	0	0	0	0	1	0.1	100
3	1	839	5	4	6	6	5	3	2	3	5	7	3	3	6	6	5	1	3	4	4	4	3	4	1	1	3	5	3	2	4	5	3	4	5	3	5	4	0	1	1	1	0	1	0	0	1	0.1	25
3	1	297	5	4	7	4	6	6	7	7	6	6	6	7	6	6	6	6	6	6	6	6	7	7	1	1	6	6	6	6	6	7	4	6	4	6	4	6	1	1	1	1	1	1	1	0	1	0.1	500
3	0	526	6	5	2	4	5	5	3	4	6	2	4	3	4	3	3	1	3	3	3	3	3	1	1	1	2	2	4	2	1	1	5	6	6	5	6	5	0	0	0	0	0	0	0	0	1	0.1	5
3	1	421	5	4	7	4	5	3	6	7	3	4	5	7	5	5	4	4	5	4	5	4	3	3	1	1	4	4	4	4	4	4	4	4	3	4	5	5	1	1	1	1	1	0	1	0	1	10	5
3	0	313	2	2	4	5	3	3	4	5	5	2	4	3	5	4	4	3	4	3	3	3	3	3	1	1	3	3	2	3	3	4	5	4	4	4	5	4	0	0	0	0	0	1	0	0	1	0.05	5
3	0	877	3	3	3	6	7	7	4	7	7	3	6	7	7	7	6	7	7	1	7	7	5	1	5	0	1	3	5	2	1	2	7	5	1	3	6	4	1	1	1	0	0	1	0	0	1	2.1	110
3	0	342	3	3	5	6	6	6	4	6	6	4	6	6	6	6	6	6	6	6	6	6	5	4	1	1	3	3	5	3	3	5	7	6	7	7	7	7	1	1	1	1	0	0	0	0	1	5	5
3	0	513	5	3	6	6	6	7	6	6	6	5	6	7	7	6	7	6	7	7	7	7	3	2	1	1	2	3	2	3	2	3	5	5	6	5	6	5	0	0	0	0	0	0	0	0	1	10	100
3	1	829	5	1	1	3	7	6	5	5	6	7	6	3	7	7	7	7	7	2	7	5	2	2	1	1	5	1	6	1	3	6	6	6	7	7	7	7	0	1	1	0	0	0	0	0	1	10	5
3	0	981	7	1	7	7	7	7	1	7	7	7	7	7	7	7	3	7	7	1	5	7	7	7	1	1	7	7	7	7	7	7	7	7	7	7	7	7	1	1	1	1	0	0	1	0	1	100	100
3	1	257	4	4	4	5	7	7	6	6	7	6	7	7	6	7	7	7	7	4	7	7	5	7	1	1	7	7	6	3	7	7	4	7	7	2	7	7	1	1	1	1	0	0	1	0	1	10	100
3	1	240	4	3	6	5	5	6	6	6	4	4	4	5	6	5	6	2	6	4	6	6	4	4	6	0	4	3	4	3	3	3	6	5	4	4	6	5	0	1	1	0	0	0	0	0	1	10	500
3	1	334	7	1	1	7	7	1	1	7	7	1	7	1	7	7	1	1	7	1	1	7	7	1	7	0	1	1	7	1	1	1	7	7	1	1	7	7	0	0	1	1	0	0	1	1	0	100	500
3	1	228	3	5	3	2	5	2	3	4	4	5	2	1	4	5	4	1	3	3	4	3	3	3	1	1	3	3	3	3	5	1	5	5	6	6	2	6	0	1	1	0	0	0	0	0	1	10	100
3	1	190	3	2	3	4	7	4	1	5	4	2	5	3	6	7	2	1	4	5	3	6	3	1	7	0	2	2	5	4	2	3	4	6	3	2	7	6	0	0	0	1	0	1	1	1	0	0.1	100
3	1	307	6	1	2	5	6	2	3	6	6	2	5	2	5	5	5	4	5	2	3	6	3	2	1	1	2	3	5	2	3	3	6	7	6	2	6	6	0	0	1	1	0	0	0	0	1	0.1	5
3	1	354	6	2	7	7	7	7	3	5	7	6	6	7	7	6	6	5	7	3	7	5	6	7	1	1	2	5	6	5	7	3	6	6	5	6	6	6	0	1	1	1	1	0	1	0	1	0.1	100
3	0	901	4	2	3	6	4	2	2	6	6	1	5	3	7	5	5	2	6	3	2	6	4	2	1	1	3	2	5	7	1	7	6	5	2	3	5	5	0	0	1	0	1	1	1	1	0	1	77
3	1	128	5	3	2	6	5	3	3	6	4	3	6	1	3	6	3	3	4	2	4	4	6	2	6	0	2	5	4	3	4	2	5	4	2	3	4	5	0	0	1	0	0	1	0	1	0	0.1	100
3	0	524	7	4	3	7	5	6	6	6	6	5	6	5	7	4	6	5	6	1	6	5	5	1	1	1	6	1	5	2	3	1	5	6	6	2	7	6	1	0	1	1	0	1	0	0	1	10	100
3	0	436	4	2	4	5	5	6	5	5	6	6	6	5	6	6	5	5	5	3	6	5	5	2	1	1	4	3	3	3	4	4	6	4	6	3	6	5	1	1	1	0	1	0	1	0	1	0.1	50
3	1	697	7	3	4	7	7	7	6	6	7	7	7	6	7	7	7	7	7	1	7	7	6	7	1	1	4	7	5	5	7	5	7	7	7	7	7	7	1	1	1	1	0	0	1	0	1	0.1	100
3	0	2015	7	1	7	7	7	7	7	7	7	1	7	7	7	7	7	7	7	1	7	7	7	7	1	1	7	1	1	1	7	7	7	7	1	7	7	7	0	1	1	1	1	1	1	0	1	5	5
3	1	764	7	7	4	6	5	5	4	5	5	5	5	7	7	1	6	6	7	4	7	7	4	3	1	1	5	3	5	3	4	4	5	4	4	5	5	4	0	1	1	1	0	0	0	0	1	0.1	100
3	1	588	4	2	5	5	4	4	2	3	5	2	2	3	2	5	5	2	1	2	1	2	2	2	1	1	2	2	3	3	2	2	5	5	4	3	4	5	0	0	0	0	0	0	0	0	1	10	100
3	1	788	3	4	6	7	7	7	6	7	7	4	6	6	6	4	7	5	6	6	7	6	6	3	1	1	5	7	5	7	6	6	3	5	6	6	6	4	1	1	1	1	1	0	0	0	1	10	50
3	1	558	5	5	2	6	5	3	2	2	6	5	6	3	7	7	6	3	6	6	6	6	1	2	2	1	3	1	1	2	2	3	2	6	7	2	7	7	0	0	1	0	0	1	0	0	1	0.1	100
3	1	330	3	2	5	4	3	6	6	2	4	5	6	2	3	3	1	4	4	5	1	3	3	3	5	0	2	3	7	3	4	3	3	6	3	6	2	5	0	1	0	1	1	1	1	0	1	0.1	20
3	0	785	7	6	3	6	4	1	5	7	1	3	3	1	7	5	5	7	2	7	4	7	4	7	2	1	7	5	5	2	3	3	1	1	7	5	5	3	1	1	0	0	1	1	0	1	0	90	12
3	1	155	4	4	4	4	4	4	4	4	4	4	4	4	4	4	4	4	4	4	4	4	4	4	4	0	4	4	4	4	4	4	4	4	4	4	4	4	1	1	1	1	1	0	0	0	1	10	1000
3	1	247	5	5	3	5	4	5	3	4	5	6	3	3	6	5	5	3	5	3	4	2	2	3	1	1	2	2	2	3	2	4	2	2	6	4	6	4	0	0	0	1	0	1	1	0	1	0.1	100
3	1	1454	4	3	3	3	5	3	3	3	3	5	5	3	4	2	3	3	5	6	3	5	5	3	2	1	3	4	3	6	3	3	3	3	5	3	5	4	0	0	1	1	0	0	0	0	1	0.1	100
3	1	247	1	7	7	1	1	1	1	1	1	1	1	1	1	1	1	1	1	1	1	1	1	1	1	1	1	1	1	7	1	1	1	1	1	1	1	1	1	0	0	0	0	0	0	0	1	0.1	50
3	0	889	4	5	4	5	5	7	3	6	4	4	4	2	3	3	3	3	5	2	5	3	4	2	3	0	5	4	3	4	5	4	4	4	4	4	3	3	1	1	1	0	1	1	1	0	1	2.1	58
3	1	552	3	2	2	6	1	3	1	2	5	2	1	1	1	6	3	1	1	2	1	1	5	2	1	1	2	1	2	7	6	5	4	4	6	4	5	3	0	1	1	0	0	0	0	0	1	90	100
3	0	585	5	4	7	7	7	5	4	6	7	6	6	6	7	6	5	5	6	5	1	6	5	2	1	1	3	5	5	7	4	7	4	5	5	6	6	5	1	1	1	1	1	0	1	0	1	10	100
3	0	191	7	2	2	5	5	3	2	6	5	3	5	2	6	6	3	3	5	3	2	6	6	3	5	0	3	2	6	3	3	2	6	5	3	2	6	5	1	0	0	1	0	0	1	0	1	0.1	1000
3	1	927	7	1	7	7	7	7	7	7	7	7	7	7	7	7	7	7	7	7	7	7	7	7	1	1	7	7	7	7	7	7	7	7	7	7	7	7	1	1	1	1	1	1	1	0	1	10	100
3	1	228	2	7	6	3	1	6	5	2	2	5	1	7	2	2	5	6	3	6	5	4	5	6	4	0	7	6	2	5	7	6	1	1	6	5	2	4	1	0	0	1	1	1	0	0	1	0.1	100
3	1	351	6	2	2	6	6	3	3	6	6	7	3	1	6	6	5	3	6	4	5	2	4	5	1	1	3	4	4	3	6	4	5	5	5	4	5	4	1	1	1	1	0	1	1	0	1	0.1	100
3	0	873	5	5	4	6	6	7	6	6	6	6	6	6	6	6	6	6	6	6	7	6	6	4	1	1	3	4	4	2	6	5	5	6	6	6	6	4	1	1	1	1	0	1	1	0	1	0.1	500
3	0	498	3	2	4	4	5	3	4	4	6	3	3	3	4	5	3	3	3	3	3	3	5	4	2	1	3	4	5	3	4	5	3	5	3	3	3	3	0	0	0	0	0	0	0	0	1	10	20
3	0	379	5	3	6	6	7	6	3	5	5	2	5	2	5	6	2	4	2	2	4	4	5	2	1	1	4	2	4	1	3	2	2	5	6	2	6	6	0	1	1	0	0	0	0	0	1	10	100
3	1	480	6	2	6	7	7	7	6	6	7	4	5	3	6	6	3	3	7	6	4	6	5	2	1	1	5	3	3	2	2	2	6	7	7	7	6	1	0	0	1	1	0	0	0	0	1	10	10
3	1	605	7	3	7	7	7	7	7	7	4	7	7	7	7	7	7	7	7	7	7	7	4	2	1	1	7	7	4	4	7	7	4	7	7	7	6	4	1	0	1	1	0	0	0	0	1	10	100
3	1	427	3	6	6	2	3	6	3	5	2	2	4	6	6	2	3	2	2	5	6	5	5	3	3	0	7	2	2	4	6	3	1	2	2	2	2	4	0	1	1	1	0	1	0	1	0	0.1	5
3	0	305	7	6	7	7	4	7	7	7	5	7	5	5	7	7	7	6	6	3	4	6	6	7	1	1	7	6	6	4	7	7	6	1	7	4	6	5	1	1	1	1	1	0	1	0	1	10	60
3	1	270	7	1	1	7	7	1	1	7	7	1	7	1	7	7	1	1	7	1	1	7	7	1	7	0	1	1	7	1	1	1	7	7	1	1	7	7	1	1	1	0	0	1	1	0	1	2.1	100
3	0	206	5	1	2	4	4	3	2	5	5	1	6	2	7	4	2	1	5	3	1	5	7	3	5	0	4	5	7	4	2	2	5	3	1	6	5	7	0	0	1	0	0	0	0	0	1	1.1	25
3	1	304	2	2	6	7	5	6	2	2	6	7	2	2	6	6	3	2	5	2	5	2	6	3	1	1	3	3	2	6	6	3	5	6	6	6	5	5	0	0	1	1	0	0	0	0	1	0.1	5
3	1	1470	5	3	7	6	6	7	6	5	5	6	6	4	7	6	6	4	7	6	5	5	5	5	1	1	3	5	2	7	5	3	7	4	4	6	6	6	1	1	1	1	0	1	0	0	1	10	25
3	1	406	6	6	4	5	6	6	3	3	7	6	3	3	5	4	5	2	3	3	3	3	4	2	1	1	5	3	5	3	3	3	5	6	6	6	6	6	0	0	0	0	0	0	0	0	1	0.1	100
3	1	4259	4	4	5	4	7	7	4	4	6	6	1	5	6	7	2	3	6	4	2	4	6	3	7	0	3	5	1	7	6	7	7	7	7	7	7	5	1	1	1	1	0	0	0	0	1	0.1	5
3	1	308	3	2	5	6	5	4	3	7	5	4	4	5	5	4	5	3	4	3	4	5	5	5	4	0	2	3	4	6	6	5	5	5	4	2	3	4	0	1	1	0	0	1	1	0	1	2.1	100
3	1	401	4	6	2	2	1	6	6	5	6	3	1	6	3	2	5	4	4	6	5	4	2	7	5	0	6	4	3	6	5	4	1	6	6	7	2	5	0	0	1	0	0	1	1	1	0	120	6
3	1	284	3	7	6	6	4	1	2	2	6	7	1	1	2	2	1	1	1	1	1	2	4	1	1	1	2	1	2	1	3	2	4	4	4	4	4	4	1	1	1	0	0	0	0	0	1	0.1	100
3	1	871	5	3	4	5	4	3	6	5	5	6	4	4	5	6	3	4	4	3	4	5	5	2	1	1	1	3	2	3	5	3	4	5	6	6	6	5	1	1	1	0	0	0	0	0	1	10	5
3	1	544	3	1	3	3	6	7	1	4	6	4	1	1	7	7	1	1	3	1	1	1	7	6	1	1	7	2	4	5	7	3	7	7	5	3	7	5	1	0	1	0	0	0	0	0	1	10	100
3	0	580	1	2	7	6	7	7	5	5	6	3	5	1	3	6	1	2	7	1	2	3	2	2	1	1	2	2	2	6	2	2	6	6	6	6	6	6	0	1	1	1	1	1	1	0	1	0.1	5
3	0	191	4	5	1	7	5	5	3	5	7	3	5	3	7	5	1	2	6	2	1	6	5	1	6	0	4	3	6	3	1	1	6	5	3	4	4	7	0	0	1	1	0	0	1	0	1	1	34
3	1	1548	1	1	7	7	7	7	7	7	7	7	7	7	7	7	7	7	7	7	7	7	7	7	1	1	7	7	1	7	7	7	1	7	7	7	7	7	1	1	1	1	1	0	1	0	1	0.1	100
3	1	385	6	6	6	6	5	6	2	6	6	6	6	6	6	2	2	6	6	6	6	6	6	6	2	1	6	6	6	5	6	6	2	2	6	6	2	2	1	1	0	1	1	1	1	0	1	10	100
3	1	229	4	4	4	3	3	4	4	4	4	4	4	4	3	4	4	4	4	4	4	4	4	4	4	0	4	4	4	4	4	4	4	4	3	4	4	4	0	1	0	0	0	1	1	1	0	100	100
3	1	455	4	3	7	5	5	7	6	5	6	7	5	7	7	6	7	6	6	1	7	6	4	6	1	1	4	2	5	3	6	6	3	6	5	4	5	4	1	1	1	0	0	0	1	0	1	10	100
3	1	464	4	1	4	7	4	5	3	5	4	4	3	3	5	6	2	2	2	1	4	4	4	1	1	1	2	1	4	1	2	5	5	5	6	4	4	4	1	0	1	0	1	1	1	0	1	2.1	100
3	0	324	4	2	4	6	6	6	2	2	4	4	4	2	4	4	4	1	4	4	4	4	4	3	2	1	4	4	4	4	4	4	4	4	4	4	4	4	1	1	0	1	0	0	1	0	1	2.1	15
3	0	142	5	5	6	5	5	1	2	6	3	2	4	5	6	4	3	2	5	4	2	7	7	4	6	0	2	3	6	1	4	3	4	5	3	2	7	6	0	1	0	1	0	1	1	0	1	1	9
3	1	350	3	2	4	5	5	5	4	5	4	5	5	2	5	6	6	2	4	2	6	5	4	5	1	1	5	4	3	5	5	6	6	5	5	5	6	4	1	1	1	1	0	0	0	0	1	10	100
3	1	720	2	2	6	6	6	6	6	6	6	6	6	7	6	6	7	7	6	4	7	6	6	6	1	1	4	6	4	6	6	6	4	4	4	6	6	4	1	1	1	1	1	0	1	0	1	5	5
3	1	266	2	3	4	5	7	1	3	7	5	1	2	1	7	2	1	1	2	1	1	1	4	1	1	1	4	1	7	2	1	1	7	7	1	2	6	7	0	0	1	0	0	0	0	0	1	10	20
3	0	408	5	2	7	5	7	7	7	7	6	5	7	7	7	7	7	7	7	4	7	7	4	2	1	1	4	1	3	3	4	3	6	7	7	7	6	6	1	0	1	1	0	0	1	0	1	10	100
3	1	362	4	3	6	5	6	6	5	5	5	6	5	4	5	4	5	4	5	4	4	5	5	4	1	1	3	3	6	5	4	5	4	4	3	4	4	4	1	1	1	1	0	1	0	0	1	0.1	100
3	1	333	4	3	4	5	4	4	5	5	5	4	5	3	6	4	4	4	4	3	4	3	5	4	1	1	3	4	4	4	5	4	5	4	5	4	4	4	0	0	1	0	0	0	1	0	1	5	5
3	1	942	1	2	2	7	7	7	3	6	7	7	6	4	7	6	7	4	7	7	4	6	6	2	2	1	5	1	6	5	4	7	6	5	2	5	6	2	1	0	1	1	0	1	0	0	1	10	100
3	0	613	3	2	7	7	6	6	5	5	3	2	5	3	7	5	3	1	6	2	3	5	2	2	1	1	4	2	2	7	3	5	1	4	6	4	3	2	1	0	0	1	0	1	0	0	1	0.1	20
3	1	459	2	1	4	4	7	6	4	4	4	4	4	4	4	4	4	4	4	4	5	5	5	2	5	0	2	3	5	4	4	4	4	4	4	3	4	4	1	1	1	0	0	0	0	0	1	99	200
3	1	385	3	3	5	5	5	6	3	4	4	5	5	4	6	6	5	2	5	4	6	5	3	2	1	1	4	2	3	3	3	7	4	3	6	4	5	4	0	0	0	0	0	0	0	0	1	10	5
3	1	739	1	1	1	5	7	1	1	5	6	4	1	1	1	4	1	1	1	3	1	1	2	3	1	1	1	1	4	2	6	3	4	4	7	4	4	4	1	1	1	0	1	0	0	0	1	0.1	10
3	0	664	7	3	5	7	6	3	7	7	6	7	7	7	7	7	7	4	7	4	7	7	2	3	1	1	3	2	5	3	6	5	6	5	4	4	6	5	0	1	1	0	0	0	0	0	1	5	20
3	0	266	7	7	1	6	7	7	7	7	7	7	7	2	7	7	7	7	7	1	7	7	6	7	1	1	1	1	7	1	7	2	6	7	7	1	7	7	1	1	1	1	0	1	0	0	1	0.05	100
3	0	507	6	5	6	6	5	5	5	6	6	5	6	5	6	6	6	5	6	3	6	6	5	3	1	1	3	3	3	3	3	3	3	3	5	3	5	3	0	1	1	1	0	0	1	0	1	10	20
3	1	662	7	1	7	7	7	7	7	7	5	7	7	7	7	7	7	7	7	1	7	7	7	7	1	1	7	1	7	7	7	7	1	5	7	3	7	4	1	1	1	0	0	1	1	0	1	10	100
3	0	788	4	2	3	4	5	4	7	6	6	7	6	7	6	6	2	2	6	2	7	6	5	4	4	0	4	3	4	4	4	4	7	7	7	2	7	7	0	1	0	1	0	1	0	0	1	0.2	5
3	0	1617	7	1	2	6	6	1	1	7	6	1	6	1	6	7	1	1	7	2	2	7	6	1	1	1	1	1	6	2	2	1	7	7	2	1	7	6	1	0	0	0	1	1	0	0	1	10	20
3	1	494	2	2	2	2	6	2	2	6	4	2	3	2	5	2	3	3	2	2	3	2	3	2	1	1	5	2	2	2	2	2	2	6	2	2	2	2	1	0	1	1	0	0	0	0	1	0.1	100
3	1	605	4	4	4	5	4	5	2	4	5	6	3	4	4	5	1	4	2	2	4	5	3	5	2	1	4	2	4	2	4	4	4	4	7	6	5	3	0	1	0	0	0	1	0	0	1	2.1	100
3	1	1235	3	3	6	5	6	6	6	6	6	6	2	4	6	4	5	4	6	7	1	6	6	6	1	1	6	4	4	6	6	5	2	5	4	6	6	4	0	1	1	1	0	0	1	0	1	0.01	100
3	1	766	1	6	5	3	5	7	3	5	1	3	1	1	4	4	4	2	2	1	2	2	7	4	1	1	7	3	4	7	6	7	6	7	7	7	6	7	1	0	1	1	0	0	0	0	1	0.1	100
3	0	402	7	1	7	6	6	7	7	7	1	7	7	7	7	7	7	7	7	6	7	7	6	6	1	1	6	2	5	7	6	7	7	7	7	7	7	7	1	0	1	1	1	0	0	0	1	0.1	100
3	1	389	3	4	7	5	5	6	7	7	3	7	6	7	6	7	7	7	7	4	7	6	2	7	1	1	7	3	1	6	7	7	4	6	7	4	6	4	0	1	1	1	1	0	1	0	1	10	100
3	1	196	4	5	5	4	4	2	1	1	7	4	3	5	4	2	1	2	5	5	4	3	2	7	7	0	6	5	6	5	5	4	7	1	5	7	7	5	0	1	1	0	0	1	1	0	1	9	6
3	0	577	1	1	7	7	7	7	7	7	4	1	4	7	7	7	7	7	7	7	7	7	4	4	1	1	7	7	4	7	7	7	7	7	1	1	7	1	0	0	1	1	1	0	0	0	1	10	5
3	1	747	2	2	6	5	6	6	4	6	5	6	3	4	4	6	3	3	4	2	4	5	3	3	1	1	3	2	6	3	4	6	5	5	6	5	6	5	1	0	0	1	1	1	0	0	1	10	5
3	0	204	7	6	6	3	5	2	3	4	4	3	6	3	6	6	2	3	5	3	6	6	6	5	4	0	6	7	6	4	1	3	2	2	6	4	3	5	1	0	1	1	1	1	1	0	1	0.1	5
3	1	359	5	6	4	6	5	6	2	4	5	5	5	4	5	5	5	3	5	3	5	3	4	2	1	1	3	2	1	3	1	4	3	5	5	3	6	4	0	0	0	0	0	0	0	0	1	0.1	1
3	0	367	5	1	6	4	4	2	1	7	6	4	1	2	6	5	2	2	4	2	2	3	1	1	1	1	1	1	4	2	1	1	3	4	4	6	5	6	0	0	1	1	0	0	0	0	1	10	100
3	0	755	5	3	2	5	6	2	3	7	7	2	6	2	5	6	3	5	7	4	2	5	4	3	5	0	3	2	6	3	2	2	5	6	3	4	6	6	0	0	0	1	1	0	1	0	1	10	20
3	1	352	3	5	3	2	3	3	1	3	5	6	5	3	4	5	5	3	4	3	4	3	5	4	2	1	3	3	2	3	6	3	5	5	5	3	5	5	0	0	1	0	0	0	0	0	1	0.1	5
3	1	185	1	7	7	1	1	7	7	1	1	7	1	7	1	1	7	7	1	7	7	1	1	7	1	1	6	7	1	7	7	7	1	1	7	7	1	2	0	0	1	0	0	1	1	1	0	0.1	100
3	1	379	3	4	5	3	2	6	5	3	2	6	3	6	2	4	6	6	5	4	6	3	4	4	3	0	4	5	4	6	7	4	1	4	6	4	4	3	0	0	1	0	1	0	0	1	0	10	500
3	1	684	6	2	3	6	5	2	4	2	6	6	2	3	6	6	3	2	3	2	3	3	4	2	2	1	4	1	4	1	1	3	4	4	3	5	6	5	0	0	1	0	0	0	0	0	1	90	25
3	1	256	3	2	3	6	2	5	2	4	6	4	2	2	3	1	4	7	7	6	2	1	6	2	6	0	2	2	2	2	2	1	2	6	2	4	3	6	0	0	0	0	0	1	1	0	1	900	200
3	1	366	7	2	6	7	6	6	2	7	7	4	7	5	5	5	1	4	7	7	5	6	4	3	1	1	5	5	4	6	6	3	1	7	6	1	5	4	0	1	1	1	0	0	1	0	1	10	100
3	1	674	4	3	4	5	6	6	3	5	5	6	6	6	6	6	6	4	6	4	6	6	4	5	1	1	6	4	4	3	3	3	4	5	6	4	7	6	1	0	1	1	0	0	0	0	1	10	1
3	0	219	7	2	1	6	7	1	1	6	7	1	6	2	7	7	2	2	7	2	1	7	6	2	7	0	1	1	7	2	1	2	7	6	1	3	7	7	0	0	1	0	0	1	1	0	1	3	2
3	0	344	5	1	7	7	6	7	7	7	7	7	6	7	7	7	7	7	7	4	1	7	4	5	1	1	7	1	3	2	7	7	7	7	7	6	7	7	1	1	1	1	1	1	1	0	1	0.1	100
3	1	347	7	1	1	7	7	1	1	7	7	1	7	1	7	7	1	1	7	1	1	7	7	1	7	0	1	1	7	1	1	1	7	7	1	1	7	7	0	0	1	0	0	1	1	1	0	1	1
3	1	346	7	1	6	2	7	6	3	7	7	1	7	6	7	7	6	6	7	1	6	7	7	6	2	1	6	1	2	6	3	6	6	7	2	1	7	5	1	1	1	0	1	0	0	0	1	10	20
3	1	598	6	6	2	6	5	5	3	2	5	7	4	3	6	5	5	5	5	3	6	5	4	1	1	1	4	2	2	2	3	6	3	7	6	6	6	4	0	1	1	1	0	1	0	0	1	0.1	100
3	1	456	7	1	1	7	7	1	1	7	7	1	7	1	7	7	1	1	7	1	1	7	7	1	7	0	1	7	7	1	1	1	7	7	1	1	7	7	1	1	0	0	1	1	1	0	1	0.1	4
3	0	493	4	3	4	6	5	6	4	6	4	4	7	6	6	4	7	7	5	6	6	7	5	5	1	1	5	5	3	7	7	6	3	4	4	5	4	4	1	1	0	1	0	0	1	0	1	10	100
3	1	254	4	2	4	2	1	2	5	2	5	5	6	4	6	4	3	2	5	3	3	4	5	2	7	0	3	3	4	3	2	3	5	5	2	4	4	3	0	0	1	0	0	1	1	1	0	2	5
3	1	394	4	4	7	7	6	6	4	6	6	7	4	4	6	5	2	1	5	2	6	3	5	6	1	1	7	2	6	7	7	6	6	6	7	2	7	6	1	1	1	1	1	1	1	0	1	10	5
3	1	925	7	5	5	7	6	6	6	5	7	6	6	7	6	6	6	7	5	7	7	6	2	3	1	1	5	2	3	4	3	3	6	6	6	6	5	6	0	1	1	0	0	0	1	0	1	0.1	5
3	0	312	4	1	7	6	7	6	3	7	6	2	6	4	6	6	7	6	6	4	6	7	6	5	1	1	6	3	5	3	3	6	5	5	6	2	6	6	0	1	1	1	0	0	1	0	1	0.1	1000
3	1	328	4	4	1	1	4	4	4	1	4	5	7	7	7	7	7	7	7	1	7	7	1	7	1	1	1	1	6	1	7	7	7	1	7	5	7	7	1	1	1	0	1	0	1	0	1	10	5
3	1	544	6	6	4	4	7	7	6	6	6	7	7	7	7	6	7	7	7	6	7	7	6	4	1	1	7	6	6	4	3	5	3	3	7	6	6	6	1	1	1	1	0	1	0	0	1	0.1	100
3	1	486	5	6	2	1	5	7	7	6	6	3	5	7	5	5	7	7	5	7	7	5	5	4	1	1	6	5	4	5	7	5	1	2	3	7	5	1	1	0	1	1	0	1	0	0	1	10	500
3	1	430	3	5	4	6	7	4	3	5	3	3	6	7	6	5	7	7	6	5	7	6	4	3	1	1	3	4	3	2	3	3	1	3	4	2	4	3	0	0	1	0	0	0	0	0	1	0.1	100
3	1	648	6	3	6	6	6	6	2	6	6	2	6	3	6	6	6	3	6	1	6	6	6	2	2	1	7	2	6	6	7	2	6	6	2	6	6	6	0	0	1	0	0	1	0	0	1	210	500
3	0	231	4	3	1	4	5	4	3	7	7	1	6	3	7	7	3	2	3	5	4	4	7	2	2	1	4	3	4	6	4	6	7	7	3	4	3	7	1	0	1	0	1	0	1	0	1	10	100
3	0	790	6	6	5	7	7	7	6	6	7	5	7	7	7	7	6	7	7	2	7	7	7	7	1	1	7	1	6	2	6	7	2	7	6	1	7	6	1	1	1	1	0	1	1	0	1	10	100
3	1	2009	5	2	3	5	2	6	6	5	4	3	4	3	4	6	4	4	6	2	6	4	4	4	4	0	4	4	4	4	4	4	4	4	4	4	4	4	1	1	1	1	0	0	0	0	1	1.1	2
3	1	223	1	2	6	3	5	3	3	4	4	4	6	7	1	3	4	4	4	1	6	6	3	7	5	0	2	6	7	5	3	7	6	4	7	7	1	6	1	1	1	0	1	0	1	1	0	10	10
3	0	1613	6	2	3	7	7	3	2	7	7	2	7	2	7	6	2	3	6	1	2	7	5	4	7	0	2	2	7	1	3	1	6	7	1	3	6	7	1	0	1	0	0	0	1	1	0	0.1	100
3	1	268	5	3	7	7	7	7	7	7	7	5	7	7	7	7	7	7	7	6	7	7	7	7	1	1	7	7	7	7	7	7	6	6	7	7	7	7	0	0	1	0	0	0	0	0	1	90	5
3	1	449	5	2	4	7	7	2	2	6	7	3	6	2	7	4	2	3	5	1	2	5	4	1	7	0	3	3	4	1	2	3	7	4	2	3	7	6	0	0	1	0	0	1	1	1	0	2.1	5
3	1	639	5	2	5	5	6	3	3	4	4	3	4	3	5	6	3	2	7	3	5	3	5	3	1	1	3	3	2	6	3	3	4	4	3	6	5	4	1	0	1	1	0	0	0	0	1	10	100
3	0	969	2	2	4	6	5	5	2	4	5	6	4	4	6	4	4	3	6	4	4	4	4	2	4	0	6	2	4	4	5	4	5	5	6	5	5	4	1	0	1	1	0	0	0	0	1	0.1	100
3	0	559	3	2	3	4	4	4	4	5	3	2	7	6	6	3	6	6	6	6	6	6	4	1	1	1	6	2	3	2	3	5	2	2	2	2	2	2	0	1	0	0	0	0	0	0	1	0.1	100
3	0	886	6	4	3	7	7	7	6	6	6	5	6	4	7	6	7	7	7	4	6	6	6	3	1	1	5	3	6	3	6	4	7	6	7	4	7	6	0	1	1	1	1	0	0	0	1	5	100
3	1	338	4	4	4	4	4	4	4	4	4	4	4	5	4	3	4	4	4	4	4	4	4	4	4	0	4	4	4	4	4	4	4	7	1	4	3	3	0	0	0	0	0	0	0	1	0	10	5
3	1	903	7	5	7	7	7	7	7	7	7	7	7	7	7	7	7	7	7	1	7	7	7	7	1	1	7	7	6	4	7	7	1	7	4	7	7	1	0	1	1	1	0	1	1	0	1	0.1	10024
3	0	394	4	6	4	4	7	6	4	7	7	4	7	6	6	7	5	3	7	1	7	2	7	1	1	1	7	5	7	1	1	1	7	7	1	7	5	7	1	0	1	0	1	0	1	0	1	10	100
3	0	260	7	1	3	7	6	2	2	6	7	1	6	1	6	7	2	1	6	1	1	7	6	1	6	0	1	1	7	1	1	1	5	7	1	1	6	6	0	0	0	0	0	1	1	1	0	0.1	100
3	1	464	7	2	5	7	5	1	1	7	7	1	7	1	6	6	1	2	6	2	2	7	5	1	7	0	2	3	6	2	1	1	7	7	1	1	7	6	0	0	1	0	0	1	1	0	1	10	100
3	1	557	5	5	5	5	4	5	6	6	5	6	4	5	6	5	5	5	4	6	5	5	5	6	1	1	5	6	4	3	6	3	6	5	4	3	6	6	1	1	1	0	1	1	1	0	1	10	100
3	1	415	4	1	4	1	7	7	7	7	7	7	7	4	7	7	7	3	7	7	7	7	7	7	1	1	7	7	7	7	7	7	1	7	7	7	7	7	1	1	1	1	1	0	0	0	1	0.1	250
3	1	655	5	3	4	5	5	7	5	5	5	4	4	4	5	5	4	3	7	3	4	6	6	3	1	1	4	5	2	6	3	6	4	4	6	5	5	4	1	0	0	1	1	1	0	0	1	0.1	100
3	1	824	5	5	4	7	5	3	5	1	3	7	3	7	7	7	3	1	5	2	7	4	4	4	1	1	4	3	3	3	5	5	2	4	7	3	4	4	0	0	1	1	0	1	0	0	1	0.1	100
3	0	264	7	1	7	7	7	6	7	6	6	6	5	7	6	5	2	7	5	2	6	6	5	5	1	1	4	4	6	5	5	3	6	6	7	2	7	5	1	1	1	0	0	1	0	0	1	10	100
3	1	672	7	6	7	7	7	6	6	7	7	7	7	7	7	7	7	7	7	1	7	7	7	5	1	1	7	7	7	7	7	7	4	7	6	7	7	3	1	1	1	1	1	0	1	0	1	0.1	100
3	1	9208	5	4	7	6	6	7	6	5	7	7	6	6	7	6	5	6	7	2	4	6	5	4	1	1	4	4	6	4	5	4	4	4	5	4	4	4	1	1	0	1	0	1	1	0	1	0.1	100
3	0	608	4	7	4	1	4	4	7	4	4	5	4	4	5	4	3	3	4	5	4	4	3	2	3	0	4	4	4	4	4	4	4	4	3	4	4	5	1	0	1	0	1	0	0	1	0	0.1	100
3	0	351	6	5	4	6	5	4	3	5	6	6	6	6	7	5	4	3	4	3	5	6	6	3	1	1	5	3	4	3	6	3	5	7	4	3	7	6	1	1	1	0	0	0	0	0	1	10	500
3	1	348	7	7	4	7	7	4	4	7	7	4	5	7	7	7	7	7	7	4	7	7	7	4	1	1	4	4	7	4	7	4	7	7	7	7	7	4	1	1	0	1	0	0	0	0	1	10	5
3	0	270	4	1	7	7	7	7	7	7	7	7	7	1	7	7	4	4	7	4	5	7	4	1	1	1	4	1	7	1	4	1	7	7	1	1	7	7	0	1	1	0	0	1	0	0	1	1	100
3	1	844	4	5	4	7	5	7	5	5	5	5	6	6	6	4	7	6	6	3	1	6	5	4	1	1	7	3	4	6	4	4	5	6	6	5	5	5	1	1	1	1	1	1	0	0	1	10	40
3	0	211	5	5	4	5	7	7	3	5	7	7	5	7	5	5	6	7	5	5	7	5	4	2	1	1	5	3	3	5	3	3	5	5	3	5	5	5	1	1	1	0	1	0	1	0	1	10	100
3	1	264	5	4	5	5	5	5	6	6	5	6	4	5	5	4	3	2	5	3	4	4	5	3	5	0	6	3	4	4	3	5	3	5	5	6	5	5	0	1	1	1	0	0	0	0	1	0.1	100
3	0	2920	4	4	4	4	4	7	4	4	4	4	4	4	4	4	4	4	4	4	4	3	4	4	4	0	4	4	4	4	4	4	4	4	4	4	4	4	0	0	0	0	0	0	0	0	1	0.1	100
3	0	883	1	7	7	1	1	7	7	1	1	7	1	7	1	1	7	7	1	7	7	1	1	7	2	1	7	7	1	7	6	6	1	1	7	7	1	1	1	1	1	1	1	0	0	0	1	5	5
3	1	235	1	2	6	5	7	5	4	3	5	5	6	3	4	3	4	3	5	6	2	5	3	1	3	0	1	4	4	7	6	1	6	3	4	2	3	1	1	0	1	0	0	1	1	0	1	0.1	100
3	0	327	6	2	1	7	6	1	1	7	7	2	6	2	7	7	1	1	6	2	1	7	6	3	6	0	3	3	5	3	2	2	7	7	1	2	7	6	0	1	1	1	0	1	0	0	1	0.1	2000
3	1	799	5	1	6	7	7	7	7	7	6	6	7	6	7	6	6	7	7	6	7	7	6	5	1	1	6	5	7	3	5	6	5	5	6	4	6	6	1	1	1	1	0	0	0	0	1	10	5
3	1	324	4	4	3	4	1	2	3	2	5	6	1	2	4	2	2	2	3	1	1	4	1	1	1	1	3	1	1	2	2	1	3	4	4	4	5	4	0	0	0	0	0	0	0	0	1	10	100
3	1	400	6	6	3	4	4	7	3	4	6	5	6	6	6	6	6	2	6	6	6	6	4	5	1	1	3	4	4	4	4	6	4	6	6	6	6	7	0	0	0	1	0	0	0	0	1	0.1	100
3	1	131	1	6	6	4	2	6	7	3	2	6	4	3	2	3	2	4	6	2	1	5	3	6	4	0	4	6	5	4	4	4	6	1	6	7	3	2	0	0	1	0	0	1	1	1	0	60	60
3	1	710	6	1	7	7	6	7	7	4	7	7	6	4	7	7	4	4	7	7	4	7	7	1	1	1	7	1	4	7	7	3	7	7	1	1	7	7	1	1	1	1	0	0	0	0	1	10	100
3	1	423	1	2	7	7	3	3	1	2	6	2	2	6	5	6	6	6	6	6	6	6	2	1	4	0	2	2	2	5	6	5	2	3	5	4	3	6	0	1	1	1	1	0	0	0	1	0.1	100
3	1	679	7	1	2	7	7	1	1	7	7	1	6	1	6	7	2	1	7	1	2	7	7	1	7	0	1	1	7	1	1	1	6	7	2	1	7	7	0	0	1	0	0	1	1	1	0	10	20
3	0	804	5	3	4	6	5	6	5	6	6	4	6	6	6	6	5	6	6	2	5	6	4	5	2	1	5	2	5	3	6	5	3	4	5	2	5	5	1	0	1	0	0	1	1	0	1	10	20
3	0	529	2	1	5	6	7	7	6	7	4	4	7	7	7	4	7	7	7	7	7	7	4	3	1	1	7	5	5	4	6	6	4	4	7	6	6	5	1	1	1	1	0	0	1	0	1	0.1	100
3	1	557	2	7	4	5	5	7	5	1	7	7	7	7	7	7	7	7	7	1	7	7	4	7	1	1	7	5	2	5	7	5	5	6	3	5	6	5	1	1	1	0	0	0	1	0	1	2.1	100
3	1	536	5	3	7	7	6	7	7	6	6	7	6	7	6	7	7	6	7	6	7	6	5	3	1	1	5	6	4	6	7	4	3	5	4	5	6	3	0	1	1	1	0	1	0	0	1	0.05	100
3	1	730	5	3	3	3	6	6	2	3	3	6	3	5	5	5	6	3	5	3	6	6	4	2	1	1	6	2	2	3	6	6	1	6	5	6	6	2	0	0	0	0	0	1	0	0	1	0.05	100
3	1	548	4	2	4	5	4	4	3	4	4	2	7	6	6	7	7	4	6	4	2	5	4	4	6	0	4	3	4	4	4	4	4	5	2	4	7	6	0	0	1	0	0	1	1	0	1	300	200
3	0	463	2	2	7	7	7	7	6	7	3	3	7	7	7	7	7	7	7	7	7	7	6	6	1	1	3	6	6	3	6	6	6	6	5	6	5	6	0	0	0	1	0	0	0	0	1	10	5
3	0	2300	6	1	3	7	7	7	6	7	7	3	6	7	7	6	7	6	7	6	6	7	2	6	2	1	6	2	2	6	6	6	6	6	2	2	6	6	1	1	1	1	0	1	1	0	1	1	5
3	1	548	6	2	1	5	7	1	2	6	7	2	7	6	6	7	7	1	1	2	2	7	6	2	6	0	2	2	6	1	6	2	6	5	1	2	7	6	0	0	1	0	0	0	1	0	1	0.1	25
3	1	4438	6	7	3	3	5	3	6	6	5	5	5	4	5	6	4	4	5	4	5	6	5	2	1	1	3	1	4	2	2	2	6	6	5	6	5	6	0	0	1	0	0	0	0	0	1	5	5
3	0	544	2	2	5	6	5	5	5	6	6	3	6	6	6	6	7	6	6	6	6	5	5	4	1	1	4	3	4	5	5	6	3	5	5	5	5	5	0	0	0	1	0	0	0	0	1	0.1	100
3	1	333	2	3	6	7	4	7	2	5	7	7	3	3	7	7	7	1	7	1	4	6	5	4	1	1	5	1	3	3	7	4	5	6	7	6	7	6	1	1	0	0	0	0	0	0	1	10	5
3	1	145	4	5	4	3	3	4	6	4	4	3	3	4	3	4	4	4	3	5	4	4	4	4	3	0	4	5	4	4	4	5	3	3	4	4	3	3	0	0	1	0	0	1	1	1	0	100	50
3	1	463	7	3	7	7	7	7	7	7	7	7	7	7	7	7	7	7	7	7	7	7	7	7	1	1	7	7	7	3	7	7	7	7	7	7	7	7	0	1	1	1	0	0	0	0	1	0.1	100
3	0	997	6	1	4	7	4	4	3	3	5	6	7	6	6	5	7	2	7	2	7	3	3	2	1	1	4	3	4	2	2	5	1	5	3	4	6	2	0	1	1	0	0	0	0	0	1	5	1000
3	1	622	3	4	4	4	4	4	4	4	4	4	4	4	4	4	4	4	4	4	4	4	4	4	4	0	4	4	4	4	4	4	4	4	4	4	4	4	1	1	1	1	1	1	1	0	1	0	0
3	1	819	6	2	2	6	7	6	2	6	6	2	6	2	6	5	2	2	1	1	2	6	6	3	7	0	2	3	5	2	6	3	5	6	7	2	7	6	0	0	1	0	0	0	0	0	1	0.1	25
3	1	355	7	4	5	7	6	3	2	5	6	7	7	6	7	7	5	1	7	6	2	7	6	2	1	1	6	7	7	3	4	3	2	7	2	1	7	4	1	0	1	0	0	1	0	0	1	0.1	50
3	1	563	4	5	4	6	5	3	4	4	4	4	5	6	6	5	6	5	4	3	6	5	3	3	2	1	3	4	4	3	3	3	4	4	4	4	6	5	1	0	0	0	0	0	1	0	1	10	5
3	1	610	1	5	4	2	2	6	7	1	1	4	4	4	1	5	7	4	4	5	5	3	5	7	3	0	4	6	1	6	3	7	3	1	6	7	1	4	1	1	0	1	0	0	0	0	1	10	20
3	1	154	1	7	7	1	1	7	7	1	1	7	1	7	1	1	7	7	1	7	7	1	1	7	1	1	7	7	1	7	7	7	1	1	7	7	1	1	1	1	1	0	1	1	1	0	1	1	100
3	1	324	5	5	6	6	6	2	5	4	7	5	6	1	7	7	7	1	7	5	5	7	2	3	1	1	1	1	1	1	7	1	7	7	7	7	7	7	0	1	1	1	0	1	0	0	1	0.1	100
3	1	521	5	6	5	5	6	6	3	2	6	7	4	2	6	2	2	1	6	1	4	4	6	2	1	1	2	2	2	2	4	3	4	4	3	3	5	3	1	0	1	1	0	0	0	0	1	10	100
3	1	593	4	3	4	5	4	3	4	3	5	4	5	2	5	6	4	2	4	2	3	4	4	3	1	1	3	3	2	2	3	3	4	5	4	5	4	5	1	0	1	1	0	0	0	0	1	10	100
3	1	785	3	5	5	3	2	5	4	4	3	5	3	5	3	4	2	1	1	3	5	3	3	5	3	0	6	6	2	4	3	5	3	2	6	5	5	3	0	1	1	1	0	0	1	0	1	10	5
3	0	592	5	6	5	6	7	6	5	6	7	6	5	7	6	6	6	2	6	5	6	6	6	6	1	1	5	3	4	6	6	5	6	5	5	6	5	6	0	1	1	0	0	0	0	0	1	10	100
3	1	369	3	2	7	6	7	6	5	5	6	7	4	6	6	6	6	6	4	3	5	2	6	6	1	1	7	7	7	7	7	6	7	7	7	1	6	7	1	1	1	1	0	1	1	0	1	0.1	100
3	1	506	2	3	7	6	6	7	7	7	5	7	5	7	7	6	6	7	6	7	7	6	5	6	1	1	4	7	4	6	5	3	6	6	4	5	5	6	1	0	1	1	0	1	0	0	1	0.1	100
3	1	444	6	6	7	6	6	7	5	4	4	7	6	7	6	5	7	4	7	7	7	7	4	6	1	1	5	6	3	6	6	6	4	4	5	5	4	4	0	1	1	1	0	0	0	0	1	0.1	100
3	0	555	2	6	4	5	3	2	3	4	5	6	4	5	4	5	5	3	4	3	6	3	3	4	1	1	3	5	4	3	6	3	4	6	3	4	4	2	1	0	1	0	0	0	0	0	1	10	10
3	1	375	2	2	4	5	4	5	3	2	6	6	1	1	7	7	2	1	7	2	2	2	3	2	1	1	2	2	2	4	3	5	6	7	7	7	7	7	0	0	0	1	0	0	0	0	1	10	5
3	1	474	7	1	1	7	7	1	1	7	7	1	7	1	7	7	1	1	7	1	1	7	7	1	7	0	1	1	7	1	1	1	7	7	1	1	7	7	0	0	1	0	0	1	1	1	0	10	100
3	1	2502	6	3	6	5	6	6	3	2	5	2	2	3	5	5	5	3	6	3	4	5	6	7	1	1	7	3	5	6	7	2	2	5	6	2	5	5	1	1	1	1	0	0	1	0	1	10	20
3	1	580	1	5	3	6	5	3	1	3	2	2	5	3	6	6	4	3	5	1	4	3	3	3	1	1	4	1	4	3	4	3	4	3	5	4	5	4	0	1	1	0	0	0	1	0	1	10	100
3	0	3649	4	6	7	5	2	5	7	4	3	5	2	5	4	4	6	5	6	5	6	2	1	6	4	0	7	6	3	5	5	4	4	2	4	5	2	4	1	1	1	1	0	0	1	0	1	10	20
3	1	366	5	3	4	7	1	5	3	6	5	5	4	2	4	6	4	2	4	4	5	5	4	5	4	0	5	5	4	3	5	3	3	3	4	4	6	3	0	1	1	1	0	0	1	0	1	0.1	100
3	0	675	6	2	6	6	7	6	4	6	6	6	5	3	6	5	4	3	6	2	6	6	6	3	1	1	5	3	3	3	3	5	2	5	3	3	6	6	0	1	1	0	0	1	1	0	1	0.05	5
3	1	9787	7	4	4	7	7	4	4	6	7	7	7	6	7	7	6	4	6	7	6	7	7	7	1	1	6	4	7	7	7	7	1	4	6	7	6	5	1	1	1	1	0	0	0	0	1	0.05	100
3	0	24109	4	3	2	6	6	3	2	5	6	2	6	3	5	5	3	4	6	2	4	6	6	2	5	0	3	2	6	3	4	2	5	6	2	4	6	6	1	0	1	0	1	1	0	0	1	50	20
3	0	319	4	1	3	6	5	3	2	7	5	2	6	3	6	7	2	1	6	3	1	5	7	3	6	0	2	2	5	3	4	3	5	6	1	2	6	7	0	0	0	0	0	1	1	0	1	10	5
3	1	343	2	2	4	5	7	7	4	5	4	3	6	6	6	6	6	6	6	6	7	5	3	7	1	1	5	6	6	4	5	6	2	2	4	4	2	2	1	1	0	1	0	0	0	0	1	0.1	100
3	1	225	4	3	2	4	4	4	3	4	5	2	5	3	4	5	2	2	5	4	2	5	5	4	4	0	4	4	6	2	4	4	4	4	3	3	5	5	0	1	1	1	1	0	0	0	1	10	1
3	0	628	6	4	3	7	6	6	3	6	6	3	6	4	6	6	6	3	7	3	6	6	6	2	1	1	3	3	6	2	3	5	7	7	7	1	7	7	0	1	1	1	0	0	1	0	1	19	5
3	1	586	5	2	6	6	7	7	3	6	6	6	5	5	6	6	3	3	6	3	5	5	3	2	1	1	5	3	5	7	5	2	3	3	4	6	3	3	0	1	1	0	0	1	0	0	1	0.1	100
3	1	196	7	5	4	4	4	4	5	3	3	6	1	7	5	1	3	3	1	6	4	4	5	6	3	0	4	6	2	7	6	2	1	4	3	2	4	2	0	1	0	0	1	1	1	0	1	1	15
3	0	519	4	1	6	7	7	7	6	7	7	7	7	7	7	7	6	3	7	6	7	7	4	7	1	1	4	7	5	4	2	2	4	5	7	6	6	6	1	1	1	1	0	0	0	0	1	10	50
3	1	504	1	2	7	5	6	7	6	5	5	7	5	5	5	5	3	3	5	3	7	5	3	4	1	1	5	3	4	4	5	4	4	3	4	4	4	5	0	0	0	1	0	0	0	0	1	0.1	5
3	1	780	4	4	4	4	3	3	2	1	3	6	3	1	4	4	2	1	3	2	2	3	4	3	1	1	3	4	4	4	4	4	5	4	3	4	4	4	1	1	1	1	0	0	0	0	1	10	5
3	1	658	3	6	2	4	5	2	3	5	6	7	5	3	6	6	5	2	6	5	5	6	5	3	1	1	2	2	5	5	3	5	7	7	7	7	7	7	1	1	1	0	0	0	0	0	1	5	20
3	1	366	4	4	4	6	5	6	5	6	5	5	6	6	7	6	6	5	6	4	6	5	5	4	2	1	4	4	4	4	4	5	4	4	5	4	4	4	0	0	1	0	0	0	0	0	1	0.1	100
3	1	328	6	1	1	6	7	7	2	6	6	2	5	3	6	5	2	3	6	2	3	6	6	2	6	0	1	2	6	2	3	3	5	6	2	2	6	7	0	0	1	0	0	1	1	0	1	0.1	25
3	0	632	5	5	5	5	6	6	3	5	6	4	6	5	6	6	2	5	5	2	3	6	6	6	1	1	2	2	3	2	3	6	3	6	5	3	6	5	0	0	0	0	0	1	1	0	1	0.1	100
3	1	167	6	2	1	5	6	1	1	7	7	2	6	1	7	7	2	1	6	1	2	7	7	1	5	0	2	1	6	1	2	2	5	7	1	2	6	6	1	0	1	0	0	1	0	0	1	9	6
3	0	279	1	1	7	7	7	7	7	7	7	1	7	1	7	7	7	7	7	1	1	7	1	1	1	1	1	1	7	1	1	1	7	7	7	1	7	1	1	0	0	1	0	0	0	0	1	0.1	45
3	1	361	5	4	4	7	7	6	3	4	4	2	7	7	7	6	7	7	7	6	7	6	4	5	1	1	4	7	4	3	5	6	4	5	5	5	5	5	0	1	1	1	0	0	0	0	1	0.1	100
3	1	146	6	3	4	7	5	3	4	5	6	1	6	2	7	5	3	3	5	3	3	6	6	2	7	0	3	1	6	2	4	2	6	5	2	1	4	5	0	0	0	0	0	0	1	0	1	1.2	5
3	1	556	7	1	1	7	7	1	1	7	7	1	7	1	7	7	1	1	7	1	1	7	7	1	7	0	1	1	7	1	1	1	7	7	1	1	7	7	0	0	1	0	0	1	1	0	1	10	100
3	0	462	6	5	6	5	5	6	6	5	5	5	6	6	6	6	6	6	6	6	7	6	6	6	1	1	6	6	3	6	6	6	5	6	6	6	6	6	1	1	1	1	1	1	1	0	1	0.5	5
3	1	1000	4	1	4	7	6	5	3	4	1	4	7	7	7	4	7	4	5	4	7	4	7	4	1	1	7	7	4	4	7	4	4	1	4	4	4	5	1	1	1	1	1	1	1	0	1	10	100
3	1	630	5	7	7	7	2	3	3	1	6	7	7	1	6	2	3	1	2	1	3	5	1	2	1	1	6	2	1	5	3	1	2	1	2	7	1	1	0	1	1	1	0	0	0	0	1	10	100
3	1	331	5	5	5	6	6	7	7	7	7	7	6	6	6	7	6	7	5	4	7	5	5	5	1	1	5	4	5	3	6	6	4	4	5	5	4	5	1	1	1	1	1	1	0	0	1	10	0.1
3	1	348	6	7	2	6	6	2	2	5	6	3	2	2	6	2	2	2	2	2	2	6	5	1	2	1	1	1	2	1	2	3	6	3	2	6	6	2	1	0	1	0	0	1	1	0	1	10	100
3	1	427	4	1	4	7	4	3	2	6	5	4	5	4	6	3	5	3	7	2	4	5	7	1	2	1	2	2	4	1	2	4	6	6	3	3	6	4	1	0	1	0	0	0	1	0	1	10	100
3	1	453	5	2	4	5	3	3	5	4	6	4	4	2	5	5	5	2	5	2	3	5	5	3	1	1	3	2	4	2	3	3	5	6	5	5	3	5	1	1	1	1	1	0	0	0	1	10	100
3	0	517	6	5	4	7	7	7	3	7	4	7	7	7	7	6	7	7	7	4	7	7	6	3	1	1	4	4	5	3	4	3	3	5	4	3	5	5	0	1	1	1	0	0	1	0	1	0.1	100
3	1	171	6	4	3	6	5	6	4	1	6	6	2	6	1	3	2	2	7	4	3	7	5	4	2	1	6	5	4	2	4	6	2	1	7	5	7	6	1	1	0	1	1	0	0	0	1	2	115
3	1	630	5	5	4	5	6	3	2	6	7	3	7	6	7	6	4	3	5	1	6	7	5	2	5	0	2	2	7	3	2	2	5	6	2	2	6	5	0	0	1	0	0	1	1	0	1	0.1	5
3	1	679	6	3	7	4	6	7	5	6	7	6	6	6	7	6	6	6	7	2	6	7	5	4	1	1	6	4	4	2	5	3	5	5	6	4	5	3	0	0	1	1	0	1	0	0	1	0.1	100
3	1	1269	6	3	7	6	6	7	6	6	7	6	3	6	5	7	6	3	6	3	6	6	6	3	1	1	3	3	6	1	3	7	5	6	4	2	7	7	0	1	1	1	0	0	1	0	1	7.8	1
3	0	1492	7	2	2	7	7	1	2	7	7	2	6	2	7	7	1	1	7	1	2	6	6	1	7	0	2	2	7	2	1	1	7	6	1	1	6	7	0	1	1	1	0	1	1	0	1	0.1	1
3	0	546	7	5	6	7	7	7	7	7	7	7	7	7	7	7	7	6	7	1	4	7	7	6	5	0	5	1	7	1	3	3	7	7	7	3	7	4	0	0	1	0	0	1	1	0	1	0.1	1000000
4	1	514	3	4	4	3	6	5	4	3	4	4	3	4	4	4	5	4	4	4	5	3	5	3	1	1	3	2	4	3	5	6	5	5	5	5	5	6	0	0	0	1	0	1	1	1	1	5	5
4	1	508	4	1	4	6	7	7	3	3	6	5	7	7	7	7	6	4	7	6	7	7	4	2	1	1	3	4	7	5	4	4	4	4	4	4	7	4	0	0	0	1	0	1	1	1	1	10	100
4	1	1077	5	4	3	4	5	5	5	4	5	6	7	7	5	6	6	5	5	5	5	7	4	1	1	1	1	4	4	1	4	6	7	7	6	7	5	3	0	1	0	0	0	0	0	1	1	10	5
4	1	663	3	3	6	7	6	3	6	3	6	3	6	6	6	6	6	5	6	6	6	6	5	6	1	1	3	3	5	3	5	6	3	3	5	5	4	5	1	0	1	1	0	1	0	1	1	0.1	5
4	1	598	2	1	2	6	6	6	6	5	6	5	6	6	6	6	5	6	7	3	6	7	2	7	1	1	3	2	6	4	6	5	2	3	4	2	3	3	1	1	0	0	0	0	0	1	1	0.1	100
4	1	460	4	3	4	6	4	4	4	6	5	4	7	7	7	7	7	6	7	4	7	7	4	3	1	1	4	3	4	3	3	3	6	6	6	6	7	2	1	1	0	1	0	1	1	1	1	10	100
4	1	459	1	1	7	7	7	7	7	6	7	7	7	7	7	7	7	7	7	7	7	7	2	1	1	1	7	6	7	4	7	4	5	5	6	6	5	4	0	1	0	1	0	1	0	1	1	10	100
4	1	686	4	4	5	5	6	6	6	5	5	6	6	6	6	6	6	6	6	6	6	6	2	5	1	1	6	2	3	3	6	5	3	5	5	5	6	5	0	0	1	1	0	1	1	1	1	5	100
4	1	656	7	1	4	6	5	3	2	1	6	5	2	2	5	2	6	1	3	1	4	4	3	3	1	1	7	2	3	3	2	1	5	2	5	4	5	2	0	0	1	0	0	0	1	1	1	10	100
4	1	344	6	5	3	7	7	6	5	2	6	5	2	2	6	2	6	2	4	1	2	4	2	2	2	1	2	2	4	5	4	2	6	6	6	6	6	4	1	1	0	0	0	0	1	1	1	5	100
4	1	377	2	3	4	5	4	3	3	2	5	5	3	2	5	4	3	3	4	3	4	3	2	1	1	1	3	2	2	2	3	3	5	5	5	5	6	6	1	1	1	1	0	1	1	1	1	10	100
4	1	609	2	1	6	7	7	7	2	3	2	6	5	7	7	7	1	4	6	4	7	7	3	6	1	1	5	5	1	6	7	6	1	1	3	1	1	1	0	1	0	1	0	0	1	1	1	10	100
4	0	644	5	1	7	7	7	7	7	7	4	7	7	7	6	7	5	7	6	7	4	6	6	6	1	1	7	7	7	6	4	6	3	6	6	6	6	3	1	1	0	1	1	0	0	1	1	0.05	5
4	0	608	3	3	5	6	5	6	5	5	6	6	6	7	6	5	6	6	5	4	6	6	3	2	1	1	5	3	4	5	5	3	5	5	5	4	5	5	1	1	0	1	1	0	0	1	1	0.1	100
4	1	490	4	3	4	5	4	6	5	4	4	5	5	7	7	6	6	7	5	6	7	7	5	6	1	1	6	4	5	4	4	4	4	4	4	4	4	4	1	1	0	0	0	1	1	1	1	0.1	25
4	1	1250	4	4	4	5	4	4	5	5	4	4	5	4	5	4	4	5	5	4	4	4	3	4	2	1	4	4	4	5	4	4	4	4	4	3	4	5	1	1	1	1	0	1	0	1	1	10	100
4	0	451	3	2	3	7	7	7	6	2	6	7	4	6	7	7	7	6	7	6	7	6	7	6	1	1	7	7	4	6	7	7	4	6	7	7	7	7	1	1	0	1	0	0	0	1	1	0.05	100
4	1	948	3	3	3	3	6	6	3	2	4	5	3	2	5	3	5	3	6	2	3	4	3	2	1	1	3	2	3	3	3	2	2	4	5	3	2	3	1	1	1	0	0	0	0	1	1	10	1
4	1	450	2	4	4	6	6	4	4	5	4	4	5	5	5	5	6	4	4	4	5	4	5	4	1	1	4	4	5	4	4	4	4	4	4	4	5	4	1	1	0	1	0	0	0	1	1	10	100
4	1	683	3	2	7	6	7	1	6	6	5	7	6	7	7	7	6	7	7	4	7	6	5	6	1	1	5	4	2	6	6	6	3	5	7	6	5	6	0	1	0	1	0	0	1	1	1	5	100
4	1	1327	1	1	4	7	6	7	2	1	6	6	3	1	5	5	4	1	2	1	2	1	4	1	1	1	5	1	4	1	1	5	3	4	5	5	6	6	1	1	0	1	0	1	0	1	1	5	5
4	0	711	5	5	5	6	4	5	4	4	5	4	5	6	5	6	5	6	6	4	6	5	4	3	1	1	3	3	4	3	3	4	4	5	5	3	5	5	1	1	1	1	0	1	0	1	1	10	100
4	0	434	1	2	7	6	7	7	7	7	7	1	7	7	7	7	7	7	7	6	7	7	5	7	1	1	4	7	7	7	5	7	2	7	7	4	4	4	1	1	1	1	0	1	1	1	1	10	5
4	0	456	2	3	3	6	6	6	5	2	5	2	6	3	6	5	4	6	5	3	5	4	3	3	1	1	3	3	3	3	5	3	3	3	3	5	5	3	1	0	0	1	0	1	0	1	1	10	5
4	1	373	4	3	4	4	4	5	5	5	5	4	6	6	6	6	4	4	6	4	6	5	5	4	1	1	4	5	4	3	6	5	4	4	4	4	4	4	1	0	1	0	0	1	1	1	1	1	100
4	1	1276	2	2	4	6	6	6	6	4	4	4	4	7	6	7	6	6	6	6	7	6	6	4	1	1	7	3	4	7	7	4	4	6	4	6	6	4	1	1	0	1	1	0	0	1	1	0.1	100
4	0	622	4	3	6	7	7	7	6	6	3	3	6	7	6	6	6	4	6	6	7	5	3	3	1	1	6	3	2	6	6	6	3	3	3	5	3	3	1	0	1	0	0	1	0	1	1	0.1	100
4	0	835	7	7	5	6	6	7	2	2	7	7	1	1	5	2	6	1	5	1	1	3	5	3	1	1	3	3	1	3	7	3	2	1	7	3	2	3	0	0	1	1	0	1	1	1	1	0.2	5
4	0	419	1	3	7	4	7	7	6	5	5	2	5	3	7	7	3	3	4	2	4	2	5	6	1	1	6	5	5	7	4	5	2	5	4	5	3	5	1	1	0	1	0	1	1	1	1	10	10
4	1	370	7	1	1	7	7	6	7	6	7	6	7	7	7	7	7	7	7	7	7	7	6	7	1	1	7	7	7	1	7	7	7	7	7	1	7	7	1	1	0	1	0	1	0	1	1	10	100
4	0	538	2	3	3	5	6	7	6	3	3	5	2	2	6	6	6	3	3	2	3	1	6	2	1	1	2	2	2	6	2	3	1	1	6	3	4	6	0	0	0	0	1	1	1	1	1	1.1	100
4	1	476	5	5	6	6	6	4	5	6	6	5	6	6	7	7	5	3	7	4	7	7	5	3	1	1	4	3	2	3	4	4	4	6	7	6	6	5	0	0	0	1	0	0	1	1	1	10	100
4	0	545	5	5	6	6	7	7	6	5	6	7	6	6	6	1	5	5	7	6	7	5	5	4	1	1	4	5	4	3	6	5	5	6	7	5	7	5	1	1	0	1	1	0	0	1	1	10	20
4	1	457	4	4	4	5	4	6	3	2	4	5	5	6	5	4	5	3	5	2	4	5	4	2	1	1	3	2	3	4	2	2	6	6	6	2	6	6	0	1	1	1	1	0	1	1	1	5	100
4	1	716	6	6	6	6	6	2	3	3	5	6	6	2	7	6	6	3	7	3	7	5	2	2	1	1	3	1	2	3	2	3	3	6	6	6	6	6	1	0	1	0	0	1	1	1	1	10	100
4	1	756	3	2	6	3	7	7	6	3	5	6	5	7	7	6	5	6	6	5	6	4	5	4	1	1	5	3	5	7	4	6	3	5	6	4	5	4	1	0	0	1	0	1	1	1	1	10	100
4	0	446	1	1	7	7	7	7	7	7	7	7	7	7	7	7	7	7	7	7	7	7	6	7	1	1	7	7	5	3	7	3	7	7	7	7	7	7	0	0	0	1	0	1	1	1	1	0.1	100
4	0	391	1	2	2	2	3	2	2	2	2	2	2	6	5	3	3	3	5	2	4	3	3	2	1	1	5	2	2	5	3	3	6	6	6	6	6	6	1	0	1	0	0	1	1	1	1	5	5
4	1	399	5	3	5	5	5	5	5	3	5	5	4	4	7	6	5	3	7	3	5	4	4	5	1	1	6	4	6	5	6	6	3	3	6	5	5	3	0	1	1	1	0	1	1	1	1	10	100
4	1	579	3	1	7	6	7	7	6	6	4	4	6	7	6	7	6	7	7	4	7	7	5	6	1	1	6	3	1	3	6	5	2	4	6	6	5	6	1	1	0	1	0	0	0	1	1	0.1	100
4	1	441	3	3	3	4	5	6	6	5	6	6	5	6	6	6	6	5	6	4	6	5	5	4	1	1	3	2	3	3	6	6	4	6	6	5	6	5	1	0	0	1	0	0	1	1	1	10	100
4	0	356	1	3	2	3	6	7	2	2	2	6	3	6	5	3	6	6	5	2	5	2	5	2	1	1	5	4	3	6	3	5	2	3	4	3	3	3	0	0	0	0	0	1	1	1	1	10	100
4	1	652	4	2	5	6	6	6	6	2	6	5	6	4	6	4	6	4	6	5	4	6	3	5	1	1	5	5	6	2	6	2	6	6	6	2	6	6	0	1	0	1	0	0	0	1	1	10	100
4	1	627	7	7	7	7	7	7	7	7	7	7	6	7	7	6	7	6	7	7	7	7	6	7	1	1	4	5	7	6	6	4	7	7	7	7	6	7	1	1	0	1	0	1	0	1	1	0.1	100
4	1	667	7	2	7	7	7	7	7	7	7	7	6	7	7	7	7	7	7	7	7	7	6	7	1	1	7	6	6	6	7	6	4	7	7	7	7	3	1	1	0	1	1	0	0	1	1	10	10
4	1	525	1	2	6	7	6	6	2	3	6	6	1	3	5	2	6	1	6	1	2	3	3	2	1	1	2	1	1	6	5	1	4	5	5	4	5	4	1	0	0	1	0	1	1	1	1	0.1	100
4	1	817	3	1	5	6	7	6	5	5	1	5	3	6	5	7	5	6	6	6	7	5	3	3	1	1	3	3	5	1	3	5	3	1	7	6	5	3	1	0	0	1	0	1	0	1	1	10	100
4	0	476	4	4	4	4	4	4	4	4	4	4	6	2	6	2	6	5	6	4	5	6	6	5	6	0	4	4	4	4	4	2	4	4	4	2	4	4	0	1	0	0	0	1	0	1	1	1	1
4	1	556	2	4	4	7	7	5	5	2	5	4	5	3	6	5	4	4	5	5	6	5	4	4	1	1	7	2	4	6	6	6	4	5	5	4	5	1	0	0	0	1	0	0	1	1	1	10	100
4	0	703	3	3	7	6	5	6	6	6	4	6	7	6	5	7	6	6	2	5	6	5	5	3	3	0	6	2	6	2	6	3	4	5	6	2	6	4	0	0	0	0	0	0	0	1	1	10	100
4	1	859	5	4	3	7	5	4	4	4	5	5	1	3	5	5	5	3	5	4	7	1	4	1	1	1	4	3	4	3	4	6	3	4	5	5	5	5	1	1	0	1	0	0	1	1	1	10	100
4	0	473	5	3	4	4	4	5	4	3	5	5	3	3	5	3	5	3	4	3	4	4	6	2	1	1	2	3	3	4	3	4	4	2	6	6	6	3	0	0	1	0	0	1	1	1	1	0.1	100
4	0	625	1	1	1	5	5	3	2	2	4	5	3	3	4	4	6	3	4	3	4	3	1	2	1	1	2	4	2	6	3	2	5	5	6	5	6	5	0	0	0	0	0	1	1	1	1	10	5
4	0	585	6	6	7	7	7	7	6	4	7	7	7	7	7	7	7	7	7	6	7	6	6	6	1	1	7	6	3	3	7	7	2	4	7	7	7	5	1	1	0	1	0	0	0	1	1	10	100
4	1	436	5	3	3	6	6	5	5	4	5	4	6	5	6	6	6	4	6	4	6	6	7	6	1	1	5	5	5	6	6	6	5	5	5	5	5	4	1	1	0	1	0	1	1	1	1	10	100
4	0	1013	2	2	3	6	6	7	3	2	1	4	5	4	6	5	4	4	6	6	6	3	6	6	1	1	7	5	3	7	7	6	2	2	2	3	4	2	0	0	0	1	0	1	0	1	1	10	100
4	1	484	6	3	2	7	7	7	6	4	6	2	6	4	7	4	6	7	6	1	6	6	6	7	4	0	5	2	7	4	4	5	2	5	7	4	4	4	1	1	0	1	0	0	0	1	1	2.1	100
4	1	591	6	2	6	7	7	6	7	6	6	6	7	7	7	7	6	6	7	7	7	6	7	4	1	1	7	7	4	4	6	7	4	6	6	6	6	5	1	1	0	1	1	0	0	1	1	10	100
4	1	456	2	2	6	3	6	6	6	6	5	4	6	6	6	6	6	6	6	6	6	6	6	3	1	1	6	3	6	6	6	6	3	5	6	6	6	6	1	0	0	1	0	1	1	1	1	10	20
4	0	703	1	2	3	3	6	6	4	7	5	7	5	5	6	6	5	6	6	6	7	5	3	3	1	1	3	5	5	5	6	7	5	7	7	6	6	6	1	0	0	1	0	1	1	1	1	0.1	100
4	1	637	6	3	4	3	6	6	3	3	5	5	6	6	7	3	6	2	6	3	6	6	4	3	2	1	6	3	4	3	6	4	2	4	4	4	5	4	1	1	0	1	0	0	0	1	1	0.1	100
4	1	839	1	2	5	6	5	6	2	7	5	3	6	5	7	5	5	6	7	7	6	3	5	5	1	1	5	2	3	3	3	5	3	3	3	3	3	3	0	1	1	0	0	1	1	1	1	10	100
4	1	407	3	2	7	5	6	6	5	3	6	7	6	3	7	7	7	3	7	4	6	6	5	3	1	1	1	2	5	3	7	2	4	6	6	5	6	4	0	0	0	1	0	1	1	1	1	0.1	100
4	0	646	3	5	4	5	6	6	3	3	4	5	6	5	7	6	6	6	6	3	6	5	5	2	1	1	2	2	3	6	6	2	5	5	4	6	6	5	0	0	1	0	0	1	1	1	1	10	5
4	1	624	4	3	4	6	4	4	4	4	4	5	4	2	6	4	4	2	6	2	4	4	2	2	1	1	4	2	2	2	2	2	3	4	5	5	5	4	0	0	0	0	0	1	1	1	1	10	10
4	0	511	5	4	4	6	7	5	6	5	6	6	7	3	6	2	7	4	6	4	6	7	5	2	1	1	3	5	6	3	6	3	4	6	4	3	6	3	0	0	0	1	0	0	0	1	1	0.1	100
4	1	726	5	1	2	7	7	7	6	6	7	6	6	6	7	7	6	6	7	6	7	7	5	1	1	1	1	6	7	3	6	7	6	6	7	4	6	6	1	1	1	1	1	1	0	1	1	10	100
4	1	674	3	3	4	5	3	3	3	3	3	4	3	3	6	4	4	3	5	2	3	4	3	4	2	1	5	3	3	5	4	3	3	3	3	3	4	4	1	0	0	1	0	1	1	1	1	0.1	100
4	1	46720	7	6	7	6	7	6	7	6	7	1	7	6	6	6	2	3	7	2	5	2	6	6	1	1	3	6	7	6	6	2	7	7	6	2	7	7	1	0	0	1	0	1	0	1	1	5	100
4	1	388	5	3	3	5	6	2	5	5	5	3	6	2	6	2	6	2	6	3	3	6	5	3	2	1	2	2	5	3	2	3	6	5	3	3	5	5	1	1	1	1	1	1	1	1	1	10	1
4	0	506	7	2	4	3	7	6	6	3	7	5	6	6	7	7	7	6	6	6	7	6	6	3	1	1	4	6	6	7	6	6	7	7	7	7	7	7	1	1	0	0	0	1	0	1	1	5	5
4	0	454	6	3	7	6	6	7	6	7	6	7	6	5	4	7	6	7	7	7	7	7	7	7	1	1	7	7	6	7	7	3	5	4	5	4	4	4	1	1	0	1	1	1	0	1	1	0.1	100
4	1	711	4	2	4	6	6	6	7	4	5	6	5	3	6	3	6	3	5	4	4	4	6	3	1	1	3	3	4	6	5	4	4	4	5	5	5	3	0	1	0	0	0	1	1	1	1	10	100
4	1	555	6	4	7	5	6	7	5	5	7	5	5	3	6	5	6	3	5	3	5	5	4	3	1	1	4	4	3	7	4	6	5	5	4	2	5	4	1	1	0	1	0	1	1	1	1	10	100
4	1	442	3	3	7	6	7	7	6	6	5	3	6	7	6	7	6	7	7	7	7	6	5	6	1	1	5	6	5	6	5	7	5	5	5	5	5	5	0	1	1	0	0	1	1	1	1	10	20
4	1	596	2	4	6	5	6	6	4	5	6	6	6	7	6	7	4	6	7	6	7	6	5	3	1	1	2	5	4	1	3	2	2	5	5	2	6	5	0	0	1	1	0	1	1	1	1	10	100
4	1	609	2	2	6	5	5	6	6	6	6	3	2	3	5	4	5	3	5	2	4	5	3	3	1	1	3	2	3	5	6	3	6	6	6	6	6	6	1	1	1	1	1	0	0	1	1	5	5
4	1	491	2	2	4	5	6	4	6	6	5	5	6	6	5	6	5	5	6	2	6	6	6	6	1	1	6	5	6	2	6	4	5	5	5	3	5	4	0	1	0	0	0	1	0	1	1	0.1	100
4	1	1243	7	6	3	7	5	7	5	5	5	4	5	3	6	4	6	3	6	2	6	6	5	1	1	1	2	4	6	3	3	3	3	5	3	3	5	5	0	1	0	0	0	1	1	1	1	0.1	20
4	1	381	3	3	2	5	5	3	2	2	4	3	3	2	5	3	3	3	5	1	3	3	3	3	1	1	3	2	3	3	3	3	3	4	4	4	5	3	0	0	1	0	0	1	1	1	1	0.1	5
4	0	567	3	1	7	7	7	7	7	7	5	3	5	7	6	7	6	5	5	3	5	5	5	3	1	1	5	2	5	7	7	7	5	5	5	5	5	5	0	1	0	1	1	0	0	1	1	0.1	100
4	1	666	4	7	2	5	3	7	3	2	5	4	4	5	5	4	5	5	6	4	6	4	5	2	1	1	4	2	5	7	7	6	4	4	3	6	4	5	0	1	0	1	0	1	1	1	1	5	5
4	1	786	7	6	6	6	6	7	3	4	5	6	6	6	6	6	6	6	7	4	6	6	3	4	1	1	3	5	2	5	3	6	4	6	5	6	6	2	1	0	1	1	0	1	1	1	1	10	100
4	1	492	6	6	3	7	7	5	3	2	7	3	6	6	6	6	5	3	7	3	6	6	3	2	1	1	2	3	2	3	3	6	6	5	6	3	5	6	0	0	1	0	0	1	1	1	1	10	100
4	1	390	7	3	7	7	5	7	7	3	7	7	6	3	7	3	5	1	7	2	6	6	4	3	1	1	3	1	2	3	2	3	5	7	7	7	7	5	0	0	0	1	0	1	1	1	1	10	100
4	1	570	4	3	3	6	6	4	4	4	5	3	7	4	7	7	7	3	7	3	7	6	5	1	1	1	3	1	4	2	3	1	6	4	3	2	6	4	0	0	0	1	0	1	1	1	1	10	28
4	1	509	3	3	1	2	4	1	2	1	6	1	2	2	4	7	6	2	6	2	4	5	3	1	1	1	2	1	2	1	2	5	3	4	7	2	2	4	0	0	0	0	0	1	1	1	1	10	100
4	1	398	5	5	4	6	6	4	3	2	4	5	3	3	5	4	3	5	5	2	5	3	4	3	1	1	3	2	2	3	3	5	2	3	4	3	5	3	0	1	1	0	0	1	1	1	1	10	100
4	1	813	5	3	3	5	5	5	4	4	6	5	7	6	5	5	5	5	6	4	5	7	5	2	4	0	2	5	3	4	3	5	4	4	5	3	5	5	1	1	0	1	1	1	1	1	1	10	100
4	1	417	5	5	6	7	6	6	7	6	7	2	6	7	7	7	7	6	7	3	7	6	5	2	1	1	3	2	6	3	3	6	6	5	3	6	6	5	1	0	1	1	0	1	0	1	1	10	100
4	1	357	5	4	7	7	7	7	7	7	5	7	4	4	7	3	4	1	5	3	4	5	7	6	1	1	6	5	7	7	7	7	4	5	6	5	5	4	1	1	0	1	0	1	1	1	1	10	100
4	1	747	5	4	7	7	7	7	6	6	5	6	6	7	6	7	6	7	6	3	7	7	6	6	1	1	7	3	6	3	7	7	1	6	6	6	6	5	0	0	0	1	0	1	1	1	1	10	100
4	1	399	5	4	3	3	5	4	3	3	4	5	6	6	6	4	6	6	6	5	7	6	4	5	1	1	2	3	3	5	6	4	2	5	4	4	5	4	0	0	1	0	0	1	1	1	1	10	100
4	1	541	3	3	3	4	6	7	5	3	6	2	6	6	7	7	6	3	6	3	7	5	3	2	1	1	2	1	3	7	6	7	6	7	7	6	6	6	0	0	0	0	0	1	1	1	1	10	5
4	1	815	2	2	5	7	6	6	4	4	6	3	5	5	5	6	5	2	7	5	6	5	5	3	1	1	5	5	4	3	5	3	4	4	5	5	5	6	0	1	0	1	0	1	1	1	1	10	100
4	1	388	3	3	2	6	7	5	2	2	4	5	7	7	6	6	6	4	6	5	6	6	4	2	1	1	2	2	1	3	6	7	2	6	6	5	6	3	0	0	0	0	0	1	1	1	1	10	100
4	1	399	7	7	6	5	7	7	2	5	7	3	1	6	6	1	6	6	5	3	6	5	7	7	1	1	5	7	7	7	7	7	5	6	7	7	7	6	1	1	0	0	0	0	1	1	1	0.1	5
4	1	605	7	6	7	6	6	7	6	6	6	6	7	7	7	7	7	7	7	6	7	7	6	6	1	1	5	6	6	6	6	6	7	6	6	7	7	7	1	1	0	1	0	0	0	1	1	0.1	5
4	1	494	2	3	3	6	6	6	6	3	6	3	6	3	6	6	6	2	6	3	6	6	6	3	1	1	6	2	4	5	6	6	6	6	6	6	6	6	0	1	0	1	0	1	1	1	1	10	100
4	0	2559	7	1	4	4	6	7	2	1	5	7	7	1	7	7	7	7	7	1	7	7	3	2	1	1	3	4	4	1	1	1	1	7	7	7	7	7	0	0	1	0	0	0	0	0	0	10	1
4	1	431	2	2	5	4	6	6	5	4	6	4	4	6	6	5	6	5	5	4	5	5	4	4	1	1	3	3	4	4	5	3	6	5	5	5	5	5	0	0	1	1	0	1	1	1	1	10	100
4	0	535	2	3	5	4	5	3	5	6	6	6	2	3	4	3	4	2	3	3	3	2	3	2	1	1	3	2	2	5	3	3	4	4	5	5	4	5	0	0	1	0	1	1	1	1	1	10	1
4	1	427	5	2	4	6	6	6	6	5	3	5	6	6	6	6	5	6	6	3	6	5	6	4	2	1	5	4	4	4	2	6	4	3	4	4	5	5	1	1	0	1	1	0	1	1	1	10	100
4	0	412	5	4	4	6	5	5	6	4	5	5	4	3	6	5	4	2	4	1	4	5	6	6	1	1	6	4	5	4	4	5	6	7	6	6	7	7	0	0	1	0	0	1	1	1	1	0.1	5
4	1	504	3	2	6	5	5	4	6	4	5	5	6	5	6	6	5	6	5	4	6	5	5	4	1	1	6	4	4	3	6	3	5	5	6	6	5	5	1	1	1	0	0	1	0	1	1	0.05	100
4	1	576	4	7	7	5	4	7	5	6	4	4	6	7	4	7	4	7	6	7	7	6	5	6	1	1	4	6	2	6	6	6	1	2	4	5	3	1	1	1	0	1	1	0	1	1	1	10	100
4	1	410	4	2	7	6	7	7	7	2	7	4	3	4	7	5	6	3	7	1	6	5	3	1	1	1	4	3	1	1	4	2	2	4	5	5	7	4	0	1	0	1	1	0	0	1	1	0.1	1
4	0	551	3	3	5	6	6	7	6	5	4	4	6	7	6	5	6	4	6	6	6	6	6	3	1	1	4	5	4	5	6	6	3	3	5	4	2	3	1	1	0	0	0	1	0	1	1	0.1	100
4	1	673	2	2	6	5	6	5	6	4	6	5	5	6	7	6	4	7	7	6	6	6	5	4	1	1	3	2	5	3	6	5	5	6	6	6	7	6	0	1	1	1	1	1	0	1	1	5	100
4	1	759	3	1	4	6	4	5	6	2	6	4	2	2	4	2	2	2	4	2	2	2	4	5	2	1	5	4	2	3	4	3	4	4	4	4	4	4	1	1	0	1	0	1	0	1	1	0.1	5
4	1	604	5	3	7	6	6	7	7	4	6	6	5	4	4	3	5	5	6	4	6	5	3	2	1	1	4	4	4	2	4	3	4	5	5	3	5	6	0	1	0	1	0	0	1	1	1	10	100
4	1	3102	5	1	3	7	7	7	1	1	6	3	7	1	7	7	7	7	4	1	1	7	7	3	1	1	3	7	5	2	7	2	5	5	2	2	6	3	1	1	0	1	0	1	0	1	1	10	100
4	0	323	7	7	1	6	7	7	2	1	4	6	4	7	7	6	5	2	6	7	7	6	4	2	1	1	4	5	7	2	4	4	1	4	2	2	3	3	0	1	0	0	0	1	1	1	1	10	100
4	1	678	7	3	6	6	6	5	6	5	7	6	7	4	7	7	6	4	7	5	7	7	6	3	1	1	4	1	6	2	5	4	4	7	7	5	7	4	0	1	0	1	0	1	1	1	1	5	100
4	1	1119	5	3	3	6	7	6	4	4	6	3	5	6	7	6	5	4	7	6	6	6	6	3	1	1	5	2	5	2	3	5	2	3	5	5	6	3	1	0	1	0	0	1	1	1	1	5	5
4	1	693	3	5	3	3	5	5	5	3	7	3	6	3	6	6	6	3	6	1	6	5	2	2	1	1	4	1	5	3	2	6	7	7	7	7	7	7	0	0	1	1	0	1	1	1	1	0.1	5
4	1	592	6	4	5	5	7	3	4	5	6	6	6	2	6	6	4	3	5	4	7	5	5	6	1	1	3	2	6	5	3	5	5	5	6	5	6	4	1	1	0	1	1	1	1	1	1	2.1	100
4	1	506	3	3	3	6	6	7	3	2	6	6	6	5	7	7	6	3	7	2	6	6	5	2	1	1	3	3	3	2	3	7	6	7	6	5	6	6	0	0	1	1	1	1	1	1	1	5	100
4	1	667	2	3	7	5	7	5	6	6	5	5	4	5	6	6	5	5	7	3	7	5	6	6	1	1	6	3	2	6	7	7	3	5	6	6	6	5	1	1	0	1	0	1	0	1	1	10	5
4	1	393	3	3	6	6	3	6	6	5	7	4	5	5	6	6	5	2	6	3	7	4	2	1	1	1	3	1	2	1	5	2	7	6	6	7	7	7	0	0	0	0	0	1	1	1	1	5	5
4	1	559	5	2	3	5	7	7	5	3	5	7	5	6	6	6	6	6	5	6	7	5	5	6	1	1	3	5	6	3	3	5	5	5	3	6	5	5	0	0	1	0	0	1	0	1	1	10	100
4	1	671	3	3	3	5	6	5	5	6	3	4	5	7	5	6	5	6	6	6	6	4	3	3	1	1	3	2	6	3	3	5	6	6	7	6	6	6	0	1	0	0	1	1	1	1	1	95	5
4	0	1195	4	3	5	7	6	6	6	7	7	4	7	6	6	7	7	4	6	4	7	7	5	6	1	1	3	5	6	4	4	4	4	6	7	6	6	4	1	0	0	1	0	0	1	1	1	5	5
4	0	745	6	1	7	5	7	7	7	7	6	3	7	7	7	7	7	7	7	7	7	7	6	7	1	1	6	7	6	6	7	7	7	7	6	6	7	6	1	1	0	1	0	1	1	1	1	0.1	100
4	1	687	4	3	6	6	5	6	5	2	5	3	6	6	2	4	2	6	1	6	7	3	2	2	3	0	3	2	2	2	3	3	5	6	5	2	6	3	0	1	0	0	0	0	0	1	1	10	20
4	1	1527	4	4	4	5	4	3	5	6	6	6	3	2	6	2	6	3	6	4	6	4	3	5	1	1	4	3	4	4	2	4	4	5	6	2	5	4	0	0	0	1	0	1	1	1	1	0.1	100
4	0	420	6	3	4	6	6	7	6	6	5	6	6	6	6	7	7	7	7	5	7	6	5	6	2	1	6	3	5	5	4	3	5	6	5	3	5	5	1	0	0	0	1	1	1	1	1	10	20
4	1	729	3	2	4	4	5	4	5	4	4	3	4	4	5	4	5	4	4	4	4	4	5	4	2	1	4	4	4	5	4	4	2	2	2	2	4	4	1	1	0	1	1	1	0	1	1	10	100
4	0	661	2	2	6	6	6	7	6	6	6	4	6	6	6	6	6	6	6	6	7	5	6	6	1	1	6	6	6	6	6	6	6	5	6	4	5	4	0	1	0	1	0	1	0	1	1	5	5
4	1	422	3	3	3	3	4	5	5	3	6	4	4	6	6	5	6	4	6	4	6	5	4	3	1	1	6	2	4	3	5	6	6	5	4	4	4	4	0	0	1	0	0	1	1	1	1	10	100
4	1	792	1	2	7	6	4	6	5	6	4	3	2	4	5	2	4	2	4	3	3	2	7	3	1	1	4	3	4	7	7	6	4	3	6	4	4	4	1	1	0	0	1	1	1	1	1	5	5
4	1	619	3	3	5	4	4	5	5	6	3	5	4	4	5	5	5	2	6	3	5	2	3	3	1	1	3	2	2	3	4	5	3	4	5	4	5	4	1	1	0	1	0	1	1	1	1	1.05	5
4	1	1001	1	2	3	5	3	3	5	3	2	6	1	3	2	2	4	2	2	6	2	3	4	4	1	1	2	4	2	2	3	3	1	2	2	2	3	4	1	1	0	1	0	1	0	1	1	0.05	5
4	1	417	3	3	5	4	5	5	4	5	5	5	4	4	4	3	6	3	5	4	4	3	3	2	1	1	3	2	2	4	4	6	2	4	4	5	4	4	1	0	0	1	0	0	0	1	1	10	20
4	0	503	4	4	6	7	7	7	6	6	7	6	7	6	7	6	5	6	7	4	6	7	4	5	4	0	5	5	5	5	6	5	5	6	6	6	4	4	1	1	0	1	1	0	0	1	1	10	100
4	1	728	4	5	4	4	5	6	5	4	4	4	4	4	5	5	5	4	6	4	4	4	5	4	2	1	5	5	5	5	4	5	3	4	5	4	5	4	1	1	0	1	1	1	0	1	1	10	1
4	1	399	4	6	4	6	2	2	7	2	7	5	6	7	7	6	6	7	6	6	7	6	3	1	1	1	2	3	1	2	3	3	7	7	2	2	7	5	0	1	0	0	0	1	1	1	1	0.1	5
4	0	484	3	2	5	5	7	5	6	3	5	4	5	3	5	6	3	5	5	2	5	3	5	5	1	1	3	3	3	5	5	5	5	6	6	6	6	6	0	0	1	0	0	0	1	1	1	0.1	1
4	0	967	5	3	6	7	7	6	4	3	5	2	5	5	6	5	2	5	7	3	7	6	6	3	1	1	4	3	4	3	4	3	5	3	5	4	4	6	1	1	0	1	0	0	1	1	1	10	50
4	1	655	2	1	5	1	6	6	7	6	7	3	6	7	7	6	7	7	6	6	7	6	6	6	1	1	3	6	4	2	3	7	4	5	5	3	5	3	1	1	1	0	0	1	0	1	1	5	5
4	0	535	4	2	6	5	4	6	5	4	4	5	5	6	6	6	6	6	5	6	6	5	4	3	1	1	3	3	3	3	5	4	5	5	5	5	5	4	1	0	0	1	0	1	1	1	1	10	5
4	1	422	3	2	3	6	1	5	5	4	4	4	1	2	6	2	2	2	4	4	2	2	6	6	2	1	6	6	5	6	6	6	4	2	6	6	5	4	1	0	0	0	0	1	1	1	1	0.1	5
4	1	579	4	5	5	5	5	3	5	3	5	3	5	5	6	5	4	3	4	3	5	4	3	4	1	1	4	3	3	3	4	4	4	3	5	5	5	4	1	0	0	1	0	1	0	1	1	0.1	20
4	1	641	6	7	7	7	7	4	4	6	4	6	7	7	6	7	7	7	7	7	7	7	4	3	1	1	7	6	7	6	7	4	4	4	4	4	6	4	1	1	0	1	1	1	0	1	1	0.1	100
4	1	565	7	6	4	6	4	5	6	3	6	3	6	6	7	6	6	5	6	3	7	5	3	1	1	1	3	1	2	1	2	3	5	6	6	2	6	6	0	0	0	0	0	1	1	1	1	5	100
4	1	386	6	4	3	7	5	5	7	5	6	6	6	3	5	5	5	2	3	1	3	3	5	4	1	1	6	3	3	4	3	5	2	6	7	6	5	3	0	1	0	0	0	1	1	1	1	10	100
4	1	458	3	1	5	7	7	7	7	7	4	4	7	7	7	7	7	6	7	7	7	7	4	6	1	1	7	6	5	6	6	6	6	6	6	6	6	6	0	0	0	0	0	1	1	1	1	10	5
4	1	1091	2	2	3	6	3	7	7	6	5	6	7	6	7	6	7	7	7	2	7	5	5	4	1	1	3	2	6	6	3	3	2	6	5	6	7	6	1	0	0	1	0	0	0	1	1	10	100
4	1	697	5	3	5	3	6	3	6	5	7	6	6	2	6	7	6	4	6	6	6	6	5	3	1	1	3	2	5	1	7	7	2	5	6	5	6	3	0	1	0	0	0	1	1	1	1	10	5
4	1	408	3	3	6	6	7	6	5	3	7	4	6	5	6	6	6	6	7	3	7	6	5	2	1	1	6	3	6	5	3	6	5	6	6	5	6	6	0	0	0	1	0	1	1	1	1	10	1
4	1	498	2	1	3	5	4	3	3	2	3	2	3	2	6	3	3	2	4	2	3	3	3	3	1	1	4	3	2	3	4	5	4	5	5	5	5	5	0	0	1	0	0	1	1	1	1	10	100
4	1	634	5	5	2	5	6	7	5	2	6	3	5	4	5	5	6	3	5	2	6	5	2	1	1	1	6	1	1	6	5	5	5	5	3	6	5	5	1	0	0	0	0	1	1	1	1	10	100
4	1	582	5	5	7	6	6	5	5	4	6	6	5	6	7	5	6	3	6	3	5	4	3	1	1	1	3	2	2	2	6	3	4	6	6	5	6	4	0	1	0	1	1	1	1	1	1	5	5
4	1	517	5	4	3	6	6	5	6	4	6	5	6	6	7	7	7	7	6	3	7	6	6	2	2	1	3	5	6	5	4	6	6	7	6	6	7	6	0	1	0	1	0	0	0	1	1	10	5
4	1	581	7	5	5	6	6	3	6	5	6	5	5	5	6	5	5	3	5	4	4	5	2	2	1	1	2	1	3	2	3	3	5	6	5	5	6	6	0	0	0	0	0	1	1	1	1	10	5
4	1	439	7	6	6	7	6	3	6	6	6	7	6	6	7	7	6	7	7	6	6	6	2	2	1	1	2	2	2	3	3	3	6	6	6	5	7	6	0	1	0	1	0	1	1	1	1	10	100
4	1	465	2	3	6	6	6	6	5	5	6	3	2	3	4	3	4	3	3	3	3	2	4	5	1	1	6	3	4	3	5	5	2	2	3	3	3	5	0	0	0	0	0	1	1	1	1	10	5
4	1	426	5	3	4	5	5	5	5	3	5	4	4	3	4	2	5	1	5	2	2	6	5	4	3	0	4	2	5	3	4	3	4	5	3	3	5	4	1	1	0	1	0	1	1	1	1	0.1	100
4	1	874	5	3	2	5	5	5	3	2	3	5	2	2	5	3	3	3	3	6	3	2	3	3	1	1	2	3	3	3	5	6	2	3	5	4	4	4	0	1	0	1	0	1	1	1	1	10	100
4	0	958	7	3	7	6	5	3	5	6	5	7	1	5	6	6	2	3	7	4	7	5	4	6	1	1	6	3	2	3	7	6	5	3	6	6	5	4	1	1	1	1	1	0	1	1	1	0.1	100
4	1	425	3	2	6	6	6	6	6	6	6	6	6	6	6	2	6	6	6	6	6	6	6	6	2	1	6	5	5	6	6	6	5	6	5	3	6	5	1	1	0	1	1	1	0	1	1	10	100
4	0	1238	5	5	2	7	7	7	6	3	6	5	6	7	6	6	7	6	7	3	7	7	4	3	1	1	3	2	4	3	6	6	5	6	7	6	7	7	0	0	0	0	0	0	1	1	1	10	5
4	0	588	6	6	3	7	6	7	6	6	5	6	7	7	7	7	6	7	7	6	7	7	6	6	1	1	7	5	6	6	7	5	4	5	7	6	5	4	1	1	0	1	1	0	0	1	1	10	100
4	0	541	5	2	6	5	6	2	5	3	6	6	4	3	5	3	5	3	5	3	3	5	6	2	1	1	3	2	3	4	5	5	3	4	6	6	5	5	1	1	1	0	0	0	0	1	1	0.1	100
4	0	732	6	3	2	7	6	2	6	3	5	3	7	4	6	2	5	1	6	1	2	6	7	4	6	0	4	2	4	3	3	2	5	6	3	3	6	5	0	1	0	0	1	0	1	1	1	0.1	100
4	1	534	2	1	2	5	6	6	6	5	6	7	4	4	6	5	4	5	6	6	6	6	6	4	1	1	1	4	4	3	2	5	2	7	5	5	7	7	1	1	0	0	0	0	0	1	1	10	100
4	0	331	4	3	6	4	6	7	5	4	6	5	7	6	6	6	5	7	5	2	7	6	5	3	1	1	6	2	6	2	6	5	5	7	3	1	7	4	0	1	0	0	0	0	0	1	1	0.1	20
4	0	326	4	4	6	6	6	6	6	6	6	6	7	3	7	7	7	3	6	6	7	6	6	3	1	1	6	6	6	2	6	6	6	6	6	6	6	6	1	0	0	0	0	1	1	1	1	10	100
4	0	923	6	5	6	6	7	7	5	5	6	6	6	6	6	6	7	7	6	6	6	6	5	6	1	1	5	4	5	5	6	6	4	4	7	6	6	5	1	1	0	0	0	1	1	1	1	0.05	5
4	1	301	6	6	6	6	5	7	5	3	6	5	6	5	6	5	6	6	7	4	6	6	5	3	1	1	3	2	4	4	6	4	3	4	6	3	6	4	1	0	0	1	0	1	1	1	1	10	100
4	1	492	7	1	7	7	7	7	7	7	7	7	6	2	7	7	6	3	6	1	7	5	7	5	1	1	6	4	7	6	7	7	6	7	7	1	7	7	0	1	0	1	0	0	0	1	1	0.1	3
4	1	608	2	2	6	7	5	7	3	3	5	6	4	2	5	2	4	2	5	1	3	2	4	6	1	1	2	3	2	5	3	7	7	5	7	7	7	6	1	0	0	1	0	0	0	1	1	10	100
4	1	417	7	6	3	5	7	5	2	2	6	6	6	3	7	6	6	2	6	6	6	5	5	3	1	1	2	5	6	2	2	3	5	7	6	3	5	6	0	0	1	1	0	1	1	1	1	10	100
4	1	630	5	5	5	7	6	6	6	6	6	6	5	6	6	6	6	6	6	3	7	5	5	5	1	1	3	4	5	3	3	3	7	6	5	7	6	7	0	0	0	0	0	1	1	1	1	10	100
4	1	594	5	5	5	3	5	6	4	2	5	5	5	5	5	5	5	5	6	3	4	5	4	5	1	1	5	4	3	3	5	5	6	6	7	6	7	6	0	0	1	1	0	1	1	1	1	10	100
4	1	678	2	2	6	7	6	6	6	3	6	7	6	3	5	6	5	3	6	3	4	5	5	3	1	1	5	2	4	3	5	4	6	6	6	4	6	6	0	1	0	1	0	0	1	1	1	10	100
4	1	424	2	2	4	5	5	4	3	3	5	6	3	3	5	4	6	2	4	2	4	3	4	3	1	1	3	3	4	4	6	6	5	5	6	6	7	6	0	0	1	0	0	1	1	1	1	5	25
4	1	434	3	3	4	6	6	6	4	2	5	3	6	3	7	6	5	3	7	5	5	6	6	5	1	1	5	3	4	3	5	5	3	2	5	4	5	4	0	1	0	0	0	1	1	1	1	10	100
4	1	469	5	5	7	6	5	5	5	6	6	6	5	6	6	6	5	5	6	4	6	6	3	3	1	1	3	3	2	5	3	6	6	6	6	4	6	5	0	1	0	1	0	1	1	1	1	10	100
4	1	783	2	2	6	6	6	6	6	4	5	3	6	6	6	6	5	3	6	6	6	6	3	3	1	1	6	3	2	6	6	4	4	4	6	6	6	2	1	1	0	1	1	1	1	1	1	0.1	100
4	0	763	4	1	2	7	4	3	4	1	7	6	1	7	2	1	3	7	3	7	7	1	4	1	1	1	1	1	2	1	2	1	4	4	4	4	4	5	0	0	0	0	0	1	0	1	1	0.1	100
4	1	400	3	6	2	7	7	7	7	2	5	5	2	1	2	1	7	1	2	6	1	1	7	2	1	1	7	7	4	6	3	7	3	3	6	4	5	6	1	1	0	0	0	1	1	1	1	50	50
4	1	585	4	3	5	7	6	6	5	5	3	5	6	6	7	7	6	5	7	3	7	6	5	3	1	1	4	2	3	4	7	4	4	4	4	4	4	4	0	1	0	1	0	0	0	1	1	0.1	10
4	1	459	3	6	5	5	7	6	6	6	6	5	5	6	7	6	6	6	6	6	7	6	2	2	1	1	3	2	2	3	3	3	3	3	7	6	5	6	0	1	0	1	0	1	1	1	1	5	5
4	1	532	2	5	6	3	1	6	6	7	6	6	5	6	5	3	6	5	6	3	6	7	5	3	1	1	3	6	2	1	3	3	6	3	3	1	6	6	0	1	0	0	0	0	0	1	1	10	100
4	1	385	5	6	5	6	3	5	4	3	5	6	5	3	6	5	5	3	5	2	6	6	5	1	1	1	3	2	1	2	3	5	4	5	5	5	5	5	0	0	1	0	0	1	1	1	1	10	100
4	1	541	4	5	6	6	6	4	6	6	6	6	6	3	6	6	6	6	6	3	5	6	5	3	1	1	2	2	5	2	5	6	6	6	7	6	6	6	0	0	1	1	0	1	1	1	1	10	100
4	1	1973	6	3	6	6	6	5	5	3	6	5	3	1	5	3	6	1	4	1	2	1	6	3	1	1	3	4	6	1	6	4	3	3	3	3	3	6	1	1	0	1	0	0	1	1	1	0.1	100
4	1	609	2	2	4	6	6	7	7	6	2	7	6	6	6	7	7	7	6	6	6	7	6	6	1	1	6	6	4	6	4	3	4	6	6	6	6	4	0	1	0	0	0	1	1	1	1	10	100
4	1	395	4	4	4	4	5	4	5	3	5	4	5	3	6	5	6	3	6	4	5	6	4	3	1	1	3	3	2	3	3	4	4	5	5	4	5	4	0	0	1	1	1	1	1	1	1	10	5
4	1	957	5	3	6	5	7	3	4	6	5	5	6	7	6	3	5	4	5	3	7	4	7	1	4	0	1	2	2	1	1	1	2	4	2	4	4	4	1	0	1	0	0	1	1	1	1	2.1	5
4	1	491	6	5	6	6	6	6	7	6	6	7	7	7	7	7	6	7	7	6	7	7	3	4	1	1	2	4	2	3	3	3	4	3	4	4	5	5	0	1	0	1	0	0	1	1	1	10	100
4	0	1089	3	3	7	6	6	6	6	6	6	6	4	3	6	4	6	2	5	4	4	6	5	3	4	0	2	5	4	2	3	2	2	4	4	4	6	4	0	1	0	0	1	1	0	1	1	0.1	20
4	0	596	4	3	7	7	6	7	7	7	4	6	7	7	7	7	6	7	7	7	7	7	6	7	1	1	6	7	4	7	7	6	5	6	4	6	6	4	1	1	0	1	1	0	0	1	1	10	100
4	0	441	5	6	4	6	6	6	4	5	5	6	3	2	5	4	5	2	3	4	4	4	2	3	1	1	2	3	3	4	3	6	6	6	6	5	6	5	0	0	1	0	0	1	1	1	1	0.1	50
4	0	959	4	3	3	5	4	5	4	4	5	5	3	4	5	5	5	4	5	3	4	4	4	4	1	1	3	4	4	3	4	4	3	5	5	4	5	3	1	0	1	0	0	1	1	1	1	10	100
4	0	405	1	7	1	1	6	7	4	2	4	4	5	7	6	6	5	6	5	7	6	5	3	3	1	1	2	5	5	3	6	5	2	5	2	4	5	3	1	0	1	0	0	1	1	1	1	10	5
4	0	407	6	1	1	5	7	7	6	2	7	3	5	3	6	4	6	1	6	3	4	6	6	3	1	1	4	2	1	4	2	4	7	7	3	4	6	6	0	1	0	1	0	1	1	1	1	10	60
4	0	1066	2	2	4	5	4	2	2	1	5	2	2	1	5	5	5	1	5	1	1	1	1	1	1	1	1	1	1	1	1	2	1	2	1	2	1	1	0	0	0	0	0	1	1	1	1	0.1	100
4	1	341	5	4	5	6	2	3	2	5	6	6	5	4	6	7	6	3	5	3	4	4	2	2	1	1	2	2	1	2	2	2	7	7	7	7	7	7	0	1	0	0	0	1	0	1	1	0	50
4	1	643	1	1	7	7	7	7	7	7	7	7	7	7	7	7	7	7	7	7	7	7	1	1	1	1	1	1	7	7	7	1	7	7	7	7	7	7	0	1	0	0	0	0	1	1	1	1.1	100
4	1	425	4	5	5	6	6	5	3	4	4	4	6	3	5	5	5	2	6	3	3	5	5	4	2	1	3	4	4	4	4	4	4	4	4	4	4	4	0	1	0	1	0	1	0	1	1	10	100
4	1	423	5	7	3	1	6	5	1	3	5	3	5	6	3	5	4	5	6	2	6	5	2	2	1	1	3	3	3	2	6	3	6	6	7	4	6	5	0	0	0	0	0	1	1	1	1	10	5
4	1	864	4	3	7	6	6	6	6	6	5	6	6	7	7	7	6	7	7	7	7	7	7	6	1	1	7	5	6	7	7	6	3	5	6	6	1	6	1	1	0	1	1	1	0	1	1	10	1
4	1	501	4	1	2	5	6	7	7	1	7	4	7	4	7	5	7	7	7	3	5	6	5	4	1	1	4	4	4	3	4	4	4	4	7	3	7	5	0	1	0	0	0	1	0	1	1	100	60
4	1	695	2	2	5	5	6	6	6	3	6	3	6	5	6	6	6	2	7	4	6	6	6	3	1	1	3	3	5	6	5	6	3	5	5	4	3	5	0	0	1	1	0	1	1	1	1	5	100
4	1	766	7	7	5	7	5	4	3	3	4	4	3	4	5	5	5	4	6	2	4	4	3	3	1	1	5	1	2	3	2	1	4	4	4	3	6	5	0	0	0	1	0	1	1	1	1	10	100
4	1	580	4	4	6	4	5	6	6	6	4	2	6	6	6	6	6	6	6	4	6	6	2	2	1	1	2	2	2	2	2	3	3	4	5	3	5	4	0	0	1	0	0	1	1	1	1	10	100
4	1	644	7	1	4	6	7	5	6	3	6	6	6	7	7	7	6	7	7	2	7	6	5	3	2	1	3	3	6	2	4	7	2	5	5	3	5	5	1	0	0	1	0	1	1	1	1	0.1	100
4	1	515	3	1	2	5	7	7	6	6	6	1	6	7	7	7	6	7	7	2	7	7	2	7	1	1	1	6	4	7	7	3	2	6	7	3	7	5	0	0	0	0	0	1	1	1	1	10	25
4	0	684	7	4	7	7	7	7	7	7	5	7	7	7	7	7	6	7	7	3	7	7	3	4	1	1	2	6	6	7	2	3	2	7	7	7	7	1	0	1	0	1	0	1	0	1	1	0.1	20
4	0	472	2	1	3	6	6	7	5	3	5	4	5	2	5	3	3	3	5	3	3	5	4	3	1	1	3	3	4	4	2	3	2	2	3	3	4	3	0	0	1	0	0	1	1	1	1	10	100
4	1	600	5	3	6	5	5	5	5	3	4	4	5	4	5	2	5	3	4	2	6	5	3	3	1	1	3	3	4	6	3	3	3	5	4	2	5	5	1	1	0	0	0	0	0	1	1	0.1	20
4	0	526	6	2	2	6	6	2	2	1	2	6	2	2	6	2	2	2	6	1	2	2	2	2	1	1	2	2	4	6	6	4	2	2	2	2	2	2	1	0	0	0	0	1	0	1	1	0.1	100
4	1	558	6	5	6	7	6	6	6	5	5	6	7	3	7	7	4	3	7	3	7	7	3	2	1	1	3	2	4	3	5	5	2	6	6	4	7	5	0	0	0	0	0	1	1	1	1	10	100
4	1	580	5	4	6	5	5	7	4	5	4	4	4	7	6	6	6	4	5	4	5	5	4	5	1	1	7	6	4	4	7	4	4	5	4	4	4	4	1	1	0	1	1	0	0	1	1	10	60
4	0	568	6	7	4	7	6	7	4	7	6	5	7	7	7	7	7	7	7	7	7	7	5	4	1	1	4	6	4	2	3	3	6	7	7	4	4	5	0	1	0	0	0	0	1	1	1	10	1
4	0	388	5	3	6	7	6	6	5	7	5	6	6	7	7	7	6	7	7	7	6	6	3	5	1	1	6	3	2	6	4	6	2	4	6	6	4	5	1	1	0	1	1	1	0	1	1	10	50
4	0	571	2	2	2	6	5	4	3	1	3	3	2	2	2	2	3	3	3	1	2	2	2	2	1	1	6	1	2	2	2	2	2	3	5	4	5	4	0	0	0	0	0	1	1	1	1	10	20
4	0	518	2	3	6	6	7	7	6	6	5	7	7	7	7	7	6	3	7	3	7	6	5	3	1	1	4	3	4	4	3	5	3	4	2	5	6	3	0	0	0	0	0	1	1	1	1	0.1	100
4	1	461	2	2	7	6	6	6	6	4	6	6	7	3	7	7	6	3	7	3	7	6	3	3	1	1	3	3	3	3	5	4	2	4	7	5	4	4	0	0	0	1	0	1	1	1	1	10	5
4	1	501	2	2	3	3	3	5	5	5	4	2	6	7	7	7	7	6	7	6	6	7	6	1	1	1	4	2	3	6	7	3	2	5	6	6	5	3	1	1	0	0	0	1	1	1	1	5	5
4	1	604	6	5	6	5	6	6	6	6	4	5	6	7	6	7	6	7	6	7	7	6	6	6	1	1	6	6	4	6	6	6	5	6	7	7	6	6	1	0	1	0	0	1	1	1	1	100	100
4	1	447	3	3	6	6	6	7	5	6	6	5	6	7	7	7	6	6	7	6	7	6	5	3	1	1	5	5	6	3	7	6	4	4	6	4	5	5	1	1	0	1	1	1	1	1	1	10	100
4	1	564	1	1	2	3	6	6	7	6	5	5	6	6	6	5	6	5	4	4	6	4	5	3	1	1	6	6	5	5	5	4	4	5	7	5	6	5	1	1	0	1	0	1	1	1	1	5	100
4	1	497	6	2	3	6	7	7	7	7	7	7	7	7	7	7	7	7	7	7	7	7	7	7	1	1	7	4	6	4	7	7	4	7	4	4	7	7	0	1	0	1	0	1	0	1	1	0.1	100
4	0	812	1	1	4	2	7	4	6	6	3	5	7	7	7	5	7	1	7	4	7	7	6	4	1	1	2	5	5	4	1	6	5	5	4	6	5	5	0	0	0	0	0	0	1	1	1	10	5
4	0	687	6	1	7	7	7	7	5	1	7	7	4	1	4	2	7	1	4	3	4	5	4	1	1	1	4	4	5	7	1	7	4	7	7	7	7	7	1	0	0	0	0	1	1	1	1	10	100
4	1	950	5	3	6	6	5	3	5	4	5	2	2	4	6	5	3	3	5	4	5	3	3	2	1	1	3	1	4	6	5	3	3	5	5	3	5	6	1	1	1	0	0	1	0	1	1	10	100
4	0	463	3	2	6	6	6	7	6	5	5	4	6	6	7	7	5	6	7	6	7	7	5	6	1	1	5	5	5	6	6	6	5	6	7	5	6	6	1	1	0	1	0	0	0	1	1	0.1	100
4	0	345	4	3	6	5	6	6	5	5	5	5	6	6	6	6	5	4	5	4	6	5	6	6	1	1	5	5	5	6	5	6	5	5	5	5	5	4	1	0	0	1	0	0	0	1	1	0.1	100
4	1	536	5	3	3	6	6	5	5	2	3	2	5	3	6	5	5	5	6	3	5	6	5	2	1	1	3	2	6	2	3	5	5	7	5	5	6	5	0	0	0	0	0	0	0	1	1	10	20
4	1	463	3	3	3	5	4	5	4	5	6	7	5	7	6	5	6	3	6	4	5	5	1	1	1	1	5	2	4	3	3	6	5	6	6	6	6	6	0	0	0	0	0	1	1	1	1	5	5
4	1	724	5	1	1	7	5	2	4	3	5	3	6	3	6	5	4	4	5	4	2	6	5	4	7	0	1	3	7	1	1	1	7	5	7	7	6	6	1	1	0	0	0	1	1	1	1	10	100
4	0	588	6	2	5	7	5	5	5	2	6	5	5	3	5	3	3	3	6	5	5	5	3	5	1	1	3	3	3	2	3	5	3	5	4	3	6	4	1	1	0	1	0	1	0	1	1	0.1	50
4	0	615	3	1	7	7	7	7	6	2	6	3	6	6	7	7	6	6	6	6	7	6	5	3	1	1	3	3	6	6	2	6	5	6	6	6	6	3	0	1	0	0	0	1	1	1	1	0.1	100
4	0	477	3	3	6	4	6	6	6	6	5	5	5	7	6	7	6	7	7	5	6	6	5	4	1	1	3	3	2	3	3	5	3	3	6	4	5	4	1	0	0	0	0	1	1	1	1	10	100
4	0	480	4	1	6	3	7	6	7	6	4	3	7	7	6	7	6	6	7	3	7	6	2	3	1	1	6	3	5	6	6	6	3	5	6	6	4	2	0	0	1	0	0	1	1	1	1	10	10
4	1	545	2	2	4	6	5	5	4	3	5	3	5	3	6	5	6	3	5	4	4	4	4	2	1	1	3	3	3	5	3	4	4	5	5	5	6	5	0	0	1	0	0	1	1	1	1	0	20
4	1	617	6	7	7	7	7	7	7	7	7	6	7	6	7	7	7	7	7	6	7	7	6	6	1	1	7	3	4	7	7	7	4	6	6	6	7	6	0	1	0	1	0	0	0	1	1	0.1	100
4	1	559	2	2	5	6	6	6	3	3	3	2	6	6	6	6	4	6	6	3	6	5	6	6	1	1	6	4	3	6	6	5	2	3	6	2	3	3	1	1	0	0	0	1	0	1	1	10	100
4	1	963	3	3	6	5	3	4	3	2	2	3	5	4	4	4	4	4	5	4	5	3	3	3	1	1	6	3	1	3	3	5	2	2	4	4	2	3	1	1	0	1	1	0	0	1	1	10	100
4	1	421	2	3	6	6	5	6	3	3	2	5	4	3	6	5	3	2	5	4	6	4	2	2	1	1	2	2	2	6	5	3	1	1	1	2	1	1	0	0	0	1	0	0	0	1	1	0.1	100
4	0	685	2	2	7	6	1	7	6	6	4	6	7	7	7	7	5	6	6	7	7	6	6	3	1	1	6	4	2	4	3	6	4	4	6	3	5	5	1	1	0	1	1	1	1	1	1	10	100
4	1	455	3	3	6	6	6	6	5	6	5	4	6	7	6	7	6	4	7	4	7	6	3	4	1	1	3	2	3	6	6	7	2	4	6	5	5	6	1	1	0	1	0	1	0	1	1	0.1	100
4	0	894	7	4	7	7	7	7	7	7	7	7	7	7	7	7	4	7	7	4	7	7	6	7	1	1	1	4	4	3	4	2	7	7	7	7	7	7	1	1	0	1	0	1	0	1	1	10	100
4	0	667	6	7	4	7	6	3	3	2	2	7	6	7	7	7	6	2	5	6	7	3	7	3	1	1	6	6	4	3	2	3	1	2	5	4	2	6	0	1	0	0	0	1	0	1	1	0.1	20
4	0	764	7	7	7	6	7	7	7	7	6	7	7	7	7	7	7	6	7	6	7	7	6	6	1	1	7	6	6	6	7	6	7	7	7	7	7	7	1	1	0	1	0	0	0	1	1	10	100
4	1	2431	5	6	7	6	6	6	6	6	6	6	6	7	6	7	6	5	6	5	7	6	4	3	1	1	6	3	5	5	6	6	5	5	6	2	5	5	1	1	0	1	1	1	0	1	1	0.1	20
4	1	566	5	4	6	5	6	6	7	6	6	5	7	7	6	7	6	7	6	6	7	6	5	3	1	1	5	6	4	3	4	4	6	6	5	6	6	5	0	0	0	0	0	1	1	1	1	0.1	100
4	1	398	4	4	5	7	6	7	5	3	7	6	6	5	7	6	6	5	7	6	6	7	4	3	1	1	3	4	4	5	5	6	6	6	6	6	6	7	0	0	0	1	0	0	1	1	1	0.1	100
4	1	630	5	4	7	4	6	7	7	7	3	3	7	7	7	6	6	7	6	6	6	7	4	2	1	1	6	4	4	4	7	6	4	4	7	7	4	4	1	1	0	1	0	1	1	1	1	0.05	5
4	0	811	1	3	6	6	6	7	5	5	6	4	7	7	6	6	6	4	7	6	7	6	7	6	1	1	7	6	4	6	7	4	4	5	4	2	6	5	0	0	0	1	0	1	1	1	1	5	100
4	0	371	2	1	6	4	7	7	4	7	5	7	5	6	6	7	5	4	5	4	7	5	1	1	1	1	3	1	1	3	1	2	3	3	5	4	6	5	1	1	0	0	1	1	1	1	1	0.1	1
4	0	790	6	4	7	6	7	7	7	6	6	5	5	6	6	5	7	6	6	4	7	6	1	3	1	1	7	3	1	6	6	6	5	7	7	6	6	4	0	1	0	1	0	0	1	1	1	0.1	50
4	1	409	3	5	4	5	7	6	4	2	4	6	5	6	6	6	5	3	5	2	6	3	3	3	1	1	3	4	4	4	5	5	3	6	6	5	6	5	0	1	1	1	0	1	1	1	1	10	100
4	0	378	2	2	6	6	6	6	5	6	5	4	6	6	6	6	4	6	6	6	7	6	4	4	1	1	6	3	3	6	6	5	3	5	6	5	4	5	1	1	0	1	1	0	1	1	1	0.1	5
4	0	425	3	1	6	7	6	7	6	6	3	6	3	6	5	5	5	4	6	4	5	3	4	3	1	1	3	5	5	6	6	5	4	5	6	5	5	6	1	0	0	1	0	1	1	1	1	0.1	100
4	1	668	6	5	3	3	6	6	5	4	4	5	5	4	6	6	6	3	5	2	7	3	3	3	1	1	4	3	4	5	6	3	2	5	5	3	5	6	0	0	1	1	0	1	0	1	1	10	100
4	0	1317	1	7	1	7	7	7	7	1	7	7	7	7	7	7	7	7	7	1	7	7	7	7	1	1	7	1	7	1	7	7	7	7	1	1	7	7	0	0	0	0	0	0	0	1	1	0.1	20
4	0	426	1	1	7	7	7	7	7	1	7	1	7	7	7	7	7	7	7	7	7	7	7	7	1	1	7	7	7	2	7	7	1	1	7	7	1	7	1	1	0	1	0	1	0	1	1	10	100
4	1	1566	2	2	2	6	5	6	7	6	6	5	3	2	5	3	7	5	4	5	3	3	7	1	1	1	5	4	2	7	7	1	6	4	4	7	1	6	0	0	0	0	0	1	1	1	1	10	100
4	0	399	3	3	7	5	7	7	7	6	6	6	6	7	6	7	6	7	6	7	7	6	6	7	1	1	3	4	5	3	6	7	6	6	5	7	6	7	1	0	0	1	0	0	0	1	1	0.1	5
4	0	356	4	1	1	3	7	7	4	1	7	7	7	7	7	7	7	1	7	4	7	7	4	1	1	1	4	1	7	1	1	1	7	7	4	7	7	7	0	0	0	0	0	1	1	1	1	0.1	100
4	0	486	3	2	5	7	6	7	5	3	6	3	6	6	6	6	7	6	7	7	7	6	5	3	1	1	4	5	5	6	7	2	6	6	6	5	7	5	0	0	0	1	0	1	1	1	1	0.1	100
4	1	533	6	3	6	6	7	7	6	6	6	7	7	7	6	7	6	7	7	6	7	6	5	3	1	1	5	3	5	6	7	5	2	6	5	5	6	6	1	1	0	1	0	1	0	1	1	0.1	5
4	1	701	5	3	5	6	5	5	1	3	6	6	5	4	7	6	2	4	1	6	3	2	3	4	1	1	7	3	4	3	7	7	5	5	6	6	4	2	0	1	0	1	0	1	0	1	1	2	100
4	1	461	2	3	4	3	5	5	6	6	5	6	3	6	6	3	6	6	6	7	5	4	6	5	1	1	6	6	4	4	5	6	3	3	2	3	5	3	0	1	0	1	0	1	0	1	1	10	100
4	1	420	6	7	5	7	5	5	3	1	7	5	1	1	7	3	2	1	5	1	3	3	2	2	1	1	2	2	4	1	2	1	3	2	4	2	3	2	0	0	1	0	0	0	1	1	1	10	100
4	0	604	2	4	6	4	6	6	5	5	6	6	3	2	3	2	3	2	2	2	2	2	4	2	1	1	4	2	3	6	4	5	4	4	5	4	5	4	0	0	0	1	0	0	0	1	1	0.1	1
4	1	333	4	1	6	6	1	1	2	2	7	3	3	1	2	2	1	3	7	1	3	2	2	3	1	1	6	4	2	7	3	3	2	3	3	2	1	5	1	0	1	1	0	0	0	1	1	10	100
4	1	722	4	3	4	5	3	4	4	4	5	5	3	4	6	4	6	3	4	3	6	4	3	3	1	1	3	2	4	3	3	3	4	4	3	4	5	5	1	0	1	0	0	1	1	1	1	0.1	100
4	1	1712	5	5	4	4	2	4	5	3	5	3	3	3	5	3	4	3	6	3	5	5	4	3	7	0	5	3	4	5	3	5	5	2	6	3	3	4	0	1	1	0	0	0	1	1	1	10	100
4	1	549	4	2	4	6	5	3	5	1	5	3	4	1	5	1	5	1	4	1	1	2	4	3	1	1	3	2	1	3	4	3	4	2	2	4	6	5	1	1	1	0	0	1	0	1	1	0.1	20
4	1	569	1	1	7	7	5	7	5	7	7	6	7	6	7	5	7	3	7	3	3	7	7	3	1	1	3	1	7	1	1	1	7	7	7	1	6	7	0	1	0	1	0	0	1	1	1	0.1	100
4	1	956	1	1	5	6	6	5	6	3	3	2	6	6	6	6	6	3	6	3	6	6	3	2	1	1	6	2	3	6	6	6	6	6	6	6	6	6	1	1	1	1	1	0	1	1	1	5	100
4	0	532	5	2	6	6	5	4	6	5	6	6	5	5	6	6	5	5	6	2	5	5	4	4	1	1	5	3	5	3	4	5	5	5	6	6	5	5	0	1	0	0	0	0	0	1	1	20	50
4	1	580	5	6	2	3	6	5	7	3	6	7	7	5	6	7	7	7	6	7	7	6	3	5	1	1	5	2	6	3	6	2	4	7	6	6	6	7	1	0	1	0	0	1	1	1	1	5	5
4	0	480	4	3	6	6	5	4	5	5	5	3	5	5	5	6	5	5	6	4	5	5	5	3	1	1	4	3	5	4	4	3	2	3	4	4	4	5	0	1	0	1	0	0	0	1	1	10	100
4	1	813	2	2	4	5	6	6	6	3	5	4	6	6	6	6	6	4	6	4	6	6	6	2	1	1	6	6	6	5	3	3	6	6	6	6	6	6	0	1	0	1	0	1	1	1	1	10	100
4	1	1195	3	4	6	6	7	6	6	7	6	4	7	6	6	6	7	3	6	5	7	6	7	4	1	1	5	6	7	5	7	5	2	5	6	3	3	5	0	1	1	0	0	1	1	1	1	10	100
4	1	1685	5	3	6	6	6	6	6	6	6	6	6	7	7	6	7	3	7	6	6	6	5	6	1	1	6	6	4	3	6	6	2	5	6	6	6	6	1	1	0	1	0	1	0	1	1	10	100
4	1	1110	3	3	6	6	7	6	3	4	7	7	6	7	7	7	6	7	7	6	7	7	6	3	1	1	2	4	5	6	7	7	5	6	6	6	6	5	0	0	1	0	0	1	1	1	1	5	5
4	1	468	5	4	4	5	6	6	3	4	6	5	4	2	5	5	4	3	5	3	5	4	4	5	1	1	6	3	3	4	6	5	4	4	5	5	4	3	0	0	1	0	0	1	1	1	1	5	100
4	1	667	4	7	3	4	5	4	3	2	4	4	5	5	6	4	5	3	7	4	6	6	3	3	1	1	1	3	4	3	2	3	2	2	3	4	4	2	0	0	1	0	0	1	1	1	1	10	100
4	1	531	3	3	6	7	7	6	3	3	5	7	6	4	6	5	6	6	6	3	6	5	5	4	1	1	5	3	3	3	6	6	5	3	5	5	6	5	0	0	0	0	0	1	1	1	1	0.1	100
4	1	463	3	3	6	5	5	5	5	3	4	5	3	3	4	4	6	3	5	2	4	4	4	3	1	1	3	2	4	3	3	3	5	5	5	5	5	5	0	0	1	0	0	1	1	1	1	10	5
4	1	579	4	1	7	6	6	5	6	1	5	4	7	7	7	7	7	3	7	7	7	6	6	1	1	1	3	1	1	3	2	4	3	3	5	4	5	3	1	1	0	1	0	1	0	1	1	10	1
4	1	291	6	4	6	7	3	4	5	6	5	6	7	7	7	6	5	6	7	6	7	7	4	5	2	1	4	6	2	6	6	6	4	5	6	6	2	5	0	0	1	0	0	1	1	1	1	10	100
4	1	460	4	3	3	6	4	3	3	2	5	4	4	3	6	4	3	3	4	6	4	4	3	1	1	1	2	3	2	2	2	2	4	4	4	3	4	4	0	0	0	0	0	1	1	1	1	10	5
4	1	396	6	3	3	7	7	7	4	3	6	6	6	2	5	5	6	5	6	4	5	4	2	5	1	1	3	3	3	2	3	2	1	3	4	2	3	1	0	0	1	0	0	0	1	1	1	10	100
4	0	576	6	2	7	7	7	7	7	6	7	7	7	7	7	7	7	7	7	1	1	7	7	4	1	1	7	1	7	7	7	7	7	7	7	7	7	7	1	1	0	1	1	1	0	1	1	10	100
4	1	338	6	6	7	7	5	6	7	6	6	5	6	7	7	6	7	6	7	6	7	6	5	6	1	1	4	3	4	3	6	5	4	5	6	5	6	6	0	1	0	1	1	1	1	1	1	10	100
4	1	1413	7	3	5	7	6	7	6	2	5	5	3	2	3	1	2	3	2	2	3	5	3	2	1	1	2	2	2	1	2	1	2	1	2	2	2	2	1	1	0	1	0	1	0	1	1	10	5
4	1	437	3	3	6	7	5	7	6	5	6	6	6	6	6	6	6	5	6	4	6	5	3	3	1	1	3	2	2	2	3	4	4	5	6	5	5	4	0	1	0	1	0	1	1	1	1	10	25
4	1	660	4	2	6	7	6	1	6	1	4	3	7	3	6	3	6	2	7	1	4	7	6	1	1	1	6	2	4	6	6	2	6	4	4	2	7	4	1	0	0	0	0	0	0	1	1	5	5
4	1	773	7	7	4	7	7	7	4	1	7	7	4	7	7	7	4	7	7	7	7	7	6	7	1	1	7	7	4	7	7	7	4	4	7	7	4	4	1	1	0	1	0	0	0	1	1	10	5
4	1	492	3	2	3	4	7	7	3	4	6	6	6	4	6	6	7	3	5	1	6	6	4	2	1	1	3	2	6	2	1	2	3	7	4	3	4	5	1	0	1	0	0	1	1	1	1	10	20
4	1	502	5	4	6	6	6	6	6	6	5	5	6	5	6	5	6	5	4	3	5	6	3	3	1	1	5	3	3	4	3	3	3	3	5	3	5	3	0	1	0	1	1	0	1	1	1	5	5
4	1	874	7	3	7	7	6	7	7	7	7	3	7	2	7	7	7	3	2	1	7	7	7	7	1	1	7	1	7	7	7	7	5	7	7	2	7	4	0	1	0	0	0	1	0	1	1	10	100
4	0	782	6	6	6	6	4	3	6	3	5	5	7	7	7	7	6	7	7	6	7	7	3	3	1	1	3	3	2	4	6	6	6	4	5	4	6	4	0	1	1	1	0	1	1	1	1	0.1	1
4	1	471	4	4	4	4	3	3	1	3	5	7	1	1	1	3	4	1	1	1	1	1	1	1	1	1	1	1	1	1	1	1	2	4	6	4	4	4	1	0	0	0	0	1	1	1	1	0.1	100
4	1	462	4	1	4	5	3	5	4	4	3	4	7	7	7	7	7	7	7	7	7	7	4	3	1	1	1	3	2	4	7	2	7	1	1	1	4	4	1	1	1	0	0	1	1	1	1	10	100
4	1	467	3	3	6	7	6	7	6	6	5	6	6	7	6	7	7	7	7	7	7	7	6	3	2	1	5	5	5	6	7	7	3	5	6	5	5	3	1	1	0	1	1	1	0	1	1	0.1	100
4	1	531	5	3	7	6	6	6	6	5	5	5	6	6	5	5	5	6	5	3	6	5	5	3	1	1	6	6	4	3	6	6	5	5	6	5	6	4	0	0	0	1	0	1	1	1	1	10	100
4	1	1396	5	4	4	5	7	7	5	6	6	5	6	7	6	7	6	6	6	7	7	6	4	6	1	1	3	5	4	5	4	4	4	6	7	2	6	6	1	1	0	1	0	1	1	1	1	0.1	20
4	1	464	4	4	4	4	4	4	4	4	4	4	4	4	4	4	4	4	5	4	4	4	5	5	2	1	4	4	4	4	5	4	4	4	3	4	4	4	1	1	0	1	0	1	0	1	1	0.1	50
4	0	398	5	6	1	7	6	1	2	1	7	2	3	5	5	7	5	1	6	2	5	5	2	1	1	1	1	1	5	3	1	5	5	5	6	5	7	6	0	0	0	0	0	1	1	1	1	0.1	5
4	1	673	5	6	3	5	7	6	6	6	6	5	5	4	6	7	7	6	6	3	7	3	4	7	1	1	6	6	4	2	6	4	4	7	6	7	5	3	0	0	0	0	1	1	0	1	1	0.1	100
4	1	484	4	4	5	5	5	6	4	3	5	4	5	5	6	4	6	4	5	4	5	6	4	4	1	1	4	5	4	6	5	5	4	4	5	5	5	4	1	0	0	0	0	1	0	1	1	1	100
4	0	1234	5	6	7	7	7	7	7	7	6	7	7	7	7	7	7	7	7	7	7	7	7	7	1	1	7	7	6	6	7	7	6	6	6	6	7	6	1	1	0	1	1	0	0	1	1	5	5
4	0	533	2	2	7	6	7	7	6	6	5	4	3	5	5	3	5	3	6	3	6	3	3	3	1	1	5	2	3	5	5	5	5	6	3	5	6	6	1	1	0	1	1	1	0	1	1	0.1	100
4	1	547	7	6	6	7	6	6	7	7	7	5	7	7	7	7	7	7	7	7	7	7	5	2	1	1	6	2	5	3	3	6	1	2	5	7	4	1	1	1	0	1	0	1	0	1	1	10	5
4	1	738	5	3	7	6	5	5	6	5	5	3	6	7	6	6	7	4	6	4	6	5	3	1	1	1	1	3	3	3	5	5	5	3	5	5	5	4	0	1	1	1	0	1	0	1	1	10	100
4	1	468	6	4	4	6	7	7	4	4	6	6	6	4	7	3	4	4	7	2	6	7	4	4	3	0	3	6	4	3	4	4	4	6	4	4	6	4	0	1	0	0	0	1	0	1	1	10	100
4	1	381	2	3	3	6	7	7	5	3	5	3	6	5	6	6	6	2	2	4	6	2	5	2	1	1	6	1	1	4	6	6	5	7	6	6	7	4	0	0	1	1	0	1	1	1	1	5	100
4	1	459	6	6	5	6	6	6	6	6	6	4	6	6	6	6	6	6	6	3	7	6	5	4	1	1	3	3	5	4	6	5	6	6	6	6	6	5	1	0	0	1	0	1	1	1	1	5	5
4	1	440	6	6	4	4	6	6	5	3	7	6	5	6	6	6	7	4	6	4	6	5	3	1	1	1	3	3	4	3	6	3	3	6	7	7	6	3	0	1	0	1	1	1	1	1	1	100	5
4	1	567	2	2	5	6	6	6	6	4	6	5	6	6	6	6	6	6	6	4	7	6	5	2	1	1	5	2	5	2	5	6	2	5	5	5	5	5	0	0	1	0	0	1	1	1	1	5	5
4	1	413	6	5	5	6	6	5	5	4	5	5	6	4	6	6	5	5	6	4	7	5	4	5	1	1	4	3	4	5	5	5	4	4	4	4	5	4	1	1	0	1	0	1	1	1	1	10	100
4	1	484	3	3	3	5	5	4	5	4	5	4	4	4	4	3	6	4	4	2	5	5	5	2	1	1	4	2	4	2	3	4	4	6	6	6	6	4	1	1	1	0	0	1	1	1	1	5	5
4	1	641	3	3	3	7	7	7	6	3	3	3	6	3	7	6	5	3	6	3	6	3	2	3	1	1	6	2	6	3	3	5	5	5	5	6	6	2	0	0	1	0	0	1	1	1	1	0.1	1
4	1	712	7	2	7	2	7	7	7	7	7	7	7	7	7	7	7	7	7	1	7	7	6	7	1	1	7	7	6	7	7	7	1	6	7	6	7	2	1	1	0	1	0	1	1	1	1	10	100
4	0	444	6	2	7	6	7	7	6	5	5	6	6	7	7	5	6	6	6	6	7	6	5	4	1	1	4	3	2	6	5	6	3	5	4	4	5	5	0	0	0	1	0	1	1	1	1	0.1	100
4	0	514	4	1	3	4	4	6	3	2	5	3	4	2	6	5	5	2	6	3	5	3	2	5	1	1	2	2	4	3	1	4	4	4	3	4	5	5	1	1	0	1	1	1	1	1	1	10	1
4	0	869	2	1	7	7	3	7	4	2	5	5	6	7	7	4	7	6	6	4	5	7	4	3	1	1	4	1	1	1	6	3	4	4	5	4	4	4	1	0	0	1	0	1	1	1	1	10	5
4	0	445	6	6	6	6	6	6	6	5	5	5	6	6	6	6	6	6	6	6	7	6	3	5	1	1	4	3	3	3	6	3	3	5	5	6	5	5	0	0	1	1	0	1	1	1	1	1	5
4	1	484	6	6	4	7	6	5	5	5	5	3	7	6	7	7	6	7	7	6	7	7	3	3	1	1	3	1	2	2	3	3	3	6	5	6	7	5	0	0	0	1	0	1	1	1	1	1	5
4	1	576	7	1	7	7	7	7	7	7	7	7	7	7	7	7	7	3	7	7	7	7	5	1	1	1	3	7	7	7	1	3	7	7	7	7	7	7	0	0	1	0	0	1	1	1	1	0.1	20
4	0	699	5	4	4	7	7	7	5	3	4	4	5	7	7	7	7	4	7	4	7	6	4	3	1	1	4	6	4	6	6	7	7	7	6	6	7	7	0	1	0	0	0	1	0	1	1	0.1	100
4	1	442	5	3	7	7	7	6	6	7	6	6	6	2	6	6	6	2	7	7	7	6	6	2	1	1	2	2	6	2	3	6	6	6	7	6	6	4	1	0	0	0	0	1	1	1	1	10	1
4	1	3860	4	4	4	6	5	6	6	5	5	4	6	5	6	6	5	4	6	5	7	6	3	2	1	1	5	4	4	5	6	5	5	5	4	5	5	5	0	1	0	1	1	0	0	1	1	10	5
4	1	378	5	5	6	5	5	7	5	2	6	4	5	1	6	5	5	3	5	3	4	4	2	2	1	1	3	3	4	3	4	6	2	4	5	5	5	4	0	1	0	0	0	1	1	1	1	0.1	100
4	0	585	4	3	6	6	7	1	6	6	4	6	7	7	6	7	5	7	7	7	7	7	6	5	1	1	6	3	3	5	4	3	2	3	4	3	4	4	0	1	0	1	0	1	0	1	1	10	25
4	1	551	4	3	6	6	5	3	6	5	7	3	5	1	6	5	5	3	6	2	6	4	3	2	1	1	2	1	5	3	2	7	6	7	7	6	5	6	0	1	1	1	0	1	1	1	1	0.1	100
4	1	642	1	3	3	5	4	7	3	3	5	5	4	2	6	6	6	2	6	1	6	2	5	2	1	1	3	2	5	3	2	6	7	6	7	6	7	7	0	0	0	1	0	1	1	1	1	5	5
4	1	498	5	6	7	7	7	7	7	7	7	7	7	7	7	4	7	7	7	4	7	7	1	1	1	1	7	2	7	2	1	2	7	5	7	7	6	7	1	0	0	0	0	1	1	1	1	10	20
4	1	493	1	1	2	2	6	7	1	1	7	6	1	1	6	1	6	1	2	2	3	1	2	3	1	1	1	4	6	6	3	6	4	2	4	3	7	5	0	0	0	1	0	0	1	1	1	0.1	100
4	1	479	3	3	7	6	6	6	6	4	5	4	6	7	7	7	6	7	7	5	7	7	3	2	1	1	3	1	4	3	3	2	3	1	3	2	4	2	1	0	1	1	0	1	0	1	1	0.05	5
4	1	660	1	2	3	5	6	6	6	5	7	6	6	3	5	6	6	3	6	3	6	5	3	2	1	1	3	2	4	2	3	6	6	6	7	5	6	5	0	0	1	0	0	1	0	1	1	5	5
4	1	435	6	3	5	6	6	7	6	7	6	7	7	7	6	7	6	6	7	6	7	6	6	6	1	1	2	6	7	5	5	3	6	6	6	6	6	4	1	1	0	1	0	0	0	1	1	10	100
4	1	759	5	5	2	5	4	3	2	1	5	7	2	2	5	3	5	3	2	2	3	2	3	1	1	1	1	2	2	2	2	3	5	5	5	5	5	5	1	0	0	0	0	1	1	1	1	5	5
4	1	771	3	6	2	7	6	3	3	1	6	4	3	2	6	3	6	2	6	2	4	3	2	2	3	0	2	2	3	2	2	2	3	3	3	3	5	3	0	0	1	0	0	0	1	1	1	10	100
4	1	664	4	3	7	6	6	7	6	6	6	6	6	6	6	7	6	6	7	6	7	7	6	7	1	1	7	6	4	7	7	7	4	6	6	6	6	4	1	1	0	1	1	1	0	1	1	10	1
4	1	522	5	6	4	3	6	7	5	4	5	6	6	2	7	6	6	5	6	4	5	3	5	3	1	1	3	2	5	3	6	6	6	7	6	6	7	6	0	0	0	0	0	1	1	1	1	10	100
4	1	446	3	5	3	7	6	6	5	4	3	2	5	6	6	5	5	5	7	3	6	5	2	3	1	1	3	2	2	5	3	6	4	5	6	5	6	4	0	1	1	1	1	1	1	1	1	10	5
4	1	600	2	3	5	5	6	6	6	3	6	6	5	5	6	3	6	4	6	3	3	5	6	5	1	1	5	3	5	6	6	6	5	5	5	5	5	4	0	1	0	1	0	1	0	1	1	10	100
4	1	641	2	5	6	2	1	3	2	2	2	2	1	1	4	1	2	1	4	2	3	2	1	3	1	1	3	2	4	2	5	5	2	1	2	2	2	2	0	1	1	1	0	0	1	1	1	10	20
4	1	868	5	5	5	5	6	6	5	5	5	5	6	7	5	7	6	7	5	7	6	6	4	6	1	1	6	5	4	6	6	6	4	5	5	5	5	5	1	1	0	1	1	0	0	1	1	10	5
4	0	755	4	3	4	7	5	1	6	4	7	6	5	3	7	4	7	3	6	5	5	6	5	3	1	1	2	3	4	3	3	3	7	6	7	6	6	6	1	0	0	1	0	0	1	1	1	0.1	5
4	1	2956	5	6	4	5	5	3	6	5	4	5	5	5	7	5	5	4	5	3	5	5	6	5	1	1	6	3	4	3	6	5	4	4	5	5	5	5	1	0	0	0	1	1	1	1	1	0.1	100
4	1	476	3	3	5	5	5	6	5	3	3	5	5	6	5	5	5	5	5	5	5	5	3	3	1	1	5	3	3	5	6	5	3	3	3	3	3	3	0	1	1	0	1	1	1	1	1	10	100
4	1	526	4	2	3	6	5	7	4	3	5	2	6	5	6	6	6	6	6	2	6	6	3	2	1	1	3	2	3	3	3	6	4	6	6	5	6	6	0	1	0	0	0	1	1	1	1	5	5
4	1	590	6	5	7	7	7	5	7	5	6	5	7	5	7	7	6	5	7	3	7	7	6	2	3	0	2	2	5	2	3	2	2	5	2	4	6	6	1	1	0	1	0	0	0	1	1	10	20
4	1	656	5	5	5	4	6	5	4	6	5	6	6	5	6	4	5	4	5	5	5	5	6	5	1	1	3	2	4	3	4	5	5	7	5	5	7	6	0	0	0	1	0	1	1	1	1	10	100
4	1	580	3	4	6	5	5	7	5	3	5	5	3	5	6	5	7	4	6	3	6	4	5	4	1	1	3	3	4	3	7	4	3	4	5	4	4	4	0	0	0	1	0	1	1	1	1	10	100
4	1	468	2	5	2	2	6	7	5	6	2	2	6	7	7	7	7	6	7	4	7	6	6	5	1	1	3	3	6	7	6	7	6	7	6	7	6	7	0	0	1	0	0	1	1	1	1	5	100
4	1	644	7	5	6	7	6	7	6	6	6	6	6	7	6	7	6	6	6	6	7	6	4	6	1	1	3	6	4	3	3	6	5	6	6	6	6	4	1	0	0	1	0	1	0	1	1	10	5
4	1	383	6	2	4	7	7	7	4	4	6	4	6	7	6	7	4	4	6	7	7	6	5	7	1	1	2	2	6	2	7	4	4	7	4	4	7	4	1	0	0	1	0	1	1	1	1	10	20
4	1	735	5	2	7	7	5	6	5	3	5	7	3	3	6	5	3	3	5	2	7	5	3	2	1	1	3	7	2	5	7	6	5	6	5	4	5	6	0	1	0	1	1	1	0	1	1	5	100
4	1	1412	3	3	4	5	5	5	3	4	5	4	6	7	5	6	6	7	6	5	6	3	3	3	1	1	4	1	3	2	3	3	4	4	4	4	4	4	1	1	1	0	0	1	1	1	1	10	100
4	0	388	7	1	1	7	7	1	7	7	7	1	7	7	7	7	7	7	7	1	7	7	7	1	1	1	1	1	7	7	7	7	7	7	7	1	7	7	0	1	0	0	0	0	1	1	1	0.1	100
4	0	822	5	7	7	2	3	7	1	2	7	6	2	6	6	2	6	6	7	1	6	2	2	7	1	1	2	2	1	3	2	6	2	7	2	6	6	2	1	0	1	0	0	1	1	1	1	0.1	100
4	0	521	4	4	4	4	4	4	4	4	4	4	4	4	4	4	4	4	4	4	4	4	4	4	4	0	4	4	4	4	4	4	4	4	4	4	4	4	1	1	0	1	1	0	0	1	1	0.1	5
4	0	639	7	1	7	5	4	6	4	5	7	7	7	7	7	6	7	3	7	1	4	7	4	4	1	1	3	1	7	3	2	5	4	7	4	4	7	6	1	0	1	1	0	1	1	1	1	0.1	100
4	0	557	3	3	5	5	5	5	5	5	6	5	5	4	5	5	5	5	5	4	6	5	4	5	1	1	3	3	3	4	3	5	4	4	5	5	5	4	1	0	0	0	0	1	1	1	1	0.1	100
4	0	1320	6	6	6	6	7	6	6	7	7	3	7	6	7	4	6	6	6	2	6	7	4	6	2	1	4	1	6	4	6	3	7	2	6	3	5	2	1	1	0	0	0	0	1	0	0	10	100
4	0	1117	7	3	6	7	7	7	7	6	6	6	6	7	7	7	7	7	7	7	7	7	6	7	1	1	7	3	6	6	7	7	4	5	7	4	7	1	1	1	1	1	0	1	1	1	1	10	100
4	0	304	3	2	7	6	5	2	5	4	6	7	2	4	5	3	5	3	4	2	2	3	6	3	1	1	3	2	3	3	3	6	4	4	5	5	5	3	1	1	1	0	0	1	1	1	1	0.1	100
4	0	319	6	3	3	7	4	6	6	2	5	2	6	2	7	7	7	7	5	1	7	6	5	1	1	1	1	1	5	1	2	1	7	5	2	6	6	6	0	1	0	0	0	0	1	1	1	0.1	20
4	0	655	4	1	7	7	6	4	6	7	6	6	3	3	5	7	3	3	5	2	4	3	7	6	1	1	4	2	4	6	6	3	4	4	6	4	6	6	1	1	0	1	1	0	0	1	1	10	50
4	1	485	3	3	4	6	4	4	3	3	4	6	4	4	6	5	6	4	5	4	5	4	4	2	1	1	3	3	2	4	3	6	3	5	6	4	5	6	0	0	1	0	0	0	1	1	1	10	20
4	1	772	1	3	1	5	6	7	5	3	1	7	6	6	7	6	4	3	7	3	6	7	3	5	1	1	7	1	4	1	7	6	1	5	7	7	6	2	1	0	1	0	0	1	1	1	1	10	100
4	1	406	5	3	4	5	6	7	4	5	3	4	3	5	6	5	7	3	4	4	5	3	6	3	1	1	4	3	5	3	5	6	4	3	5	6	6	4	1	0	0	0	0	1	0	1	1	10	24
4	1	440	1	1	5	7	6	3	4	2	6	7	3	1	6	4	3	2	4	2	2	3	3	3	1	1	3	3	6	3	5	6	3	4	6	4	5	3	0	1	0	1	0	1	1	1	1	10	100
4	1	532	6	4	7	5	7	4	4	5	6	7	7	7	7	7	7	7	7	7	7	7	6	4	1	1	5	3	4	3	7	3	1	2	2	2	1	1	1	1	0	1	1	0	1	1	1	10	100
4	1	610	4	3	4	5	7	7	6	6	5	4	6	6	6	6	6	7	6	4	6	6	2	2	1	1	7	6	5	7	7	7	4	4	6	4	4	5	1	0	1	0	0	1	1	1	1	0.1	100
4	1	523	1	3	3	7	5	6	3	1	2	2	2	2	4	3	2	1	5	2	4	2	4	1	1	1	4	2	4	3	2	6	3	3	5	3	3	3	0	0	0	0	0	1	1	1	1	5	5
4	1	378	1	1	2	1	7	4	6	5	7	7	4	4	7	4	7	6	7	6	6	6	7	7	1	1	4	3	7	4	7	7	7	7	7	7	7	7	1	0	0	1	0	0	1	1	1	10	50
4	1	694	5	6	5	6	6	7	5	6	6	7	6	6	7	7	6	7	4	4	7	7	5	7	1	1	4	7	4	7	7	7	6	7	7	1	7	6	0	1	0	1	1	0	0	1	1	0.1	100
4	1	733	6	4	2	6	4	3	6	3	5	3	7	7	6	6	6	6	6	6	7	6	4	4	1	1	4	4	4	4	4	4	5	5	4	4	4	4	0	1	0	0	0	1	1	1	1	0.1	100
4	1	1140	1	2	4	5	5	7	5	5	4	7	7	4	5	6	5	5	5	5	5	5	4	3	1	1	6	5	4	6	7	6	3	5	5	3	6	4	1	0	0	1	1	0	1	1	1	0.1	100
4	1	486	2	2	3	5	6	4	5	3	5	2	6	3	6	6	5	2	6	5	6	5	5	3	1	1	3	3	2	3	6	5	2	5	6	6	4	3	0	0	0	0	0	1	0	1	1	10	100
4	1	492	5	3	6	5	6	6	6	3	6	6	6	6	6	6	6	6	6	2	6	6	6	3	2	1	6	3	5	2	5	6	3	6	3	3	6	5	1	1	0	1	1	1	1	1	1	0.1	5
4	1	463	5	6	2	5	6	6	6	5	6	4	6	4	6	4	6	4	6	4	6	5	6	4	2	1	4	4	4	4	4	4	4	6	6	4	6	4	1	0	0	1	0	1	1	1	1	0.1	100
4	1	721	6	7	6	6	5	5	6	5	6	6	6	4	6	6	6	3	7	3	6	7	3	3	1	1	3	3	2	3	3	2	5	5	6	5	6	5	0	1	0	0	0	0	1	1	1	0.1	100
4	0	676	6	4	6	6	6	6	6	7	6	6	6	7	6	6	6	7	7	6	7	7	6	6	1	1	6	6	6	6	6	6	4	5	5	5	4	5	1	1	0	1	0	1	1	1	1	0.1	100
4	1	447	2	2	4	7	7	5	4	2	6	4	1	1	2	3	7	1	3	3	2	4	6	3	4	0	4	4	5	3	4	3	5	5	6	4	5	5	0	1	0	0	0	1	1	1	1	10	100
4	1	387	6	4	3	6	7	7	6	6	7	7	7	7	7	7	7	6	7	6	7	7	5	4	2	1	6	6	5	6	4	6	6	6	5	2	6	6	1	1	0	1	0	0	1	1	1	10	100
4	1	597	5	3	5	7	5	3	3	2	6	6	5	3	6	6	6	3	6	3	6	4	5	3	1	1	2	3	3	2	3	3	6	5	5	5	6	5	0	0	1	0	0	1	1	1	1	5	5
4	1	409	6	6	5	5	5	5	6	6	6	6	6	3	6	6	6	3	6	6	6	6	5	3	1	1	3	2	4	2	3	3	5	6	6	6	6	6	0	0	1	0	0	1	1	1	1	0.1	100
4	1	405	4	5	3	4	5	6	3	2	6	4	5	6	6	6	3	2	5	4	5	5	2	3	1	1	6	6	6	3	3	3	3	5	7	6	6	2	0	1	0	0	0	1	1	1	1	10	100
4	1	682	4	5	6	6	5	4	2	4	5	7	4	3	6	6	6	3	5	2	4	3	3	3	1	1	4	3	2	5	6	6	6	6	6	6	6	6	1	0	0	0	0	1	1	1	1	5	5
4	1	662	6	5	5	5	6	5	7	7	5	5	6	6	6	7	6	6	7	5	7	7	5	3	1	1	3	3	5	5	3	5	6	2	5	6	6	6	1	0	1	1	1	1	1	1	1	10	5
4	0	848	4	4	4	4	4	4	4	4	4	4	4	4	4	4	4	4	4	4	4	6	4	4	4	0	4	4	4	5	5	5	4	4	4	4	3	4	1	1	1	0	1	1	0	1	1	2.21	55
4	1	633	6	2	2	6	6	2	7	2	6	2	6	6	6	6	6	6	6	3	3	6	6	6	6	0	3	3	6	3	2	3	6	6	6	6	6	6	1	1	0	0	0	0	1	1	1	10	20
4	0	580	6	3	7	7	7	7	7	7	4	7	6	7	7	7	5	7	7	7	7	7	6	7	1	1	7	6	6	6	7	6	4	4	4	4	4	5	1	1	0	1	1	1	0	1	1	0.05	5
4	0	341	4	3	5	6	7	5	5	3	5	5	6	5	5	6	7	5	5	1	6	5	4	5	1	1	3	3	4	3	3	5	3	5	6	4	5	6	0	0	1	0	0	1	1	1	1	0.1	50
4	0	512	4	4	4	4	4	4	4	4	4	4	4	4	4	4	4	4	4	4	4	4	4	4	1	1	7	6	4	4	7	4	4	4	4	4	4	4	1	1	0	1	1	1	1	1	1	0.1	100
4	1	836	7	3	3	4	6	2	7	2	7	2	6	1	7	3	3	1	6	2	2	6	5	3	6	0	1	2	6	2	1	3	4	6	3	6	5	7	0	1	1	0	1	0	0	0	0	10	100
5	0	314	3	2	4	6	6	5	3	6	4	4	6	5	5	5	5	4	5	5	5	5	4	5	2	1	4	5	3	4	5	5	4	4	4	4	4	4	1	1	1	1	0	1	0	0	1	10	50
5	1	346	4	6	2	4	7	7	7	2	7	7	7	7	7	7	7	7	7	7	7	7	7	7	1	1	7	7	4	7	7	7	5	7	6	1	6	4	1	1	1	1	0	0	0	0	1	172	26
5	1	437	4	3	6	6	6	7	6	6	3	7	6	7	6	6	6	7	6	7	2	6	3	6	1	1	6	3	5	6	6	6	3	3	6	6	6	5	1	1	1	1	1	1	1	0	1	0.1	100
5	0	357	2	1	5	6	6	6	6	7	5	6	6	6	7	6	6	7	6	5	6	6	5	3	1	1	5	6	6	6	5	5	6	6	5	6	7	6	1	0	1	0	0	0	1	0	1	5	5
5	1	263	7	5	6	7	7	2	2	5	7	5	7	1	7	3	1	1	7	6	7	7	6	6	4	0	7	2	3	7	7	6	1	1	5	6	6	6	1	0	0	1	0	1	0	0	1	0.1	100
5	0	342	2	4	3	5	6	5	3	4	6	7	3	1	5	6	3	2	4	2	3	3	1	2	1	1	2	1	4	7	2	3	4	4	5	4	6	4	0	0	1	0	0	0	0	0	1	0.1	100
5	0	362	3	7	4	3	3	6	1	5	3	4	4	4	4	5	2	3	4	5	1	6	7	4	5	0	1	4	5	2	2	2	4	5	2	4	4	2	1	1	1	1	0	1	1	0	1	1	500
5	1	432	3	2	2	4	4	3	1	3	5	3	4	2	3	5	2	2	4	3	3	2	3	2	4	0	4	2	4	1	2	3	3	5	5	4	3	3	1	0	0	1	0	1	0	0	1	5	100
5	1	538	2	2	5	6	3	6	6	6	3	5	6	5	6	5	4	4	7	4	6	6	3	3	1	1	3	3	4	3	3	3	4	2	3	4	3	6	0	0	1	0	0	1	1	0	1	10	100
5	0	402	4	4	7	7	6	7	6	6	5	4	7	7	7	6	7	6	7	6	7	6	6	6	1	1	4	6	4	3	6	3	3	5	6	4	4	4	1	0	1	1	0	0	1	0	1	10	5
5	1	111	1	7	7	1	1	7	7	1	1	7	1	7	1	1	7	7	1	7	7	1	1	7	1	1	7	7	1	7	7	7	1	1	7	7	1	1	1	1	0	1	1	0	0	0	1	0	0
5	1	230	1	7	6	3	3	4	4	1	7	7	6	1	1	3	7	7	1	6	5	4	4	7	3	0	3	1	5	2	7	3	1	2	4	7	2	1	0	0	0	1	0	1	1	0	1	2.1	654
5	1	501	4	2	3	1	4	4	2	4	5	5	3	2	2	3	3	2	7	1	3	4	7	7	1	1	7	4	3	2	2	4	4	6	7	2	7	6	1	1	0	0	0	1	0	0	1	10	20
5	0	335	4	5	4	5	5	5	6	6	6	7	6	7	6	6	7	7	6	2	7	6	2	3	1	1	6	7	5	2	6	7	4	5	7	1	7	4	1	1	1	1	1	0	1	0	1	1.1	100
5	0	343	2	2	6	5	6	6	6	6	6	6	6	7	6	6	7	7	6	6	6	6	5	6	2	1	6	6	2	6	6	6	6	6	6	6	6	6	1	1	1	1	1	1	1	0	1	90	4
5	0	657	1	3	3	6	4	7	3	5	3	3	5	5	6	6	5	3	6	3	5	3	3	2	1	1	4	3	2	6	5	5	3	4	5	5	5	5	1	1	1	1	0	0	1	0	1	10	100
5	0	342	6	3	6	4	3	4	6	6	6	7	5	7	5	7	6	6	6	7	6	6	3	5	1	1	1	3	2	6	5	3	3	5	1	3	6	2	0	0	0	0	0	0	0	0	1	10	100
5	0	500	7	1	1	7	7	1	1	7	7	1	7	1	7	7	1	1	7	1	1	7	7	1	7	0	1	1	7	1	1	1	7	7	1	1	7	7	0	0	1	1	0	1	1	0	1	0.1	100
5	0	384	4	3	6	6	7	4	5	6	4	5	6	5	7	6	6	3	6	5	7	6	6	3	1	1	5	3	5	3	4	3	6	6	5	2	6	6	0	1	1	1	0	0	1	0	1	0.1	100
5	0	438	7	6	7	6	6	6	6	6	6	6	6	7	6	6	6	4	7	6	7	7	7	6	1	1	6	6	4	6	7	6	4	6	6	6	6	6	1	1	1	1	1	0	1	0	1	10	100
5	1	117	1	6	6	3	2	2	7	3	1	6	2	5	3	2	5	3	3	3	5	5	2	7	2	1	5	6	3	7	1	4	3	2	5	2	4	3	1	0	1	1	1	1	0	0	1	100	100
5	1	483	4	4	4	3	4	6	6	6	4	5	6	6	6	6	7	4	4	7	6	7	3	3	1	1	6	1	4	1	3	3	4	6	2	2	6	6	0	1	1	1	0	0	1	0	1	10	100
5	0	655	3	3	7	1	6	6	7	6	7	5	6	7	7	7	7	7	6	7	7	7	6	6	1	1	2	6	4	3	6	6	4	5	6	2	6	6	1	1	1	1	0	0	0	0	1	10	1
5	0	458	4	3	7	6	7	6	6	6	6	5	6	5	6	6	7	5	6	5	7	5	5	3	1	1	4	4	5	5	5	5	5	6	4	5	5	6	1	0	1	1	1	1	0	0	1	10	100
5	1	454	2	2	6	5	6	6	6	5	3	3	1	2	6	7	2	1	2	2	2	4	6	5	1	1	3	2	2	3	2	3	3	6	5	2	4	4	0	0	1	0	0	0	1	0	1	10	5
5	0	298	7	1	1	7	7	7	1	7	5	2	5	2	7	7	7	1	7	1	6	7	4	5	1	1	1	1	7	1	7	4	7	4	4	1	7	3	0	1	1	0	0	1	1	0	1	10	100
5	0	578	5	6	2	5	4	3	2	2	6	3	2	1	5	6	1	2	1	2	2	2	2	1	4	0	2	1	1	4	2	1	6	6	6	6	6	4	1	0	1	0	0	0	0	0	1	10	1
5	0	381	4	3	6	6	4	5	6	6	4	3	5	4	6	5	3	3	5	4	5	5	2	1	1	1	2	2	2	4	2	2	4	4	5	4	4	4	1	1	1	0	0	0	1	0	1	0.1	100
5	1	237	3	2	3	1	4	1	4	6	2	2	1	4	2	1	1	4	7	1	3	2	1	6	5	0	4	3	3	4	5	2	7	1	3	2	3	3	1	1	1	1	0	1	1	1	0	302	105
5	1	213	4	7	5	1	1	6	6	3	3	5	5	4	3	2	7	3	3	5	3	2	1	6	2	1	6	6	7	6	4	5	5	3	4	2	4	2	0	0	1	0	1	0	0	0	1	10	500
5	0	376	2	1	3	6	6	6	3	3	5	3	3	3	6	5	3	2	5	3	3	5	6	3	1	1	6	2	5	6	5	6	3	5	6	5	5	6	0	0	1	1	0	0	0	0	1	10100	100
5	1	258	3	7	7	6	7	7	7	6	7	2	7	7	7	1	7	7	6	7	1	6	6	7	1	1	5	7	6	7	3	2	1	6	6	5	6	5	1	1	1	1	0	0	0	0	1	10	100
5	0	409	2	2	3	6	6	3	3	3	6	2	5	6	6	5	5	5	6	3	5	5	3	3	1	1	3	2	3	2	5	3	3	5	5	6	5	3	0	0	0	1	0	0	0	0	1	0.05	5
5	1	145	2	6	5	2	5	4	6	5	1	7	4	7	2	2	7	6	2	4	7	4	1	3	2	1	6	4	4	5	7	4	1	3	5	6	1	4	0	1	0	1	1	0	0	0	1	1	132
5	1	588	4	2	4	6	7	7	5	6	5	4	6	7	6	4	5	7	6	7	7	6	7	7	1	1	3	7	6	3	7	5	4	4	5	5	5	5	0	0	1	0	0	0	0	0	1	10	5
5	1	193	1	1	1	4	1	5	3	7	5	7	4	4	7	1	5	3	7	7	6	5	4	3	7	0	1	6	4	5	6	3	7	6	3	6	3	3	0	1	1	0	1	1	1	0	1	10	100
5	1	139	4	5	4	6	3	3	4	4	4	5	4	3	4	3	6	4	2	2	6	4	6	5	3	0	7	5	3	5	5	6	5	6	6	5	5	1	1	0	1	1	1	0	1	0	1	2.1	100
5	1	181	3	3	4	6	2	4	6	5	2	4	2	4	2	6	6	3	3	3	3	5	4	7	1	1	6	5	4	7	5	4	2	5	4	6	2	3	0	0	0	0	1	1	1	0	1	2.1	10000
5	1	368	5	5	7	7	7	7	7	6	6	3	5	3	6	4	7	3	7	2	7	4	3	2	1	1	3	1	3	5	3	4	1	2	3	2	1	1	0	1	1	1	1	0	1	0	1	0.1	500
5	0	731	1	1	7	7	7	7	3	3	3	6	6	7	6	6	7	4	6	7	7	5	6	6	1	1	7	2	3	6	4	3	2	2	5	5	3	5	1	1	1	1	0	0	1	0	1	0.1	5
5	1	283	3	3	4	6	1	5	4	1	6	3	2	6	6	4	1	5	7	4	7	6	2	3	6	0	4	7	7	7	1	5	5	3	4	1	4	6	0	1	1	1	1	1	1	1	0	2	10
5	1	354	5	4	5	7	7	5	3	4	7	4	4	1	6	7	4	2	4	1	3	3	4	3	1	1	1	2	5	3	3	3	4	4	5	4	6	5	0	0	1	0	0	0	0	0	1	0.1	100
5	1	288	3	7	5	1	3	7	4	6	3	6	4	7	6	1	5	5	5	5	7	1	1	2	4	0	5	6	6	6	6	7	1	3	6	3	4	1	0	0	1	0	0	1	1	1	0	0.3	60
5	1	274	1	1	7	7	7	7	1	6	7	7	1	3	5	5	2	2	2	2	2	1	4	4	1	1	7	7	1	6	7	7	6	6	7	7	5	7	1	1	1	1	1	0	1	0	1	10	500
5	1	390	4	4	4	6	5	5	3	3	5	5	4	3	6	6	4	3	5	4	3	4	6	4	1	1	3	3	4	3	4	5	4	4	6	5	3	5	0	1	1	0	0	0	0	0	1	0.1	100
5	1	271	5	4	7	7	3	3	3	4	7	7	4	1	4	5	1	1	3	1	2	1	6	4	1	1	4	1	4	1	3	4	3	6	4	4	7	5	0	0	1	1	0	0	0	0	1	0.1	100
5	1	261	4	4	1	5	4	4	4	5	5	3	6	3	5	5	4	4	5	4	4	5	5	3	4	0	4	3	4	4	3	3	5	4	4	4	5	6	1	1	1	1	1	1	0	0	1	2.1	30
5	1	422	4	4	3	5	4	2	4	5	4	3	5	4	5	5	2	3	5	5	5	5	5	4	1	1	4	3	4	4	4	4	5	3	3	4	5	4	0	0	1	1	0	1	0	0	1	10	100
5	1	455	2	3	4	5	5	6	2	2	3	3	2	2	6	6	6	2	5	2	6	2	3	2	1	1	2	2	4	6	3	3	2	2	4	3	2	2	0	0	1	0	0	0	0	0	1	10	100
5	1	399	1	1	3	6	4	2	2	2	5	2	6	1	6	6	1	1	4	1	3	2	1	2	1	1	3	2	4	3	6	3	4	4	1	2	6	4	1	1	1	1	1	0	0	0	1	0.1	100
5	1	492	3	2	6	6	6	6	5	6	5	6	6	7	6	6	6	3	6	3	6	5	2	2	1	1	3	2	2	3	6	2	2	3	4	2	3	5	0	1	1	0	0	0	0	0	1	10	100
5	1	222	5	2	6	7	6	6	4	6	6	6	5	4	5	4	4	3	5	6	5	5	5	6	1	1	6	3	1	4	6	4	5	6	6	6	5	5	1	1	1	1	0	0	1	0	1	10	100
5	0	405	5	2	7	6	6	7	4	3	7	6	6	7	7	1	7	2	7	2	7	6	2	2	1	1	3	2	6	3	3	2	7	6	7	7	6	6	0	0	0	0	0	1	1	0	1	10	5
5	0	352	5	3	3	7	7	7	3	2	7	4	7	7	6	1	6	6	7	7	7	6	4	5	1	1	4	4	1	4	4	6	1	6	7	7	4	7	1	0	1	0	1	0	0	0	1	10	100
5	1	461	1	2	3	6	3	2	2	2	2	3	3	3	5	3	3	2	4	2	3	3	2	1	1	1	2	2	3	2	4	2	2	3	2	3	3	3	0	0	0	0	1	0	0	0	1	10	25
5	0	742	4	1	4	5	5	6	5	5	3	5	5	4	4	4	4	5	4	4	5	4	5	4	1	1	3	4	3	3	3	5	3	3	2	3	4	4	1	1	1	0	0	0	1	0	1	10	20
5	1	281	1	7	7	1	1	7	7	1	1	7	1	7	1	1	7	7	1	7	7	1	1	7	1	1	7	7	1	7	7	7	1	1	7	7	1	1	1	1	0	1	1	0	0	0	1	0.1	100
5	0	300	7	1	1	7	7	1	1	6	6	2	7	1	7	6	1	2	7	1	1	7	7	1	7	0	1	2	7	1	2	2	6	7	2	1	6	7	0	0	1	0	0	1	1	0	1	10	100
5	1	320	1	1	2	7	5	7	1	2	5	4	4	4	6	6	5	3	5	4	5	4	6	5	1	1	5	3	2	6	6	6	4	6	5	6	5	6	0	1	0	1	0	0	0	0	1	2.1	100
5	1	718	2	3	7	6	4	5	4	5	5	3	5	7	3	3	6	7	6	3	7	4	3	3	1	1	3	3	2	3	7	7	3	5	4	5	4	5	0	1	1	0	0	0	1	0	1	10	100
5	0	393	3	3	6	5	5	4	4	5	4	4	6	6	5	6	7	4	5	6	7	6	2	4	1	1	4	3	4	3	7	4	4	4	4	4	4	5	1	1	1	1	1	1	1	0	1	10	20
5	0	322	7	3	5	7	6	7	3	5	6	7	4	1	7	6	3	3	5	2	2	5	6	6	1	1	6	7	6	2	7	6	6	7	7	2	6	6	1	1	1	0	0	1	1	0	1	0.1	100
5	0	495	4	3	4	5	5	4	3	5	4	5	6	4	6	4	6	4	5	4	6	5	5	2	1	1	5	4	4	2	5	5	4	4	3	4	3	4	1	0	1	1	1	0	0	0	1	10	100
5	1	219	6	6	4	3	1	5	4	3	2	5	6	2	4	6	4	3	4	5	5	5	5	3	5	0	6	1	4	6	5	5	3	6	6	1	3	3	0	0	1	0	0	0	1	0	1	7	4
5	1	369	4	4	4	4	4	4	4	4	4	4	4	4	4	4	4	4	4	4	4	4	4	4	4	0	4	4	4	4	4	4	4	4	4	4	4	4	1	1	0	1	1	0	0	0	1	10	250
5	0	412	2	5	3	3	5	7	2	2	4	3	6	6	6	6	6	6	6	3	6	6	2	7	1	1	7	7	5	5	3	4	4	6	6	3	6	5	1	1	0	1	1	0	0	0	1	0.1	20
5	0	657	4	3	6	7	6	6	6	6	6	4	6	7	6	6	6	7	6	4	6	6	3	3	1	1	4	3	2	2	3	4	3	2	6	4	4	3	1	1	1	1	1	0	0	0	1	5	5
5	0	441	5	3	7	5	6	6	6	6	7	7	7	7	7	6	7	7	7	6	7	7	5	5	1	1	4	5	5	5	7	6	2	3	2	2	2	2	1	0	1	0	0	0	0	0	1	0.1	75
5	0	382	1	2	4	4	5	6	3	3	4	3	2	4	5	3	4	3	5	4	5	4	3	3	1	1	3	3	3	5	3	4	3	2	2	2	4	2	0	0	0	0	0	1	0	0	1	10	100
5	0	582	7	1	2	7	6	1	1	7	7	1	6	1	7	6	2	1	7	1	2	7	7	1	6	0	1	1	7	1	1	1	6	7	1	2	7	7	0	0	1	0	0	0	1	0	1	2	50
5	1	491	5	5	4	6	2	5	3	5	6	5	6	6	6	3	6	6	6	6	6	6	2	2	1	1	3	2	3	4	5	3	5	5	6	5	6	5	0	1	0	1	0	1	1	0	1	0.1	100
5	0	274	3	3	4	6	7	4	5	6	6	6	5	5	6	6	4	5	6	2	6	5	3	3	1	1	6	5	4	3	6	5	4	5	3	4	5	4	0	1	1	1	1	1	1	0	1	10	100
5	0	591	6	2	7	6	7	7	6	7	6	5	7	7	7	7	7	7	7	7	7	7	5	2	1	1	7	2	1	7	7	7	5	6	6	3	5	5	0	0	1	0	1	0	1	0	1	10	500
5	1	305	2	4	4	5	5	5	3	5	5	6	5	5	5	5	6	3	5	5	6	3	3	3	1	1	3	5	3	3	6	3	5	5	6	7	5	5	1	0	1	1	0	1	0	0	1	10	1
5	0	508	4	5	4	7	6	7	4	6	6	5	6	6	6	6	6	6	6	5	7	6	4	3	1	1	4	3	3	4	3	6	5	6	6	6	6	6	0	1	1	1	0	0	0	0	1	0.1	100
5	0	1391	5	3	4	5	5	5	4	5	5	2	5	4	5	4	4	4	5	3	5	5	5	3	1	1	5	3	4	3	3	3	3	4	3	4	4	4	0	1	1	1	0	0	1	0	1	0.1	5
5	1	738	6	2	6	7	6	7	7	6	6	6	7	7	6	7	7	7	7	7	7	6	6	7	1	1	7	6	6	7	6	7	2	6	7	7	6	3	1	0	1	0	0	0	1	0	1	0.1	100
5	0	1124	4	2	7	7	7	7	7	7	3	4	6	7	6	5	5	7	7	7	7	7	6	6	1	1	7	7	5	4	7	7	3	3	4	4	4	5	1	1	1	1	1	1	1	0	1	0.1	100
5	0	1038	6	5	4	6	6	6	6	6	6	5	5	7	6	4	6	6	6	3	6	6	4	3	1	1	4	3	4	6	5	6	5	4	5	5	4	6	0	0	0	1	0	0	0	0	1	10	5
5	1	517	1	2	1	3	1	1	1	1	3	1	1	1	1	1	6	1	1	1	1	1	6	2	5	0	6	5	6	3	3	4	1	1	2	2	1	1	1	1	1	1	1	0	0	0	1	210	100
5	1	114	3	2	6	4	2	2	6	4	2	6	2	5	2	5	3	2	4	3	5	1	6	4	2	1	4	5	1	1	2	6	6	6	2	4	4	6	0	1	1	0	0	1	0	0	1	10	18
5	0	726	3	2	7	6	6	6	6	6	5	4	6	7	7	6	7	7	6	6	7	6	5	4	1	1	3	5	5	6	4	5	6	6	6	6	6	6	1	1	1	1	1	0	1	0	1	0.1	100
5	0	395	5	6	6	6	6	7	5	6	4	5	6	6	6	6	6	4	6	4	6	5	6	2	1	1	5	4	4	5	7	6	4	6	6	6	6	4	0	1	1	1	0	0	0	0	1	10	100
5	1	692	5	5	4	6	5	6	2	3	6	5	4	4	6	6	6	2	5	3	4	3	4	3	1	1	6	2	4	5	4	4	4	6	4	7	6	3	0	1	0	1	0	1	1	0	1	0.1	20
5	0	790	3	4	4	4	6	6	3	4	5	6	5	5	6	4	2	4	7	4	7	6	6	5	1	1	5	3	4	4	7	5	5	4	7	5	5	5	0	0	1	1	0	0	0	0	1	0.1	5
5	1	563	3	4	4	6	6	4	3	5	3	3	3	4	5	6	4	3	5	3	6	5	3	3	1	1	3	1	3	2	2	6	4	5	5	5	5	6	1	1	1	0	0	1	0	0	1	0.1	100
5	0	523	5	5	4	6	7	5	2	5	6	6	6	7	7	6	7	6	7	3	6	6	6	3	1	1	3	6	5	6	6	5	5	5	5	6	7	6	1	1	1	0	1	1	0	0	1	10	5
5	0	281	4	2	7	6	6	7	7	6	4	6	4	7	6	6	6	7	6	4	6	5	3	3	1	1	4	2	3	6	4	6	4	5	6	5	5	4	0	0	1	1	0	0	0	0	1	0.1024	100
5	1	478	6	6	5	6	3	3	5	3	5	6	4	5	6	6	5	3	6	4	6	5	3	2	1	1	3	2	2	5	3	2	2	2	4	3	5	2	0	0	0	0	0	0	0	0	1	5	5
5	1	625	7	2	3	7	5	1	3	3	5	1	5	7	3	1	2	4	7	1	4	1	3	3	1	1	6	2	1	2	1	2	5	7	1	1	6	6	0	0	1	1	0	1	0	1	0	10	60
5	1	201	3	2	3	5	5	3	1	5	3	4	3	3	7	3	2	4	6	1	3	6	7	2	7	0	4	3	3	6	3	5	6	7	3	1	6	4	0	0	1	0	0	0	1	0	1	10	50
5	0	318	4	2	6	6	6	6	6	6	5	6	6	6	6	6	6	6	6	5	6	6	6	6	1	1	4	4	3	5	5	5	5	4	4	4	4	4	1	1	1	1	0	0	1	0	1	0.1	100
5	1	483	5	5	3	6	6	5	2	3	5	2	6	3	5	6	2	3	6	2	3	5	5	5	1	1	5	5	5	3	6	4	5	5	5	6	5	5	0	1	1	1	0	1	1	0	1	0.1	100
5	1	641	6	4	6	5	6	6	6	3	6	6	6	6	6	6	5	6	6	2	6	5	3	4	1	1	3	6	2	2	5	2	2	4	5	5	6	5	1	1	1	1	0	0	1	0	1	0.1	5
5	0	393	3	3	6	6	4	5	5	5	5	5	5	5	6	5	6	4	6	4	5	5	4	3	1	1	5	3	3	5	3	4	4	4	5	5	5	4	1	1	0	1	1	0	1	0	1	5	5
5	0	488	2	2	5	6	6	7	3	4	3	6	4	3	5	5	4	3	5	3	3	4	5	3	1	1	3	4	4	5	5	4	4	4	5	4	5	5	0	1	1	0	0	1	1	0	1	0.1	100
5	0	283	7	5	7	7	7	7	7	7	7	7	6	7	7	6	6	7	7	4	7	7	6	6	1	1	4	3	6	6	7	7	4	7	4	4	7	7	0	0	1	0	0	0	0	0	1	10	100
5	0	404	5	6	6	6	7	7	6	6	6	5	6	7	6	6	7	7	5	4	7	6	5	7	1	1	4	6	5	7	6	6	5	7	5	4	6	5	1	1	1	1	0	0	0	0	1	0.1	1
5	0	535	3	2	4	5	6	4	4	6	4	5	6	7	5	6	6	4	7	4	6	6	6	4	1	1	5	4	4	4	4	3	6	6	6	4	6	4	1	0	1	0	1	0	0	0	1	10	100
5	0	463	2	1	3	7	7	6	2	4	5	2	5	2	6	6	5	2	6	1	6	4	4	3	1	1	2	4	5	5	3	3	4	5	5	4	5	4	1	0	1	0	0	0	0	0	1	10	5
5	1	176	1	4	4	1	5	4	3	5	6	4	2	4	4	6	6	4	1	6	3	7	1	6	6	0	4	1	4	6	2	2	4	3	5	4	1	2	0	1	1	1	0	0	0	0	1	100.1	3
5	0	553	4	3	7	6	5	6	5	4	3	4	6	7	6	6	7	6	4	2	7	6	2	3	1	1	7	2	2	3	7	5	1	1	1	1	4	1	1	1	1	1	1	1	0	0	1	0.1	100
5	1	166	6	2	6	1	5	7	3	2	2	1	4	6	2	2	5	5	5	1	5	2	4	6	1	1	4	1	4	7	5	7	4	7	6	1	1	2	0	0	1	0	1	0	0	0	1	20	100
5	0	1182	4	2	5	4	6	7	4	5	5	4	6	6	6	5	7	6	6	7	7	7	5	2	1	1	4	4	6	4	4	4	5	5	6	3	5	5	1	1	0	0	0	0	1	0	1	10	20
5	0	186	2	1	5	5	6	5	3	4	6	3	5	3	5	6	5	2	5	3	6	5	5	1	7	0	1	2	3	1	3	3	4	3	6	2	5	3	1	0	0	0	0	0	0	0	1	0.05	5
5	1	723	1	2	6	5	4	3	4	4	5	4	3	3	5	4	4	2	6	3	3	4	3	2	1	1	4	2	1	3	2	3	4	5	5	3	3	3	0	0	0	1	0	0	0	0	1	0.1	100
5	1	217	7	1	1	7	7	1	1	7	7	1	7	1	7	7	1	1	7	1	1	7	7	1	7	0	1	1	7	1	1	1	5	7	1	1	7	7	0	0	1	0	0	1	1	1	0	55	100
5	0	799	6	6	3	7	7	7	2	5	6	6	5	3	7	6	6	3	6	3	5	3	3	1	1	1	3	4	6	7	2	7	5	6	5	6	5	7	1	1	1	1	0	0	0	0	1	10	500
5	0	661	7	1	1	6	6	1	1	7	7	1	7	1	7	7	1	2	7	1	2	7	7	1	7	0	1	2	7	1	1	2	7	6	1	1	6	7	0	0	1	0	0	1	1	0	1	0.1	100
5	1	403	1	7	1	5	7	3	2	1	3	7	1	1	3	3	1	1	1	1	1	1	6	1	1	1	1	1	1	1	3	1	7	7	1	3	4	1	0	0	1	0	0	0	0	0	1	10	100
5	0	1405	5	2	7	6	6	7	6	6	6	6	6	2	6	6	7	6	7	6	6	6	7	6	1	1	6	6	6	6	6	6	2	5	6	6	5	6	0	1	1	1	1	1	1	0	1	0.1	100
5	0	522	5	4	4	6	6	4	3	4	5	3	5	3	5	6	5	4	5	3	3	4	3	2	1	1	3	3	4	3	3	3	5	5	4	3	4	5	0	0	1	0	0	1	1	0	1	0.1	100
5	1	270	2	6	3	1	1	7	6	1	1	3	1	6	1	1	6	3	2	7	6	1	1	6	2	1	7	5	1	5	3	7	5	5	6	7	1	1	0	0	0	0	1	1	0	0	1	1	30
5	0	503	2	2	6	6	6	6	4	4	5	3	6	6	6	4	6	3	6	4	6	5	5	5	1	1	5	4	4	6	5	6	5	3	4	4	3	5	0	1	1	0	1	0	1	0	1	0.05	5
5	0	824	3	2	7	6	7	6	7	7	5	4	6	7	7	6	7	7	6	5	7	6	6	6	1	1	3	6	5	6	4	7	4	6	4	5	5	4	1	1	1	0	0	1	0	0	1	5	5
5	0	534	5	5	6	5	6	6	6	6	5	6	6	7	6	6	6	7	6	6	7	6	5	3	1	1	3	5	5	5	5	5	5	6	6	5	6	5	1	0	0	1	0	0	0	0	1	5	5
5	1	331	3	1	6	5	7	5	6	7	5	3	5	6	7	6	6	4	6	4	7	6	3	4	1	1	4	3	3	4	4	4	4	5	4	6	4	4	0	1	1	1	1	0	0	0	1	10	5
5	1	275	7	1	2	7	6	2	3	6	6	1	4	4	4	4	4	3	4	5	4	3	7	1	6	0	2	2	7	3	1	1	6	6	2	2	6	6	0	0	1	0	1	1	0	1	0	10	20
5	1	403	4	3	7	2	7	7	7	6	7	7	7	7	7	3	7	7	7	7	7	7	1	7	1	1	7	7	1	7	7	7	5	1	6	7	5	2	0	1	1	1	0	1	1	0	1	0.1	1000
5	1	402	5	3	3	5	5	3	3	5	5	3	5	3	5	5	3	3	5	3	3	5	5	3	5	0	3	3	5	3	3	3	5	5	3	3	5	5	0	0	1	0	0	1	1	1	0	0.1	100
5	0	264	2	2	5	7	6	7	3	4	6	6	6	6	6	6	6	2	6	4	6	5	5	2	1	1	3	3	5	6	6	3	3	3	6	3	5	3	0	0	1	1	0	0	0	0	1	0.1	100
5	0	507	1	1	7	7	4	3	6	6	6	7	6	7	7	5	7	6	7	4	5	7	3	1	1	1	3	1	4	2	6	6	5	4	7	6	6	5	1	1	1	1	0	0	0	0	1	10	5
5	1	613	2	1	5	2	6	6	6	3	6	6	5	3	6	6	6	3	6	4	4	5	5	5	1	1	2	4	2	2	3	5	5	4	5	4	5	4	1	0	1	1	0	0	0	0	1	0.1	5
5	0	1032	7	1	2	6	6	1	2	7	7	1	7	1	7	7	1	1	7	2	2	7	6	1	6	0	1	1	7	1	1	1	6	7	1	1	7	6	0	0	1	1	1	0	1	0	1	0.1	100
5	1	504	1	2	7	6	3	7	7	6	6	6	2	2	5	6	3	2	5	1	3	2	3	2	1	1	2	2	2	5	5	5	6	6	7	7	5	6	0	0	0	1	0	0	0	0	1	0.1	5
5	0	887	6	3	4	4	6	7	7	6	4	7	7	7	7	7	7	7	7	7	7	7	4	7	1	1	7	7	4	7	7	7	2	7	4	4	7	4	1	1	1	0	0	1	1	0	1	0.05	5
5	1	729	6	1	4	7	7	4	1	7	5	2	7	6	7	7	6	5	7	1	7	7	6	1	2	1	1	1	5	1	2	3	6	5	2	2	6	7	1	0	1	0	0	1	0	0	1	10	50
5	0	363	4	4	4	4	4	4	4	4	4	4	4	4	4	4	4	4	4	4	4	4	4	4	4	0	4	4	4	4	4	4	4	4	4	4	4	4	0	1	1	1	0	0	0	0	1	2	15
5	1	514	1	3	7	6	5	7	7	6	4	7	5	7	6	5	7	7	4	6	7	5	5	4	1	1	7	6	1	7	7	4	5	5	2	4	2	4	1	1	0	1	1	0	0	0	1	3	45
5	1	615	2	5	5	5	5	3	6	5	7	6	6	6	7	7	6	6	6	7	6	5	2	1	1	1	3	3	1	3	3	3	6	7	7	6	7	7	1	0	0	1	0	0	0	0	1	0.05	100
5	0	949	6	1	6	6	7	7	5	6	6	5	7	7	6	6	6	6	7	4	6	6	5	6	3	0	3	5	4	5	3	4	6	3	5	6	6	5	1	0	0	0	0	0	0	0	1	10	100
5	1	434	6	4	4	6	5	6	5	6	6	6	6	5	6	6	6	6	7	6	6	7	5	4	1	1	4	3	3	5	3	4	3	5	4	5	5	4	1	0	1	0	0	0	0	0	1	10	100
5	1	639	3	2	6	5	6	6	5	6	5	2	4	6	5	3	5	3	5	4	6	5	2	1	1	1	3	1	2	2	3	6	3	3	5	4	4	3	0	0	1	1	0	0	1	0	1	10	100
5	0	476	5	3	3	5	6	6	3	3	6	6	6	5	6	6	6	3	7	7	6	6	5	3	1	1	3	6	3	6	3	3	5	5	5	6	4	4	0	0	1	1	0	0	1	0	1	10	5
5	1	479	2	3	2	6	7	5	1	3	5	4	2	2	3	3	1	2	1	1	2	2	2	2	1	1	3	1	2	2	2	6	4	6	5	6	7	6	0	1	0	0	0	0	0	0	1	5	100
5	1	291	6	1	1	5	6	2	4	5	6	1	6	1	6	6	3	1	7	1	2	7	7	2	7	0	1	2	6	1	2	2	6	7	2	1	5	7	0	0	1	0	0	1	1	1	0	0.1	100
5	0	620	6	3	6	6	6	5	6	6	5	5	6	7	6	5	7	7	5	5	6	6	5	3	1	1	3	3	4	5	5	3	6	6	6	5	6	6	1	1	1	1	1	0	1	0	1	10	100
5	0	861	7	6	3	7	7	6	6	6	7	5	3	7	7	7	7	7	7	1	7	7	6	2	1	1	7	1	6	7	7	7	7	7	7	6	7	7	1	1	1	1	0	0	1	0	1	1.05	100
5	0	342	2	2	6	7	5	2	5	6	5	6	6	3	7	4	6	6	6	7	4	7	3	3	2	1	5	4	2	4	6	5	3	7	7	2	7	5	1	1	1	1	1	1	1	0	1	10	100
5	0	615	4	4	5	6	6	5	5	5	5	5	5	5	6	5	3	5	5	3	5	5	3	3	1	1	4	2	5	2	3	5	4	5	6	6	6	5	0	1	0	1	0	0	0	0	1	0.1	100
5	1	478	7	3	7	7	7	7	7	6	5	7	7	7	7	7	7	7	6	7	7	7	7	5	1	1	7	6	5	6	1	2	6	7	6	2	7	4	0	0	1	0	0	1	0	0	1	10	500
5	1	327	4	1	3	3	4	7	1	6	4	5	7	3	4	7	5	2	5	4	4	4	5	2	5	0	2	1	4	1	3	4	4	4	3	4	6	6	0	1	1	0	1	1	1	1	0	0.1	100
5	1	826	1	3	4	4	5	4	2	4	4	4	1	2	1	2	1	1	1	4	1	1	4	4	1	1	3	3	3	3	4	5	4	1	4	3	4	4	0	1	1	0	0	0	1	0	1	10	100
5	0	815	5	5	4	5	6	4	4	3	3	4	4	4	5	4	5	3	6	2	5	4	3	3	1	1	6	3	3	6	6	3	3	4	3	4	3	4	0	0	1	1	0	0	0	0	1	0.1	1
5	1	398	3	2	5	6	7	7	5	5	4	5	5	7	5	5	6	4	6	5	7	5	5	4	1	1	6	3	5	5	5	5	3	2	3	3	2	3	1	0	1	1	0	0	1	0	1	10	100
5	1	337	5	3	5	5	5	5	5	5	4	5	5	5	5	5	5	5	5	5	5	5	5	3	1	1	3	5	4	5	4	5	4	5	4	3	4	4	1	0	1	1	1	0	0	0	1	0.1	100
5	1	316	6	2	7	7	5	7	7	6	6	7	6	6	6	6	7	7	6	7	7	7	1	7	1	1	1	6	1	7	7	6	7	1	7	7	5	2	0	0	1	0	0	0	0	0	1	10	100
5	1	319	5	3	6	5	3	5	3	4	5	5	5	4	4	5	3	4	5	3	3	4	5	4	1	1	4	6	5	3	4	5	5	4	4	5	5	5	1	1	1	1	1	0	0	0	1	0.1	100
5	1	279	5	2	4	6	6	4	4	6	6	2	5	3	5	5	4	2	7	3	2	5	6	1	7	0	2	2	7	2	2	3	6	6	2	1	7	5	1	0	1	0	1	1	0	0	1	0.1	100
5	1	868	1	1	4	7	7	6	2	4	5	5	6	7	7	7	7	6	7	7	7	6	4	2	1	1	3	2	4	4	7	7	7	6	7	1	7	7	0	0	1	1	0	1	1	0	1	1024	1
5	1	280	4	4	4	4	4	4	4	4	4	4	4	4	4	4	4	4	4	4	4	4	4	4	4	0	4	4	4	4	4	4	4	4	4	4	4	4	0	1	1	0	0	0	0	1	0	0.1	100
5	1	647	7	2	6	6	7	7	7	6	7	7	6	4	6	7	5	2	5	6	4	7	3	3	1	1	4	5	3	3	7	7	5	7	7	7	7	3	1	0	1	1	1	1	0	0	1	0.1	100
5	0	505	3	3	5	5	6	5	5	5	5	5	5	4	5	5	5	6	5	4	6	5	4	3	1	1	3	3	3	3	3	3	4	5	5	5	5	4	1	1	1	1	0	0	0	0	1	10	100
5	0	394	7	7	7	6	7	7	6	6	6	6	7	7	7	7	7	7	7	7	7	7	5	3	1	1	3	7	5	6	3	6	6	6	7	7	6	6	0	1	0	1	0	0	0	0	1	0.1	5
5	1	670	1	2	4	3	5	3	3	6	4	5	6	3	6	4	5	3	5	3	7	5	5	3	1	1	3	2	2	4	3	5	6	6	6	7	7	6	0	0	0	1	0	0	0	0	1	10	100
5	0	682	5	3	2	6	6	3	2	6	6	3	6	3	6	6	3	3	5	3	2	6	5	2	7	0	2	3	5	3	2	2	6	6	3	4	4	6	0	0	1	0	0	1	0	0	1	0.1	100
5	1	190	4	6	1	5	3	7	1	3	5	2	3	2	3	2	3	2	3	2	3	3	1	4	3	0	5	6	3	3	4	5	3	3	5	4	2	5	0	0	1	0	1	0	0	0	1	0.1	100
5	0	604	2	2	4	6	6	7	6	6	6	6	6	5	4	6	3	5	3	4	6	5	3	6	1	1	3	4	5	2	6	7	4	4	6	4	6	5	1	0	1	1	0	0	1	0	1	0.1	100
5	1	373	6	3	2	7	6	6	3	3	5	5	7	6	7	7	5	7	6	3	7	7	3	3	1	1	4	2	1	7	2	5	7	5	5	6	6	6	1	0	0	0	0	0	0	0	1	0.05	100
5	1	445	4	4	5	4	3	4	2	4	4	6	3	3	4	4	6	3	4	3	3	3	4	3	1	1	3	2	1	5	3	5	4	3	4	3	5	3	0	1	1	0	0	0	0	0	1	10	15
5	1	472	7	3	1	7	7	2	4	7	7	2	7	1	7	7	3	2	7	1	1	5	7	1	6	0	1	1	6	1	1	1	6	5	1	1	7	6	0	0	1	0	0	1	1	1	0	1	10
5	0	798	5	5	4	6	5	3	3	4	4	3	7	5	6	5	2	7	6	5	7	6	5	5	1	1	5	4	5	5	5	4	4	4	4	3	4	4	0	0	0	1	1	0	1	1	0	0.1	100
5	1	543	4	2	4	6	6	6	4	6	6	5	7	7	7	7	7	7	7	1	7	7	7	4	1	1	2	4	7	2	4	4	7	7	4	4	7	7	1	1	1	1	1	1	0	0	1	0.1	5
5	1	243	4	4	4	3	4	6	4	4	2	4	3	4	4	3	4	4	3	4	5	4	4	4	4	0	4	4	4	5	4	4	4	3	4	4	4	4	1	0	1	0	0	1	1	0	1	1.1	100
5	0	181	3	5	4	5	3	5	5	5	2	3	5	3	4	3	3	2	5	3	2	3	5	5	2	1	4	4	3	3	3	3	5	3	4	2	6	6	1	0	1	0	1	0	0	0	1	0.1	20000
5	1	425	4	4	4	4	4	4	4	4	4	4	4	4	5	4	4	4	4	4	5	4	4	4	4	0	4	4	4	4	4	4	4	4	4	4	4	4	1	1	1	0	1	0	1	0	1	2.1	20
5	1	559	7	3	7	7	7	7	7	7	7	6	7	7	7	7	7	7	7	1	7	7	5	3	1	1	3	2	6	3	7	7	7	7	6	7	7	7	1	1	1	0	0	0	0	0	1	0.1	20
5	1	644	6	1	7	6	6	1	7	7	6	6	6	1	7	7	6	6	6	1	7	7	5	6	1	1	6	1	5	5	6	5	6	6	5	2	6	5	1	0	1	1	0	1	1	0	1	10	100
5	1	332	5	4	2	6	5	2	3	6	6	2	7	1	6	7	1	1	7	1	1	5	7	1	7	0	1	1	7	1	1	1	6	6	2	1	6	6	0	0	0	0	0	0	0	0	1	1	1
5	0	603	2	2	6	6	6	7	6	6	3	6	6	4	6	3	6	5	6	7	7	5	5	6	1	1	6	7	4	6	7	7	3	4	4	5	5	3	1	1	0	1	0	1	0	0	1	0.1	100
5	1	227	4	3	2	4	4	3	3	6	6	3	4	4	6	6	2	4	5	3	4	4	6	3	4	0	2	4	4	2	4	3	4	6	3	3	4	4	0	1	1	0	0	1	0	0	1	10	50
5	1	279	5	3	3	2	5	5	3	5	5	5	6	6	6	5	6	5	5	6	6	6	2	5	1	1	6	3	2	5	6	5	5	5	3	3	5	6	1	1	1	1	0	0	0	0	1	0.1	100
5	1	452	5	3	5	7	7	5	3	4	6	5	3	1	3	5	1	3	5	1	3	6	5	7	1	1	7	1	4	4	7	4	5	7	4	3	5	6	1	1	1	0	0	1	1	0	1	10	100
5	1	561	4	3	5	5	5	5	3	3	5	5	3	3	5	5	3	3	4	3	3	3	3	3	1	1	3	3	5	5	3	3	5	5	5	5	5	5	0	0	0	0	0	0	0	0	1	10	10
5	1	560	5	5	4	7	4	6	4	4	5	6	6	2	6	5	5	3	6	4	6	6	3	4	1	1	3	1	3	6	4	3	4	4	4	2	6	3	1	1	1	0	0	0	1	0	1	0.1	100
5	0	700	3	4	3	6	6	4	5	6	4	4	6	6	6	3	2	3	6	6	6	5	3	2	1	1	2	3	4	6	2	4	2	4	2	2	5	2	1	0	1	1	0	0	0	0	1	0.1	1
5	1	647	3	3	4	4	4	4	4	4	4	4	4	4	4	4	4	3	4	4	4	4	4	3	1	1	5	3	4	3	5	5	5	5	6	6	6	5	1	0	1	0	1	0	1	0	1	5	5
5	1	327	2	5	3	2	2	6	1	6	5	7	2	5	2	3	5	6	2	6	5	4	3	1	2	1	5	3	4	5	4	5	3	3	6	6	5	5	1	1	1	0	1	1	1	0	1	10	500
5	1	531	6	5	7	7	7	7	7	7	5	7	7	7	7	7	7	7	7	7	7	7	6	4	1	1	7	4	4	7	7	7	4	7	7	4	6	4	1	1	1	1	1	1	0	0	1	0.1	100
5	0	416	7	1	7	7	7	7	7	7	7	1	7	7	7	7	7	7	7	1	7	7	7	1	7	0	7	7	7	1	7	1	7	7	7	1	7	1	1	1	1	0	0	1	0	0	1	0.1	20
5	1	382	4	4	4	4	4	4	4	4	4	4	4	4	4	4	4	4	4	4	4	4	4	4	4	0	4	4	4	4	4	4	4	4	4	4	4	4	0	0	1	0	0	1	1	0	1	10	5
5	1	128	7	1	2	7	6	2	1	6	7	1	7	2	6	6	1	2	6	1	1	6	6	1	7	0	2	2	7	1	1	2	6	7	1	2	7	7	1	0	0	0	0	1	1	0	1	2	100
5	1	522	2	3	2	6	5	5	3	2	5	5	5	5	5	5	3	5	5	3	5	6	5	3	1	1	4	3	4	4	4	3	4	5	6	6	6	6	1	0	1	0	0	0	0	0	1	10	5
5	1	359	2	3	6	7	7	6	7	6	7	5	6	5	6	6	6	3	7	7	7	6	6	5	1	1	7	3	5	3	6	6	4	6	6	6	6	6	0	1	1	0	0	0	1	0	1	0.1	500
5	1	492	5	3	4	5	6	4	1	5	4	4	6	6	6	3	6	7	7	4	7	6	4	3	5	0	6	2	5	1	3	3	6	4	3	4	5	4	1	0	1	0	1	1	1	0	1	2	500
5	1	674	3	4	6	5	3	5	6	3	5	5	2	1	2	4	3	2	2	2	3	2	6	3	1	1	6	3	4	3	7	6	2	3	3	5	5	3	1	0	1	0	0	1	0	0	1	10	100
5	1	140	3	5	4	1	3	2	5	7	7	3	4	3	3	2	7	6	3	5	5	2	5	3	6	0	6	5	2	5	4	6	4	4	4	4	4	4	0	0	1	0	0	1	1	1	0	1	5
5	1	775	3	2	6	4	4	6	6	4	5	7	4	7	5	5	7	4	5	7	7	6	6	6	1	1	5	4	4	4	6	6	4	2	7	6	5	5	1	1	1	1	0	0	1	0	1	0.05	20
5	1	208	6	6	4	6	3	7	6	3	5	5	2	7	1	4	7	6	4	5	5	4	2	7	1	1	4	6	2	7	5	6	1	3	4	4	2	3	1	0	1	1	0	1	0	0	1	0.1	20
5	0	560	6	5	7	6	6	6	6	6	6	4	6	7	7	5	7	6	7	7	7	7	2	3	1	1	3	3	2	5	5	6	5	5	6	6	5	6	1	0	1	1	0	0	0	0	1	0.1	5
5	0	770	3	4	6	5	6	6	6	6	4	6	6	7	6	6	7	7	6	6	7	7	6	7	1	1	6	6	2	5	7	7	4	5	5	4	6	4	0	0	0	0	0	0	0	0	1	10	5
5	1	397	4	2	4	4	4	4	3	3	5	5	5	3	3	5	3	3	5	1	5	6	1	1	1	1	3	2	4	3	4	3	3	6	6	6	5	4	1	1	1	1	0	1	0	0	1	10	1
5	1	558	4	4	7	1	1	7	7	7	4	7	7	7	7	7	1	7	7	1	1	7	6	1	7	0	2	4	7	2	2	1	4	7	4	7	4	4	1	1	1	1	1	1	1	0	1	0.1	20
5	1	247	4	4	4	4	4	4	4	4	4	4	4	4	4	4	4	4	4	4	4	4	4	4	1	1	4	4	4	4	4	4	4	4	4	4	4	4	1	1	0	1	1	0	0	0	1	0.1	100
5	1	176	1	1	7	7	7	7	7	7	7	7	7	7	7	7	7	7	7	7	7	7	7	7	1	1	7	7	7	7	7	7	1	1	1	1	1	1	1	1	1	1	1	0	0	0	1	10	100
5	1	552	1	4	4	6	7	2	4	4	5	6	4	4	7	5	5	1	3	7	7	4	7	7	4	0	2	4	4	3	4	2	4	4	6	5	4	5	0	0	1	0	0	1	0	0	1	10	100
5	1	211	4	2	4	6	6	7	6	4	7	2	7	4	7	7	7	7	7	7	7	6	5	6	1	1	7	5	1	7	7	5	4	4	4	6	2	4	0	0	1	0	0	0	1	0	1	2.1	500
5	0	354	4	3	2	4	3	4	3	6	4	3	4	3	4	3	2	3	5	2	4	4	4	2	5	0	2	3	5	2	3	4	6	6	3	4	3	2	0	0	1	0	0	0	1	0	1	0.1	2000
5	0	474	6	5	6	5	5	6	6	5	5	5	5	7	6	6	6	4	6	2	5	6	4	3	1	1	3	3	5	3	3	3	6	5	6	4	6	6	0	0	1	1	0	1	0	0	1	0.1	500
5	1	288	6	4	7	6	4	7	7	7	7	6	7	6	6	5	6	6	6	4	5	6	4	5	2	1	7	5	3	1	7	7	2	4	7	2	3	5	1	1	1	1	0	1	0	0	1	1	100
5	1	496	4	4	4	4	4	4	4	4	4	4	4	4	4	4	4	4	4	4	4	4	4	4	4	0	4	4	4	4	4	4	4	4	4	4	4	4	0	1	1	1	0	1	1	0	1	0.1	100
5	1	250	7	4	2	7	6	2	3	7	6	3	7	2	4	5	1	2	5	4	3	5	6	3	5	0	3	1	7	2	1	3	4	7	4	3	5	5	0	1	0	0	0	1	0	1	0	10	500
5	1	607	4	4	4	4	4	4	4	4	4	4	3	2	3	5	3	2	3	6	2	6	2	2	1	1	4	6	4	4	1	4	4	1	2	6	2	4	1	0	0	0	0	0	1	0	1	2	500
5	0	335	3	1	6	4	7	7	7	7	5	2	7	7	7	6	7	7	6	7	7	7	6	6	1	1	3	6	4	6	3	5	5	6	5	5	5	5	1	0	1	0	0	0	0	0	1	10	100
5	0	340	4	4	4	4	4	4	4	4	4	4	5	4	5	4	4	3	4	4	4	5	3	3	1	1	3	3	3	3	3	3	4	3	5	2	4	4	0	0	0	1	0	0	1	0	1	10	100
5	1	156	3	7	7	2	1	7	7	1	1	7	2	7	1	1	5	7	1	7	7	2	2	6	2	1	5	5	1	6	5	6	2	3	7	6	2	2	0	0	1	0	0	1	1	1	0	6	4
5	0	402	3	3	6	7	7	7	3	2	4	5	7	7	7	6	6	7	7	4	7	6	3	3	1	1	1	2	4	3	3	5	7	5	5	6	4	5	0	0	1	0	1	0	0	0	1	0.1	100
5	0	595	1	1	6	7	6	6	1	3	5	1	1	5	3	4	3	1	5	5	2	3	5	3	1	1	6	4	3	5	3	3	3	2	2	3	3	4	1	1	0	1	1	0	1	0	1	0.1	100
5	0	549	5	2	6	6	6	4	6	6	5	5	6	7	6	6	7	7	6	6	7	6	5	5	1	1	5	4	5	5	7	6	5	6	5	5	5	5	0	1	1	1	0	0	0	0	1	10	1
5	1	210	4	4	5	5	3	4	2	4	5	4	4	3	5	5	4	4	3	3	4	3	7	3	1	1	4	2	3	2	6	4	4	3	5	4	3	4	1	1	1	1	0	1	0	0	1	10	50
5	0	475	5	5	6	6	5	4	6	5	6	4	5	4	5	5	5	3	5	3	4	4	4	3	1	1	3	2	3	3	4	3	4	5	5	4	4	5	0	1	0	1	0	0	1	0	1	10	100
5	1	358	4	3	7	7	6	7	3	6	3	6	6	6	6	6	6	6	6	6	6	6	6	4	1	1	4	6	4	3	6	6	2	2	3	2	5	4	0	1	1	1	1	0	0	0	1	10	10
5	0	550	7	5	7	7	7	7	7	7	7	7	7	7	7	7	7	7	7	7	7	7	7	7	1	1	7	7	5	2	6	7	3	7	7	6	6	5	0	1	1	1	1	0	1	0	1	0.05	100
5	1	319	2	3	5	5	5	6	6	5	2	2	4	4	4	5	3	1	5	4	4	4	4	1	1	1	5	1	4	6	5	3	5	5	5	6	5	4	0	0	0	0	0	0	0	0	1	5	5
5	1	383	3	1	5	7	7	1	1	2	6	3	2	1	5	7	3	1	2	1	2	2	2	1	1	1	2	2	2	2	1	3	2	2	1	1	3	6	0	0	1	0	0	0	0	0	1	10	100
5	0	1058	4	4	7	7	6	7	6	6	6	4	7	7	5	6	3	7	6	4	6	5	5	5	1	1	5	4	3	4	6	6	4	5	5	4	6	5	1	1	1	1	0	0	1	0	1	10	5
5	0	464	3	3	6	6	7	7	7	6	5	3	6	7	6	5	6	6	6	5	7	6	5	6	1	1	6	5	6	3	3	6	4	5	6	6	5	4	1	1	0	1	0	0	0	0	1	10	100
5	1	1268	2	6	7	7	6	7	7	6	6	7	5	3	6	6	6	2	6	2	6	6	3	2	1	1	2	2	2	6	2	6	2	6	6	2	6	2	0	0	1	1	0	1	0	0	1	10	20
5	1	711	4	2	7	7	7	7	6	7	3	7	7	7	7	7	7	7	7	7	7	7	7	5	1	1	7	7	4	7	7	7	6	6	7	7	6	6	1	1	1	1	1	0	0	0	1	10	100
5	1	432	3	4	4	4	3	4	5	4	2	4	4	5	3	3	5	4	3	5	4	5	3	5	3	0	5	4	4	6	5	4	3	3	3	5	5	3	0	0	1	0	0	1	0	0	1	10	100
5	0	359	5	2	6	5	6	6	4	6	6	3	5	4	6	5	5	3	6	4	6	5	4	3	1	1	3	3	4	3	5	5	3	3	4	3	5	4	1	0	1	0	0	0	0	0	1	0.1	100
5	1	987	5	2	6	6	6	7	2	3	6	5	2	1	6	5	1	1	5	2	1	3	1	1	1	1	1	1	2	2	1	2	3	5	7	7	5	7	0	0	1	0	0	0	0	0	1	10	1
5	0	343	5	5	3	5	4	4	3	5	5	3	5	3	5	5	5	4	4	3	4	5	4	3	2	1	6	3	5	3	3	4	5	5	5	3	4	5	0	0	1	0	0	0	0	0	1	0.1	20
5	0	916	2	2	5	7	6	7	4	5	5	6	6	6	6	5	6	5	6	4	6	6	6	5	1	1	5	4	4	6	5	5	4	6	6	6	5	6	1	1	1	1	0	0	0	0	1	0.05	5
5	1	207	4	5	6	3	3	2	4	2	4	2	4	5	4	3	7	4	4	4	5	7	4	1	4	0	5	5	2	2	2	4	3	2	4	2	3	6	0	1	1	0	0	1	0	1	0	1	1
5	1	836	4	4	5	5	5	5	5	4	4	5	6	6	6	5	5	4	4	4	5	4	4	4	1	1	4	3	4	4	6	6	4	5	4	4	4	4	1	1	0	1	0	0	0	0	1	10	100
5	1	185	6	2	3	6	6	2	2	5	6	2	6	2	5	6	2	2	6	2	2	4	6	2	6	0	2	2	6	2	2	3	6	6	2	2	6	6	0	0	1	0	0	1	1	0	1	2.1	5
5	1	750	2	5	6	6	5	6	4	3	3	4	6	4	7	6	7	4	6	2	4	6	5	6	1	1	4	3	6	7	4	6	3	3	4	6	4	3	1	1	1	1	0	0	1	0	1	50	20
5	1	457	4	4	4	5	4	6	3	5	4	4	3	6	5	5	3	2	5	3	4	4	3	2	1	1	4	2	2	3	3	4	6	6	6	6	6	6	1	1	1	1	0	0	0	0	1	10	20
5	1	327	2	4	6	7	7	7	4	2	7	1	7	1	7	7	1	1	7	1	4	7	7	1	7	0	1	1	7	1	1	1	7	7	1	1	7	7	0	0	1	0	0	0	0	0	1	0.1	100
5	1	310	4	3	4	5	4	3	2	5	5	5	5	2	6	6	3	3	6	2	3	6	5	3	5	0	3	3	5	2	3	3	4	5	4	4	6	6	0	0	1	0	0	1	1	0	1	10	5
5	1	1191	7	7	5	4	3	3	7	7	7	6	7	3	7	1	3	3	7	5	4	7	1	2	1	1	1	4	4	1	6	2	4	7	6	6	6	6	1	0	1	1	0	0	0	0	1	0.1	100
5	1	1942	6	2	2	6	3	2	5	5	5	3	6	4	6	6	2	2	6	3	2	6	3	3	3	0	3	3	5	3	3	2	6	6	5	2	6	6	1	0	1	0	0	1	0	0	1	0.1	100
5	1	482	6	6	4	5	5	7	3	5	5	5	3	4	6	7	3	3	3	2	5	5	2	2	1	1	2	3	3	5	2	3	3	5	5	3	5	5	0	0	1	0	0	0	1	0	1	10	500
5	1	285	4	4	4	4	4	4	4	4	4	4	4	4	4	4	4	4	4	4	4	4	4	4	4	0	4	4	4	4	4	4	4	4	4	4	4	4	1	0	0	0	0	0	0	0	1	0.1	100
5	1	776	3	1	7	7	6	7	4	1	5	7	6	7	6	6	6	3	6	3	5	3	2	7	1	1	3	4	1	7	3	3	5	6	6	6	6	5	0	1	1	1	0	1	1	0	1	10	100
5	0	662	3	2	3	3	1	4	3	4	3	2	1	3	5	4	6	3	4	7	7	2	1	5	5	0	7	4	3	5	4	4	2	2	4	4	2	3	1	1	0	0	0	0	1	0	1	2.1	110
5	1	330	2	2	4	6	4	3	3	2	3	3	3	4	5	3	5	3	6	3	4	4	3	3	1	1	3	3	2	4	5	5	3	3	5	3	3	4	0	0	1	1	0	0	1	0	1	0.05	100
5	1	269	3	2	3	6	6	6	2	7	5	2	5	4	5	6	5	6	6	5	6	7	5	4	1	1	3	2	4	2	4	4	6	6	2	3	5	5	1	0	1	1	0	0	0	0	1	1	100
5	1	405	2	3	3	4	5	6	4	6	4	6	5	6	6	6	5	4	2	6	5	6	4	7	2	1	4	6	5	4	4	3	4	5	3	4	6	6	1	1	0	0	0	0	1	0	1	0.1	50
5	1	248	7	6	5	1	4	5	4	4	6	3	2	1	4	5	1	1	3	1	5	3	5	3	7	0	1	4	4	1	1	3	6	5	4	2	4	5	1	0	1	0	0	0	0	0	1	10	100
5	1	461	3	2	4	6	4	6	4	4	7	7	2	2	2	3	1	1	3	4	1	1	4	3	1	1	5	4	4	5	4	5	4	4	7	7	5	4	1	1	1	0	0	0	0	0	1	10	100
5	1	610	1	3	7	7	6	7	7	7	5	5	6	7	6	6	6	7	6	6	6	6	3	6	1	1	5	2	1	3	3	6	3	1	5	3	5	1	1	1	1	1	1	0	1	0	1	10	100
5	1	404	3	3	5	6	5	3	5	5	5	3	4	2	5	5	3	3	3	3	2	3	3	2	2	1	3	3	2	5	3	3	6	6	5	5	6	6	1	0	1	1	0	0	0	0	1	10	100
5	1	340	1	2	7	3	3	1	6	3	7	3	3	7	3	2	2	3	2	1	5	4	2	6	2	1	6	4	2	5	5	7	7	1	1	3	2	3	0	1	1	0	0	1	0	1	0	10	10
5	1	322	1	1	7	7	7	7	7	7	7	7	7	7	7	7	7	7	7	1	7	7	7	7	1	1	7	1	7	1	7	7	1	7	7	1	7	7	0	1	1	1	0	1	0	0	1	2.2	50
5	1	819	7	7	7	6	7	7	6	6	5	2	7	6	7	6	6	4	7	3	7	7	6	3	1	1	7	3	6	7	7	6	5	5	5	5	5	6	1	1	1	1	0	1	1	0	1	5	100
5	1	253	2	2	3	2	6	7	6	6	5	7	1	2	1	6	1	1	1	1	1	1	6	3	1	1	7	2	6	2	3	7	1	6	7	5	6	2	1	0	1	0	0	1	0	0	1	100	50
5	0	402	5	3	7	5	5	5	3	3	4	3	5	7	7	5	7	5	7	6	7	4	5	1	1	1	3	3	5	5	5	2	1	3	2	4	5	1	0	1	1	0	0	0	1	0	1	10	50
5	1	580	7	4	1	7	5	1	1	7	7	1	7	1	7	7	1	1	7	7	1	7	7	7	1	1	2	4	5	1	7	7	7	7	1	1	7	7	0	1	0	0	1	1	0	1	0	0.1	67
5	1	447	1	1	3	7	7	6	1	6	6	6	5	1	7	3	6	1	5	2	1	5	5	5	1	1	7	2	7	3	7	7	4	3	5	3	5	4	0	0	0	1	1	0	0	0	1	10	100
5	0	682	5	3	3	6	6	7	7	7	7	5	6	7	6	7	7	7	7	7	7	6	5	3	1	1	5	2	4	4	7	7	7	7	7	4	7	4	1	1	1	1	0	1	1	0	1	0.1	1
5	0	622	6	4	3	6	7	6	6	6	6	7	3	4	6	4	5	4	6	2	4	4	4	5	1	1	2	4	4	5	3	6	5	6	2	6	6	6	0	1	1	0	0	0	0	0	1	0.1	5
5	1	469	1	3	4	5	2	2	3	6	5	5	4	2	6	6	1	1	5	3	2	4	1	2	1	1	2	1	1	3	1	4	3	4	5	3	5	3	1	1	1	1	0	0	0	0	1	0.1	20
5	1	403	4	5	6	5	6	7	7	6	7	6	6	6	6	7	5	4	6	4	7	7	2	4	1	1	5	1	5	7	4	6	7	6	1	7	6	6	1	1	1	0	0	0	0	0	1	0.1	100
5	1	502	6	6	6	6	6	6	6	6	6	6	6	5	6	6	6	6	6	2	6	6	2	2	2	1	6	2	4	2	2	2	3	4	4	4	3	4	0	0	1	1	0	0	1	1	0	0.1	100
5	1	466	4	3	7	5	7	7	7	7	7	7	7	7	7	1	7	7	7	4	7	7	7	4	1	1	1	4	7	7	7	7	5	7	7	7	6	4	1	1	1	0	0	0	0	0	1	0.1	5
5	1	696	5	3	6	5	6	6	6	6	6	6	5	6	6	6	6	7	5	3	6	5	6	6	1	1	2	6	6	2	2	7	2	2	3	2	2	2	0	1	1	0	0	0	1	0	1	0.1	5
5	0	922	3	3	4	6	4	4	4	4	4	4	3	2	3	3	2	2	3	2	2	3	4	3	1	1	4	2	2	4	6	4	4	4	4	4	4	4	0	1	0	1	0	0	0	0	1	0.1	100
5	1	594	2	1	3	7	5	6	2	4	4	6	6	2	6	5	2	2	5	2	2	2	3	5	1	1	2	3	1	2	3	6	5	5	7	6	7	6	0	0	1	0	0	1	1	0	1	10	100
5	1	657	4	2	7	6	7	6	6	6	5	5	4	7	7	7	6	6	6	2	6	4	4	2	1	1	3	2	4	3	4	6	5	5	6	6	6	6	1	1	1	1	0	0	0	0	1	5	20
5	0	333	7	5	5	6	7	7	7	7	6	5	7	7	7	6	7	7	7	6	7	7	4	4	1	1	6	6	6	6	6	6	6	7	2	5	6	4	1	1	1	0	0	0	1	0	1	10	100
5	1	750	6	5	6	6	7	7	7	6	6	6	5	6	7	6	7	7	7	6	7	6	6	6	1	1	5	6	6	7	6	6	6	5	6	2	7	5	1	1	1	1	0	0	1	0	1	5	5
5	0	529	5	3	6	7	6	7	6	6	5	6	6	7	7	6	7	7	7	6	7	6	6	7	1	1	6	6	6	7	7	7	4	6	6	7	7	6	0	1	0	0	0	0	0	0	1	10	0
5	1	351	5	5	4	4	7	6	2	5	7	7	4	3	4	4	4	3	4	3	3	4	6	7	1	1	4	6	4	3	7	3	4	5	3	4	5	4	0	0	1	1	0	0	0	0	1	0.1	100
5	1	438	4	3	5	7	4	3	3	5	4	6	6	6	6	6	6	4	6	5	6	6	2	2	1	1	4	2	1	3	4	4	5	4	4	5	5	4	0	1	1	1	0	0	0	0	1	0.1	100
5	1	556	4	2	4	6	6	5	4	6	4	3	5	5	6	6	5	4	5	2	5	4	4	3	2	1	4	3	4	5	5	5	3	3	4	4	5	4	1	1	1	1	0	0	0	0	1	0.1	20
5	1	520	1	1	7	6	6	5	5	5	3	4	5	5	5	6	3	4	6	7	4	5	3	3	1	1	1	3	5	2	6	7	4	4	6	6	5	6	1	0	1	0	0	0	0	0	1	10	100
5	0	489	3	2	7	6	6	3	3	6	6	6	5	6	6	5	7	6	7	3	6	6	7	2	1	1	5	6	6	5	6	7	6	6	5	6	6	6	0	1	1	1	0	0	0	0	1	5	5
5	1	986	1	2	3	5	4	4	3	3	5	2	2	2	4	2	2	7	4	2	4	3	5	3	1	1	6	1	2	6	6	6	3	2	3	6	4	4	1	1	1	1	1	1	0	0	1	10	100
5	0	528	3	6	6	4	5	6	3	6	6	7	3	7	6	5	5	6	6	3	5	5	3	2	1	1	3	2	2	6	3	3	6	5	6	5	6	5	0	0	1	0	1	0	0	0	1	10	5
5	1	637	6	7	4	6	6	6	4	4	6	6	6	6	6	6	6	4	6	4	7	6	4	4	1	1	3	3	3	4	4	4	4	4	4	6	4	6	1	0	0	0	0	0	0	0	1	0.1	5
5	1	177	7	1	1	7	7	1	1	7	7	1	7	1	7	7	1	1	7	1	1	7	7	1	7	0	1	1	7	1	1	2	7	7	1	1	7	7	1	1	0	1	1	0	0	0	1	6	1
5	1	520	1	1	6	7	5	6	3	3	6	5	3	6	7	7	5	3	6	3	6	5	5	3	1	1	3	2	3	7	5	6	3	5	6	5	5	4	0	0	1	0	0	0	0	0	1	10	100
5	1	692	1	1	4	7	7	7	1	4	4	4	7	4	7	4	7	4	7	7	7	7	5	4	1	1	4	4	4	6	6	6	1	2	2	4	2	4	1	1	1	0	0	0	0	0	1	2.1	100
5	1	566	2	2	6	6	4	4	4	4	4	4	3	3	4	4	3	2	6	6	4	3	4	3	1	1	4	4	2	4	6	6	4	4	5	4	5	5	0	0	1	0	0	0	0	0	1	0.1	100
5	1	183	3	4	3	6	4	2	4	6	3	2	4	2	6	4	2	5	5	4	6	6	6	5	1	1	3	4	4	4	6	3	4	5	6	2	4	6	0	1	1	1	0	1	0	0	1	0.1	100
5	1	579	2	5	6	5	3	6	6	6	4	6	5	7	6	5	2	7	5	5	4	6	4	4	1	1	7	3	3	6	4	3	4	4	5	5	5	4	1	1	1	1	0	1	1	0	1	5	100
5	1	568	5	5	6	6	3	5	6	6	2	5	6	6	6	6	3	6	6	6	6	3	3	5	1	1	3	3	2	3	6	6	2	4	6	5	5	3	1	1	1	0	0	0	0	0	1	10	100
5	1	783	6	5	2	6	6	5	2	7	4	6	5	6	6	6	2	2	6	6	7	6	5	6	6	0	2	3	2	3	6	7	6	6	6	2	5	5	1	0	1	0	0	0	1	0	1	50	500
5	0	926	3	3	6	6	6	2	5	5	4	4	6	6	6	6	6	4	6	4	7	6	4	3	1	1	3	2	3	3	4	3	4	5	4	5	5	4	0	1	1	1	0	0	1	0	1	10	5
5	1	575	4	3	5	6	4	4	3	6	4	2	7	6	7	7	3	5	7	3	7	7	3	3	1	1	2	2	2	2	7	7	4	5	4	3	5	3	0	1	1	1	1	0	0	0	1	10	100
5	1	265	6	2	2	6	6	2	2	6	6	2	5	2	5	6	3	3	6	3	3	7	6	2	6	0	3	2	6	2	2	2	6	6	2	2	6	6	1	0	1	1	1	0	0	0	1	10	10000
5	1	508	6	2	7	7	7	7	7	7	5	7	7	7	7	7	7	7	7	7	7	7	2	3	1	1	4	7	6	4	4	4	6	6	7	7	6	2	0	1	1	0	0	0	0	0	1	10	1
5	0	472	7	6	3	4	6	3	5	6	6	7	7	6	6	7	7	6	6	6	7	7	6	7	1	1	3	7	4	3	5	7	7	7	7	1	7	7	0	0	1	0	0	1	1	0	1	10	100
5	1	537	4	1	4	4	6	5	5	7	6	5	7	7	5	2	7	7	5	4	5	7	3	2	1	1	6	4	5	5	7	7	4	4	2	4	3	3	1	1	1	1	1	0	0	0	1	10	50
5	1	623	7	1	7	7	7	1	7	7	7	1	7	2	7	4	4	4	7	4	4	7	7	7	1	1	4	4	6	1	4	4	7	7	1	2	7	7	1	1	0	0	0	0	0	0	1	1	5
5	1	405	7	2	1	7	5	2	1	7	7	1	7	1	7	6	2	1	7	1	1	7	7	1	7	0	1	1	6	1	1	1	7	7	1	1	5	6	0	0	1	0	0	0	1	0	1	1	88
5	1	640	6	4	3	7	6	7	7	6	6	7	6	3	7	5	7	5	6	4	6	6	5	2	1	1	3	3	5	3	3	3	4	7	7	4	7	5	0	1	1	0	0	0	0	0	1	10	20
5	1	495	7	1	7	7	7	7	1	7	4	6	7	7	7	7	7	4	7	1	7	7	6	3	1	1	4	1	7	4	7	4	4	4	4	4	4	4	1	1	1	1	0	1	1	0	1	10	5
5	1	716	4	3	3	6	6	2	1	5	6	7	6	7	7	1	7	7	7	2	7	7	5	1	1	1	2	2	4	2	6	4	5	5	6	6	5	3	0	0	1	1	0	0	0	0	1	10	20
5	1	347	4	1	4	3	5	4	2	5	5	5	4	3	4	2	4	5	6	4	6	4	4	2	1	1	3	4	1	4	4	1	4	3	7	4	4	5	1	1	1	1	0	0	0	0	1	2.1	100
5	1	718	5	3	6	7	7	6	6	6	4	6	5	5	7	6	3	6	6	2	6	5	5	3	1	1	6	6	6	6	3	7	4	5	4	3	5	3	1	1	1	1	1	1	0	0	1	5	100
5	1	296	5	6	4	5	5	1	5	1	1	5	4	4	2	2	5	5	3	2	3	4	6	6	2	1	3	4	4	5	4	7	3	3	3	3	2	6	1	0	0	0	1	0	1	0	1	0.1	100
5	1	878	5	5	5	5	6	5	3	6	4	3	6	4	6	6	2	2	7	2	3	6	3	5	5	0	3	4	4	2	3	5	5	5	3	3	4	5	0	1	1	0	0	1	0	1	0	25	50
5	1	178	5	6	2	6	6	4	1	5	5	1	4	5	5	4	2	2	5	2	3	5	2	4	5	0	3	3	6	1	2	6	3	4	3	4	6	2	1	0	1	0	1	0	1	1	0	0.1	100
5	1	432	2	2	4	5	4	3	6	6	4	3	4	4	5	6	4	4	4	3	5	4	4	3	1	1	3	3	4	3	4	5	4	2	3	3	4	3	0	0	0	0	0	0	0	0	1	5	5
5	1	620	2	1	1	2	3	2	7	6	3	1	2	3	5	4	4	1	5	2	4	7	6	2	1	1	1	1	7	3	6	3	4	7	4	1	5	7	0	1	1	0	0	1	1	1	0	10	100
5	1	408	6	3	3	7	6	4	4	7	5	2	5	2	7	6	5	4	6	4	3	7	4	4	1	1	3	4	6	3	2	3	4	5	4	4	6	6	1	0	1	0	0	1	0	0	1	1	1
5	0	529	5	3	7	5	7	7	7	7	3	6	7	7	6	6	6	7	7	6	7	7	4	3	1	1	3	6	4	6	3	3	2	4	1	6	3	3	1	1	1	0	0	1	1	0	1	10	20
5	0	489	1	1	3	3	3	3	3	5	6	7	5	7	7	6	6	5	7	4	6	6	6	3	1	1	5	3	3	3	7	6	7	7	7	7	7	7	1	1	1	1	0	0	0	0	1	0.1	100
5	1	190	3	5	2	3	2	6	4	3	3	5	4	3	6	3	2	5	3	5	5	4	4	4	4	0	4	3	4	2	4	4	3	5	3	5	4	5	1	0	1	0	0	1	1	0	1	3	4
5	1	1122	3	2	4	6	4	4	7	5	3	5	3	4	3	3	3	4	3	2	3	5	4	4	1	1	5	3	3	3	4	4	4	4	6	3	5	4	1	1	1	0	1	1	1	0	1	10	100
5	1	438	1	1	6	5	6	7	6	5	4	5	4	2	5	4	6	3	4	3	3	3	4	4	1	1	6	4	3	6	6	4	6	5	6	6	6	5	1	0	1	1	0	0	0	0	1	5	100
5	0	290	2	2	6	7	6	6	6	6	3	2	4	6	6	2	1	6	6	4	6	6	6	6	1	1	6	2	2	6	6	6	2	2	2	2	2	2	1	0	1	1	0	0	0	0	1	10	100
5	1	317	2	3	4	6	6	4	3	5	5	4	6	6	6	6	5	2	6	2	3	5	5	3	4	0	3	3	5	3	4	3	5	5	4	4	5	5	1	1	1	0	0	1	1	0	1	10	100
5	0	604	4	1	7	7	7	7	7	7	4	7	6	3	7	7	7	3	7	3	7	7	7	7	1	1	7	7	7	7	7	3	1	1	1	1	4	1	1	1	1	1	0	0	1	0	1	5	1
5	1	234	2	6	6	6	1	7	5	6	4	6	3	3	4	2	4	5	2	6	6	2	1	4	4	0	7	5	1	4	5	5	2	2	3	4	2	2	1	0	0	0	0	0	0	0	1	5	5
5	1	381	2	5	5	4	4	6	1	1	2	6	1	1	2	4	2	1	3	3	2	2	2	1	2	1	1	1	2	6	2	6	2	6	6	6	5	6	1	0	1	0	1	0	0	0	1	0.1	100
5	1	380	1	4	2	2	5	7	2	2	1	7	4	1	1	1	1	1	1	1	2	1	1	4	1	1	1	3	4	4	1	1	1	4	6	4	4	4	1	1	1	0	1	0	0	0	1	0.1	500
5	1	394	5	4	2	5	4	4	4	3	5	1	6	2	4	3	4	5	3	2	4	4	6	2	6	0	5	1	4	3	5	3	6	5	4	4	4	3	0	0	1	0	0	1	1	1	0	10	100
5	1	269	6	7	3	5	6	7	2	5	5	7	5	2	6	7	2	2	7	4	3	7	6	2	6	0	3	2	5	2	2	2	6	6	1	1	6	6	1	1	1	0	1	1	0	0	1	10	500
5	1	329	3	1	6	7	6	7	3	6	5	3	6	5	7	6	5	3	5	2	5	6	6	3	1	1	3	3	5	3	3	3	5	6	6	3	5	3	1	1	1	1	0	0	0	0	1	0.1	100
5	0	346	3	2	6	7	7	6	7	7	4	4	2	5	6	4	5	2	5	3	4	3	3	3	1	1	4	4	5	3	7	6	2	4	6	3	4	3	1	1	1	1	0	0	0	0	1	90	100
5	1	459	4	1	6	7	6	6	7	7	6	5	7	7	7	7	7	6	7	6	7	7	6	6	1	1	4	6	4	3	7	6	1	5	7	3	5	2	1	0	1	1	0	0	1	0	1	10	25
5	1	458	6	5	5	6	6	6	4	4	5	3	6	5	7	7	6	5	7	5	6	6	6	6	1	1	6	6	6	5	6	6	7	7	6	7	7	7	0	0	0	0	0	0	0	0	1	0.05	500
5	0	181	7	1	1	7	7	1	1	7	7	1	7	1	7	7	1	1	7	1	1	7	7	1	7	0	1	1	7	1	1	1	7	7	1	1	7	7	0	0	1	0	0	1	1	1	0	1	1
5	1	1649	3	7	5	4	3	6	1	1	3	3	1	5	6	2	5	5	6	2	7	7	7	3	2	1	7	4	1	5	1	5	5	6	6	6	4	4	0	0	0	0	0	0	1	0	1	2	50
5	1	381	4	6	5	7	7	4	1	5	3	4	5	3	5	5	4	3	4	2	4	4	5	3	1	1	3	1	3	5	3	3	3	4	3	2	4	3	0	1	1	1	0	0	0	0	1	0.1	100
5	1	896	4	5	3	5	5	4	4	5	5	4	5	6	5	5	3	6	5	4	5	5	4	4	4	0	4	4	4	4	5	4	4	4	4	4	4	4	1	0	1	1	1	0	0	0	1	0.1	10
5	1	421	2	1	3	5	1	1	1	1	6	7	1	1	2	1	1	1	1	1	1	1	1	1	1	1	1	1	1	1	1	1	7	7	7	7	7	7	0	0	0	0	0	0	0	0	1	0.05	100
5	0	462	3	4	5	6	5	5	6	5	4	4	5	4	5	4	5	3	6	6	6	5	5	2	1	1	4	3	2	6	4	4	3	4	4	4	4	4	1	1	1	1	0	0	1	0	1	0.1	90
5	1	440	6	2	4	5	6	7	6	3	6	6	6	6	6	6	2	5	6	2	2	6	6	5	2	1	2	2	6	2	2	2	6	6	2	2	6	2	0	0	1	0	0	0	0	0	1	0.1	100
5	1	223	1	1	7	1	1	3	4	1	2	6	1	7	1	2	7	7	3	7	5	3	6	7	2	1	7	1	3	7	5	5	1	1	7	5	2	1	0	0	1	0	1	1	1	0	1	10	100
5	0	721	6	6	3	4	5	6	3	6	6	7	3	6	6	6	5	6	6	2	7	7	6	2	1	1	2	2	3	2	4	3	5	6	6	4	6	6	0	0	1	0	0	0	0	0	1	10	100
5	0	362	4	4	6	6	5	4	6	6	4	2	6	5	6	4	4	3	6	6	6	5	5	5	1	1	7	4	4	3	4	6	2	4	4	2	2	2	1	0	0	1	1	0	1	0	1	0.1	100
5	1	300	7	7	4	6	6	7	7	5	6	3	2	2	5	6	1	2	4	5	1	4	2	2	1	1	1	2	4	5	2	2	4	5	6	3	5	7	0	0	1	0	0	1	0	0	1	0.1	5
5	0	1032	1	1	7	7	7	7	4	6	7	7	7	7	7	7	7	7	7	7	7	7	7	7	1	1	7	7	7	4	6	7	7	5	7	5	4	7	1	1	1	0	0	0	1	0	1	0.1	1000
5	1	398	6	3	7	7	6	7	7	7	7	5	7	7	7	7	7	7	7	7	7	7	7	1	1	1	2	6	3	1	6	7	6	6	7	5	7	6	1	0	1	1	0	1	0	0	1	10	20
5	1	488	5	6	6	5	5	6	6	5	5	5	6	6	6	5	6	6	6	6	6	6	6	6	2	1	5	6	2	6	6	6	5	6	5	2	6	6	1	1	1	1	1	0	1	0	1	0.1	50
5	0	592	7	7	7	7	3	7	1	7	7	7	7	7	7	7	1	6	7	1	7	7	7	7	1	1	7	1	6	1	1	1	6	7	1	1	7	6	0	1	1	0	0	1	0	0	1	0.1	100
5	1	386	7	6	7	6	6	7	6	7	6	6	7	7	7	7	7	7	7	7	7	7	4	3	1	1	4	4	6	6	6	6	4	4	4	3	6	4	1	1	1	1	0	0	0	0	1	10	100
5	0	966	2	2	4	6	6	6	6	6	2	4	6	6	6	6	2	6	6	2	2	6	6	6	2	1	6	2	6	6	6	6	4	6	6	6	6	4	1	0	1	1	0	1	1	0	1	0.1	145
5	1	404	1	3	6	5	6	6	3	3	5	5	5	6	6	6	6	6	6	6	7	5	5	4	1	1	3	5	4	6	5	6	6	6	6	6	5	6	0	1	1	1	1	0	1	0	1	5	5
5	1	238	2	1	4	3	4	3	3	6	2	5	5	3	3	6	5	3	2	2	6	3	6	3	4	0	2	4	5	2	3	4	7	6	6	5	5	5	1	1	0	0	1	0	1	0	1	0.1	100
5	0	288	2	3	5	7	4	3	6	4	6	7	3	3	5	5	5	3	3	1	4	5	3	2	1	1	3	2	1	6	3	3	5	5	7	6	6	5	1	0	1	0	0	0	1	0	1	10	5
5	1	693	1	3	7	7	7	7	7	7	4	1	7	6	7	7	7	7	7	7	7	7	7	7	1	1	7	7	7	7	7	7	4	4	4	4	5	4	0	1	1	1	0	1	1	0	1	10	100
5	0	260	5	5	4	5	5	6	4	4	5	5	6	6	5	6	6	5	6	5	6	6	5	6	1	1	4	6	5	3	5	4	6	6	6	7	7	6	1	1	1	1	0	1	1	0	1	10	100
5	1	512	5	5	7	6	7	7	2	4	7	7	7	1	7	5	3	5	5	3	3	5	4	1	1	1	2	3	5	3	2	4	5	5	4	2	6	6	1	1	1	0	0	1	0	0	1	0.1	100
5	0	790	6	7	7	5	3	2	7	7	5	2	6	4	7	6	6	4	7	6	7	7	3	3	1	1	2	2	1	2	2	5	6	6	5	6	6	6	1	0	1	1	0	0	0	0	1	5	5
5	1	450	4	3	3	6	5	2	4	5	5	2	6	4	6	6	3	4	6	5	5	7	4	5	4	0	4	3	4	4	4	3	5	5	5	4	4	5	0	0	0	0	0	1	0	0	1	0.1	100
5	1	649	4	2	6	6	2	2	3	2	7	6	1	1	2	2	1	1	1	3	2	3	1	1	1	1	1	1	1	1	3	2	5	3	6	7	7	6	1	0	0	0	0	0	0	0	1	10	100
5	0	364	2	2	4	4	4	5	3	4	2	3	5	4	6	6	5	4	6	3	6	3	4	3	1	1	3	2	2	2	4	4	5	6	5	3	5	6	1	1	0	0	0	0	0	0	1	10	5
5	0	305	7	1	1	7	7	1	2	7	7	2	7	2	7	7	2	1	7	2	1	6	7	1	6	0	1	1	7	1	1	1	7	7	1	1	6	7	0	0	1	0	0	1	0	0	1	0.1	100
5	0	150	5	2	3	5	7	3	2	5	6	2	6	1	5	6	2	2	4	2	2	6	4	5	5	0	3	3	4	4	3	3	4	5	4	3	3	3	1	0	0	1	0	1	1	0	1	50	100
5	1	293	4	4	4	4	4	4	4	6	4	4	6	3	5	5	3	2	6	2	2	5	4	4	4	0	4	4	4	4	4	4	5	4	3	4	6	5	1	1	1	1	0	1	1	0	1	0.1	100
5	0	454	6	2	6	7	7	6	6	6	6	5	6	7	6	5	6	7	6	6	7	6	7	6	1	1	5	5	5	3	5	6	3	2	3	5	5	3	1	1	1	1	1	0	1	0	1	0.1	100
5	0	748	4	1	3	6	6	6	5	6	5	7	6	6	7	6	6	2	6	4	7	6	5	2	1	1	5	6	5	5	5	5	6	6	2	5	7	6	1	1	1	1	0	1	1	0	1	0.05	5
5	1	394	2	4	3	5	7	1	1	1	1	7	3	3	5	7	1	1	3	1	6	4	3	3	1	1	4	5	4	1	7	5	1	1	1	3	1	4	0	1	1	1	0	0	0	0	1	10	100
5	1	609	5	1	1	7	6	7	2	5	7	4	7	3	6	4	7	7	7	2	1	4	3	3	5	0	5	3	5	3	1	1	6	6	2	1	5	5	0	1	0	0	0	1	1	0	1	0.1	250
5	0	322	1	1	7	5	7	7	3	6	5	7	6	7	6	6	6	4	5	7	7	5	7	7	1	1	7	7	5	3	7	7	1	1	7	1	4	1	1	0	0	0	0	0	0	0	1	10	20
5	0	615	4	7	1	5	6	3	1	2	4	4	3	2	7	6	5	2	6	3	3	3	7	1	1	1	3	5	5	4	2	5	4	5	4	5	4	5	0	0	1	0	0	0	0	0	1	0.1	5
5	0	1760	2	1	7	7	5	3	6	7	7	7	6	7	7	2	4	3	7	7	4	7	5	2	1	1	5	4	3	7	3	7	2	4	4	5	6	5	0	1	1	0	1	0	1	0	1	0.1	100
5	0	268	4	4	7	3	1	4	6	1	3	5	4	5	4	3	4	6	1	5	6	6	2	5	4	0	4	6	3	5	5	4	1	3	5	7	3	3	0	1	1	1	0	1	0	0	1	3	3
5	0	330	5	4	7	5	6	7	6	5	5	5	4	6	5	7	4	5	4	7	5	5	4	3	5	0	7	3	6	2	6	3	4	4	4	3	5	5	0	1	1	0	1	0	1	0	1	0.1	100
5	1	509	4	2	4	7	5	7	6	4	4	2	7	5	6	7	4	3	4	3	4	5	5	7	1	1	7	2	4	2	5	7	5	4	4	4	5	2	1	1	1	1	0	0	1	0	1	0.1	100
5	0	671	6	4	5	5	5	3	6	4	6	5	6	5	6	6	6	5	6	3	7	6	4	5	1	1	2	2	3	3	3	5	5	6	6	4	6	5	1	0	1	1	0	0	0	0	1	10	5
5	1	138	2	4	7	1	2	7	6	4	1	1	7	4	4	1	1	7	6	4	6	2	1	6	1	1	7	2	6	7	5	1	1	1	2	7	1	1	0	0	1	0	0	1	1	1	0	10	100
5	0	191	7	1	1	7	7	1	1	7	7	1	7	1	7	7	1	1	7	1	1	7	7	1	7	0	1	1	7	1	1	1	7	7	1	1	7	7	0	0	1	0	0	1	1	1	0	4	5
5	1	485	4	2	6	7	4	3	6	5	7	3	5	3	6	6	2	3	6	1	2	6	6	6	1	1	4	3	3	4	4	5	4	6	6	5	5	5	1	1	1	1	0	0	0	0	1	10	100
5	1	302	4	4	7	7	7	5	3	7	7	1	6	5	7	5	2	4	7	3	7	4	5	4	1	1	3	4	3	2	4	7	4	6	2	5	6	6	1	0	1	1	0	0	0	0	1	0.1	100
5	1	388	6	3	4	4	6	5	3	3	4	7	6	5	6	4	5	3	2	3	3	5	4	2	6	0	3	2	5	1	3	4	5	5	4	1	5	4	0	0	1	0	0	1	1	1	0	0.1	100
5	1	469	7	3	2	4	7	3	2	7	7	2	4	4	7	6	2	5	6	3	2	4	7	3	6	0	3	1	6	2	2	2	7	6	1	1	6	5	0	0	0	0	0	0	1	1	0	40	200
5	1	422	1	6	6	4	7	7	6	6	5	7	5	7	6	7	7	7	6	7	7	6	7	7	1	1	4	7	6	7	7	7	5	6	6	6	5	4	1	1	1	0	0	0	0	0	1	0.1	100
5	0	841	4	3	6	7	6	3	1	6	6	5	5	6	7	6	3	2	3	1	4	2	5	2	1	1	6	6	5	1	5	1	5	4	6	5	5	6	1	0	1	1	0	0	1	0	1	0.1	100
5	1	767	2	2	5	3	2	4	7	5	5	6	3	3	5	5	2	2	4	4	2	4	1	2	1	1	2	1	1	4	1	5	4	6	6	3	6	5	1	0	0	0	0	0	1	0	1	10	5
5	0	501	4	4	4	4	4	4	4	4	4	4	4	4	4	4	4	4	4	4	4	4	4	4	4	0	4	4	4	4	4	4	4	4	4	4	4	4	0	0	1	0	0	0	1	0	1	10	100
5	1	1062	4	1	6	7	6	6	6	7	6	2	7	6	7	5	2	7	6	1	7	6	7	1	1	1	2	1	2	7	7	7	6	7	6	1	6	2	0	0	1	0	0	0	1	0	1	0.1	5
5	1	774	7	1	7	4	7	7	7	7	1	7	4	1	6	7	1	1	7	1	2	7	7	1	6	0	4	3	6	1	3	2	7	7	1	2	7	7	0	1	1	0	1	0	0	0	1	1	4
5	1	494	4	4	4	4	4	4	4	4	4	4	4	4	4	4	4	4	4	4	4	4	3	3	1	1	2	4	4	2	6	4	4	4	5	4	4	4	1	0	1	0	0	1	0	0	1	10	25
[truncated: 97 more rows]
[truncated: 30 more columns]
