# Supplementary material for: Evaluating mobile-based data collection for crowdsourcing behavioral research
Source: Behav Res Methods. 2025 Feb 28;57(4):106. doi: 10.3758/s13428-025-02618-1 (PMC11870873; doi:10.3758/s13428-025-02618-1)
Supplement: Supplementary file 3 — Supplementary file3 (XLSX 431 KB) [file 13428_2025_2618_MOESM3_ESM.xlsx]

## Sheet: Mobile-Based-Data-Collection_St
Platform	Device	Duration	SE1	SE2	SE3	AC1	AC1_check	SE4	SE5	SE6	SE7	SE8	SE9	SE10	SE	NFC1	NFC2	NFC3	NFC4	NFC5	NFC6	NFC	SD1	SD2	SD3	SD4	SD5	SD6	SD7	SD	AC2	AC2_check	IFS1	IFS1_check	IFS2	IFS2_check	IFS3	IFS3_check	IFS4	IFS4_check	IFS5	IFS5_check	IFS6	IFS6_check	IFS7	IFS7_check	IFS8	IFS8_check	IFS9
1	0	211	1	2	4	1	1	2	1	1	2	1	1	1	1.6	2	2	4	2	4	2	2.66667	1	0	1	0	0	0	0	2	1	1	0	1	2	0	0	1	0	1	0	1	0	1	0	1	0	1	0
1	0	356	2	6	6	1	1	6	6	6	6	6	6	3	5.3	4	5	5	5	5	5	4.83333	1	0	1	1	0	0	0	3	1	1	0	1	0	1	0	1	0	1	0	1	0	1	0	1	0	1	0
1	0	436	7	2	6	7	0	6	2	2	7	1	3	7	4.3	3	3	6	4	2	3	3.5	0	0	1	0	0	1	1	3	1	1	0	1	0	1	4	0	4	0	4	0	4	0	2	0	2	0	0
1	0	484	6	6	7	1	1	6	4	6	7	3	7	7	5.9	6	6	6	6	7	6	6.16667	1	0	1	1	0	0	0	3	1	1	1	1	1	1	0	1	0	1	0	1	1	1	0	1	0	1	1
1	0	406	6	4	6	5	0	3	5	2	7	2	1	5	4.1	5	6	1	3	4	5	4	0	0	0	0	1	1	1	3	1	1	2	0	4	0	1	1	2	0	1	1	4	0	1	1	1	1	3
1	0	412	6	3	4	1	1	7	1	1	7	6	5	4	4.4	7	2	7	3	4	7	5	0	1	1	0	1	0	1	4	1	1	3	0	3	0	3	0	0	1	2	0	3	0	3	0	3	0	0
1	0	355	7	7	7	7	0	4	5	7	6	1	1	1	4.6	4	7	1	1	7	7	4.5	0	0	1	0	0	1	1	3	1	1	0	1	0	1	2	0	1	1	3	0	1	1	1	1	0	1	1
1	0	535	2	1	1	1	1	2	1	2	3	2	2	1	1.7	2	1	2	2	1	4	2	0	0	0	0	0	0	0	0	1	1	0	1	0	1	2	0	0	1	0	1	0	1	0	1	0	1	2
1	0	416	4	4	5	6	0	6	2	2	5	2	4	6	4	5	4	3	3	5	6	4.33333	0	0	1	0	0	1	1	3	1	1	2	0	2	0	2	0	2	0	2	0	1	1	3	0	1	1	2
1	0	567	6	2	3	5	0	5	3	3	6	1	5	6	4	7	5	3	3	3	4	4.16667	0	0	0	0	1	0	1	2	1	1	1	1	1	1	4	0	3	0	4	0	1	1	2	0	2	0	0
1	0	606	7	6	6	1	1	6	3	3	5	1	5	7	4.9	5	6	1	2	7	5	4.33333	0	0	0	1	0	1	1	3	1	1	3	0	0	1	3	0	3	0	1	1	2	0	0	1	2	0	4
1	1	659	7	2	6	6	0	6	2	2	6	1	1	7	4	6	6	2	1	5	6	4.33333	0	0	1	0	0	1	1	3	1	1	3	0	0	1	1	1	1	1	1	1	2	0	4	0	1	1	0
1	0	616	7	6	5	1	1	6	7	6	5	2	6	6	5.6	7	6	4	1	6	3	4.5	1	0	0	0	0	0	1	2	1	1	3	0	1	1	0	1	3	0	1	1	4	0	1	1	3	0	0
1	0	682	1	7	6	1	1	6	2	1	3	2	3	2	3.3	2	3	7	4	4	3	3.83333	0	1	0	1	1	0	0	3	1	1	0	1	0	1	0	1	0	1	0	1	0	1	0	1	0	1	0
1	0	675	7	2	7	1	1	7	6	3	6	3	6	6	5.3	6	6	6	2	5	5	5	0	0	1	0	0	1	1	3	1	1	3	0	0	1	0	1	4	0	1	1	0	1	2	0	2	0	0
1	0	699	5	3	6	1	1	6	3	2	5	1	2	6	3.9	6	5	3	2	6	6	4.66667	1	1	1	0	0	1	1	5	1	1	3	0	1	1	2	0	1	1	1	1	4	0	2	0	3	0	1
1	0	605	5	4	5	1	1	5	4	4	5	3	4	6	4.5	5	5	4	3	5	5	4.5	1	0	1	0	0	1	1	4	1	1	2	0	2	0	2	0	2	0	3	0	2	0	2	0	1	1	2
1	0	381	7	7	6	4	0	3	4	6	4	2	6	2	4.7	5	6	3	5	5	6	5	1	1	1	0	0	1	0	4	1	1	1	1	1	1	3	0	3	0	1	1	1	1	0	1	3	0	2
1	0	712	5	3	5	3	0	6	2	5	3	2	5	6	4.2	6	6	3	3	5	5	4.66667	0	1	0	0	0	0	1	2	1	1	1	1	3	0	0	1	3	0	0	1	4	0	0	1	2	0	4
1	0	228	4	4	4	1	1	3	5	5	4	5	5	4	4.3	3	3	4	5	3	4	3.66667	1	1	1	0	1	1	1	6	1	1	0	1	2	0	0	1	0	1	0	1	3	0	0	1	0	1	0
1	0	498	5	3	6	1	1	5	1	2	5	3	4	5	3.9	4	5	2	3	3	5	3.66667	0	1	0	1	1	1	0	4	1	1	3	0	2	0	0	1	2	0	3	0	3	0	2	0	2	0	1
1	0	657	5	4	5	2	1	5	3	4	4	3	4	3	4	4	2	5	6	2	3	3.66667	1	0	1	0	0	0	0	2	1	1	3	0	1	1	0	1	1	1	0	1	4	0	1	1	2	0	1
1	0	738	7	2	7	1	1	7	1	6	6	1	2	7	4.6	5	6	5	3	6	6	5.16667	0	0	1	0	0	0	0	1	1	1	3	0	0	1	0	1	4	0	0	1	1	1	1	1	3	0	0
1	0	600	7	1	5	1	1	3	4	4	3	1	5	7	4	4	4	1	2	4	5	3.33333	0	1	0	0	0	1	1	3	1	1	2	0	1	1	0	1	4	0	2	0	2	0	3	0	1	1	3
1	1	712	7	2	5	1	1	7	4	4	7	1	2	5	4.4	5	6	4	1	7	5	4.66667	0	0	1	0	0	0	1	2	1	1	2	0	2	0	0	1	2	0	0	1	4	0	2	0	3	0	1
1	0	593	5	7	7	1	1	6	7	7	5	4	6	5	5.9	3	2	6	5	6	3	4.16667	0	1	1	1	0	0	1	4	1	1	0	1	0	1	0	1	0	1	0	1	0	1	0	1	0	1	0
1	1	361	1	7	1	1	1	2	6	7	1	7	7	1	4	1	1	7	7	1	1	3	0	0	1	0	0	1	1	3	1	1	4	0	4	0	0	1	0	1	0	1	4	0	0	1	0	1	4
1	0	757	5	2	6	1	1	6	2	3	5	2	2	5	3.8	5	6	1	3	6	6	4.5	0	0	1	0	0	1	0	2	1	1	2	0	0	1	3	0	3	0	1	1	1	1	1	1	2	0	0
1	0	359	2	6	7	6	0	7	6	1	4	2	5	5	4.5	7	2	6	5	6	3	4.83333	0	0	1	0	1	1	1	4	1	1	4	0	0	1	3	0	3	0	4	0	3	0	2	0	4	0	1
1	0	755	6	7	7	1	1	7	6	6	7	1	6	7	6	6	7	7	1	7	1	4.83333	1	1	1	0	0	1	0	4	1	1	4	0	1	1	2	0	3	0	2	0	1	1	1	1	2	0	3
1	0	239	5	2	5	6	0	5	3	3	6	2	5	7	4.3	4	3	1	3	5	5	3.5	0	1	0	1	0	1	0	3	1	1	3	0	0	1	4	0	3	0	3	0	1	1	1	1	2	0	3
1	0	706	4	3	4	1	1	3	7	7	4	4	5	2	4.3	5	7	5	4	6	6	5.5	1	1	1	0	0	1	1	5	1	1	2	0	2	0	1	1	2	0	1	1	1	1	4	0	3	0	2
1	0	811	7	5	7	1	1	4	2	3	6	2	6	6	4.8	5	6	4	3	6	5	4.83333	1	0	1	0	0	1	1	4	1	1	1	1	1	1	1	1	3	0	2	0	2	0	2	0	4	0	0
1	0	755	7	2	6	7	0	6	2	1	7	1	2	6	4	6	7	1	1	7	7	4.83333	0	0	1	0	0	1	1	3	1	1	1	1	1	1	3	0	3	0	4	0	0	1	3	0	4	0	1
1	0	782	6	6	6	1	1	7	5	6	5	1	7	7	5.6	3	6	6	3	7	5	5	1	0	1	0	1	0	0	3	1	1	4	0	0	1	3	0	1	1	0	1	1	1	0	1	0	1	2
1	0	258	5	2	5	5	0	4	3	2	5	3	3	5	3.7	5	4	2	4	5	5	4.16667	0	0	1	0	0	1	1	3	1	1	2	0	2	0	2	0	3	0	3	0	1	1	3	0	2	0	2
1	0	333	3	4	5	1	1	5	4	4	6	4	4	4	4.3	2	4	4	5	5	5	4.16667	0	0	1	0	0	1	1	3	0	0	2	0	3	0	1	1	1	1	2	0	2	0	4	0	0	1	1
1	1	886	5	6	5	1	1	5	5	4	5	3	6	5	4.9	4	4	3	3	5	5	4	1	0	0	0	0	1	1	3	1	1	2	0	2	0	1	1	2	0	2	0	3	0	2	0	2	0	2
1	0	727	2	4	3	1	1	5	2	3	6	6	2	3	3.6	5	3	5	4	3	5	4.16667	0	0	1	1	0	1	0	3	1	1	3	0	2	0	1	1	3	0	3	0	2	0	3	0	2	0	2
1	0	896	6	4	2	1	1	5	1	4	4	5	2	6	3.9	3	5	2	4	2	5	3.5	0	1	1	1	0	0	0	3	1	1	3	0	2	0	3	0	4	0	1	1	1	1	3	0	3	0	0
1	0	638	5	3	5	1	1	5	3	2	4	2	3	6	3.8	4	3	7	4	3	3	4	1	0	0	1	1	1	1	5	1	1	3	0	3	0	0	1	3	0	1	1	1	1	0	1	1	1	0
1	0	937	4	4	4	4	0	4	4	4	4	4	4	4	4	4	4	4	4	4	4	4	1	0	0	0	0	1	0	2	0	0	2	0	2	0	2	0	2	0	2	0	2	0	2	0	2	0	2
1	0	943	7	4	6	5	0	5	2	4	5	3	4	7	4.7	5	4	3	4	5	4	4.16667	0	1	1	0	0	1	1	4	1	1	2	0	0	1	2	0	3	0	3	0	2	0	3	0	4	0	2
1	0	606	6	3	7	1	1	5	5	3	6	3	3	6	4.7	4	5	4	2	5	6	4.33333	1	1	1	1	0	1	1	6	1	1	3	0	0	1	3	0	2	0	3	0	2	0	1	1	2	0	2
1	0	717	6	1	6	6	0	6	2	3	5	1	1	5	3.6	7	7	3	2	6	5	5	0	1	0	1	0	1	1	4	1	1	2	0	0	1	4	0	3	0	3	0	1	1	4	0	3	0	2
1	0	902	6	3	5	1	1	5	6	6	3	3	4	6	4.7	5	5	3	5	5	5	4.66667	0	0	1	1	1	1	1	5	1	1	3	0	1	1	0	1	3	0	2	0	0	1	0	1	0	1	1
1	0	564	5	3	4	1	1	4	4	4	4	6	4	4	4.2	4	3	4	5	4	3	3.83333	0	1	0	0	0	1	1	3	1	1	2	0	2	0	3	0	2	0	3	0	1	1	2	0	1	1	2
1	0	985	6	2	7	7	0	7	2	2	7	2	2	7	4.4	6	7	2	1	7	6	4.83333	0	1	1	0	1	1	1	5	0	0	0	1	0	1	3	0	3	0	3	0	0	1	4	0	3	0	0
1	0	317	5	3	5	1	1	5	3	4	5	3	4	6	4.3	5	5	4	3	5	5	4.5	1	0	1	0	0	1	1	4	1	1	2	0	2	0	2	0	3	0	2	0	2	0	2	0	3	0	2
1	0	548	5	4	4	4	0	4	3	3	6	4	3	5	4.1	4	5	3	4	5	5	4.33333	0	0	1	1	0	0	1	3	1	1	3	0	2	0	2	0	2	0	2	0	2	0	2	0	2	0	2
1	0	945	7	6	6	1	1	5	6	7	7	5	7	7	6.3	5	6	6	5	6	5	5.5	0	1	1	1	1	1	1	6	1	1	1	1	0	1	0	1	4	0	2	0	2	0	1	1	2	0	1
1	0	471	4	5	3	3	0	3	3	4	1	4	4	3	3.4	3	2	6	4	2	2	3.16667	0	0	1	0	0	1	1	3	1	1	3	0	2	0	1	1	1	1	1	1	1	1	3	0	0	1	3
1	0	372	5	2	6	6	0	6	3	3	6	2	2	7	4.2	2	5	2	2	6	4	3.5	0	0	1	0	0	1	1	3	1	1	1	1	1	1	3	0	3	0	3	0	1	1	3	0	3	0	1
1	0	641	6	2	6	1	1	6	6	5	6	1	4	6	4.8	6	4	3	2	6	3	4	1	1	1	0	0	1	0	4	1	1	3	0	1	1	2	0	2	0	2	0	3	0	0	1	2	0	1
1	0	882	6	5	7	1	1	5	6	5	6	2	5	7	5.4	5	6	2	3	6	4	4.33333	1	0	1	0	0	1	1	4	1	1	2	0	2	0	3	0	4	0	2	0	3	0	2	0	3	0	3
1	0	741	6	2	6	5	0	5	2	2	6	3	1	5	3.8	7	7	1	2	6	6	4.83333	0	0	1	0	0	1	1	3	1	1	1	1	1	1	4	0	3	0	3	0	0	1	4	0	3	0	1
1	0	533	6	5	7	1	1	5	6	2	5	3	4	5	4.8	5	5	3	3	6	5	4.5	1	1	1	0	0	1	1	5	1	1	4	0	2	0	1	1	1	1	0	1	4	0	3	0	1	1	2
1	0	1005	3	4	6	1	1	6	4	5	6	1	5	4	4.4	4	6	5	4	6	4	4.83333	0	0	1	0	0	0	0	1	1	1	0	1	0	1	0	1	0	1	0	1	0	1	0	1	0	1	0
1	0	855	5	1	6	1	1	4	4	4	4	3	3	5	3.9	4	4	5	3	3	5	4	1	1	1	0	0	0	0	3	1	1	2	0	1	1	2	0	3	0	1	1	2	0	3	0	3	0	3
1	0	234	5	3	5	1	1	5	5	3	5	3	4	5	4.3	5	4	2	2	5	5	3.83333	0	0	0	1	0	0	0	1	1	1	3	0	2	0	2	0	3	0	2	0	3	0	2	0	2	0	1
1	0	567	7	3	7	1	1	7	7	3	7	2	7	7	5.7	6	6	6	3	7	6	5.66667	0	0	1	0	0	1	1	3	1	1	4	0	0	1	0	1	3	0	0	1	0	1	2	0	1	1	0
1	0	258	6	5	6	5	0	5	1	3	6	5	3	5	4.5	6	5	3	3	2	5	4	0	1	0	0	0	1	0	2	1	1	1	1	2	0	4	0	3	0	2	0	0	1	3	0	3	0	2
1	0	272	7	2	7	7	0	6	6	2	5	1	1	6	4.3	2	7	6	2	3	2	3.66667	1	0	0	0	1	1	0	3	1	1	3	0	0	1	1	1	4	0	3	0	4	0	3	0	4	0	0
1	0	197	3	5	3	2	1	3	5	4	5	3	6	2	3.9	4	3	3	6	4	4	4	0	0	1	1	0	1	1	4	1	1	3	0	1	1	1	1	2	0	1	1	1	1	2	0	2	0	3
1	0	424	5	1	6	1	1	5	7	7	5	2	7	6	5.1	6	5	3	3	5	5	4.5	0	0	1	0	0	1	1	3	1	1	0	1	2	0	3	0	2	0	3	0	1	1	0	1	3	0	4
1	0	617	6	5	5	1	1	5	6	2	7	1	7	6	5	7	6	2	1	5	5	4.33333	0	1	1	0	0	1	1	4	1	1	2	0	0	1	0	1	2	0	2	0	1	1	4	0	3	0	0
1	1	710	5	7	1	2	1	2	7	6	2	7	7	2	4.6	4	2	6	7	1	2	3.66667	0	0	1	0	1	1	0	3	0	0	4	0	3	0	0	1	2	0	1	1	4	0	3	0	1	1	3
1	0	1080	6	4	7	1	1	6	6	5	7	2	7	7	5.7	6	6	7	2	7	5	5.5	0	1	1	0	0	1	1	4	1	1	4	0	1	1	0	1	3	0	2	0	0	1	1	1	1	1	1
1	0	1044	5	5	4	1	1	4	4	1	5	3	3	5	3.9	4	3	4	3	4	3	3.5	1	1	1	1	0	1	0	5	1	1	2	0	2	0	3	0	1	1	3	0	2	0	3	0	3	0	4
1	0	447	7	6	7	1	1	7	5	1	6	1	2	7	4.9	7	6	4	3	5	6	5.16667	1	0	1	0	0	1	1	4	1	1	2	0	0	1	0	1	3	0	2	0	3	0	2	0	3	0	0
1	0	1150	7	7	7	1	1	7	7	7	7	2	7	7	6.5	4	6	2	2	7	6	4.5	1	0	1	1	0	1	1	5	1	1	1	1	0	1	0	1	0	1	1	1	1	1	0	1	0	1	0
1	0	813	7	2	6	1	1	6	6	6	6	2	5	6	5.2	4	6	6	2	5	5	4.66667	1	0	0	0	0	0	1	2	1	1	3	0	1	1	1	1	2	0	1	1	3	0	1	1	4	0	0
1	0	474	7	2	7	1	1	7	3	7	6	4	4	7	5.4	1	7	7	1	7	7	5	0	0	0	0	0	0	0	0	1	1	1	1	0	1	2	0	3	0	4	0	0	1	3	0	4	0	2
1	0	937	7	6	6	1	1	6	6	6	5	1	1	7	5.1	4	6	6	3	6	5	5	1	0	0	0	0	1	0	2	1	1	4	0	1	1	1	1	3	0	2	0	3	0	2	0	3	0	0
1	0	381	5	1	7	1	1	4	2	4	6	3	4	5	4.1	5	7	4	4	6	5	5.16667	0	1	1	0	0	1	0	3	1	1	4	0	1	1	0	1	3	0	4	0	1	1	2	0	3	0	3
1	0	831	7	2	7	1	1	6	2	3	7	2	3	7	4.6	6	7	2	2	5	5	4.5	1	0	0	0	0	1	0	2	1	1	1	1	0	1	2	0	4	0	2	0	2	0	3	0	4	0	1
1	0	1018	7	5	7	1	1	5	5	5	6	3	6	7	5.6	5	5	5	2	5	4	4.33333	1	0	1	0	0	0	0	2	0	0	4	0	1	1	0	1	2	0	1	1	0	1	1	1	1	1	0
1	0	1219	5	1	6	6	0	7	2	1	7	3	3	6	4.1	5	5	1	2	7	5	4.16667	0	0	1	0	0	1	1	3	1	1	1	1	1	1	2	0	4	0	3	0	1	1	3	0	3	0	2
1	0	700	7	7	7	1	1	7	7	7	7	1	7	7	6.4	3	7	5	2	7	5	4.83333	1	0	1	0	0	1	1	4	1	1	4	0	0	1	0	1	4	0	2	0	0	1	0	1	2	0	0
1	0	509	2	6	4	2	1	1	3	5	4	5	6	2	3.8	4	3	6	6	2	3	4	1	0	0	1	0	1	1	4	1	1	3	0	1	1	0	1	1	1	1	1	2	0	1	1	2	0	4
1	0	1252	5	4	7	1	1	6	6	6	7	2	6	7	5.6	6	5	2	2	7	7	4.83333	0	0	1	0	0	1	1	3	1	1	3	0	0	1	4	0	4	0	3	0	3	0	2	0	2	0	1
1	0	711	7	3	5	1	1	6	7	3	6	3	3	6	4.9	6	5	7	3	5	1	4.5	0	0	1	0	0	0	0	1	1	1	4	0	1	1	3	0	4	0	3	0	4	0	3	0	3	0	0
1	0	616	6	7	6	1	1	6	1	6	6	2	6	7	5.3	6	7	7	2	7	4	5.5	1	1	1	0	1	0	1	5	1	1	3	0	1	1	1	1	3	0	0	1	4	0	1	1	3	0	2
1	0	850	5	5	6	1	1	7	7	6	7	1	6	5	5.5	4	5	6	6	6	6	5.5	0	0	0	1	0	0	0	1	1	1	0	1	0	1	0	1	0	1	0	1	0	1	0	1	0	1	0
1	0	1211	6	2	7	1	1	6	2	2	7	1	4	7	4.4	4	7	3	3	6	4	4.5	0	0	1	0	0	1	1	3	1	1	1	1	0	1	2	0	2	0	4	0	1	1	3	0	3	0	0
1	0	323	6	2	7	1	1	7	1	1	6	2	3	5	4	6	7	1	2	6	7	4.83333	0	0	1	0	0	0	0	1	1	1	0	1	1	1	3	0	3	0	3	0	1	1	4	0	4	0	0
1	0	351	7	1	6	6	0	7	1	1	7	2	2	6	4	7	6	1	1	7	6	4.66667	0	0	1	0	0	1	1	3	1	1	1	1	0	1	3	0	3	0	4	0	0	1	4	0	2	0	0
1	0	750	4	2	5	4	0	5	6	3	5	4	3	5	4.2	4	4	6	4	4	3	4.16667	1	1	0	1	1	0	1	5	1	1	3	0	2	0	1	1	1	1	2	0	2	0	1	1	2	0	3
1	1	143	5	3	5	5	0	5	3	3	5	7	3	5	4.4	4	5	4	3	5	5	4.33333	0	0	1	0	0	1	1	3	1	1	4	0	1	1	0	1	2	0	0	1	1	1	2	0	2	0	4
1	0	177	4	4	5	2	1	5	3	3	3	4	3	5	3.9	2	3	4	6	4	3	3.66667	0	0	1	0	0	1	1	3	1	1	4	0	3	0	1	1	1	1	2	0	3	0	1	1	1	1	1
1	0	221	6	2	5	6	0	4	5	2	3	5	3	7	4.2	5	5	5	5	5	5	5	0	1	1	0	1	0	0	3	1	1	1	1	2	0	2	0	1	1	2	0	0	1	3	0	3	0	1
1	0	1301	5	4	6	1	1	4	4	2	5	2	6	7	4.5	5	7	4	4	6	5	5.16667	0	0	0	0	0	1	0	1	1	1	2	0	1	1	2	0	2	0	3	0	2	0	3	0	3	0	1
1	0	424	4	5	4	1	1	1	3	5	3	3	4	3	3.5	1	4	5	5	3	4	3.66667	0	0	1	0	0	1	1	3	1	1	0	1	2	0	1	1	2	0	1	1	2	0	2	0	1	1	2
1	0	1209	7	3	7	1	1	6	5	4	7	1	2	7	4.9	6	7	2	3	7	5	5	0	1	1	0	0	1	1	4	1	1	1	1	0	1	2	0	4	0	4	0	1	1	4	0	2	0	1
1	0	1328	4	6	5	1	1	3	2	6	6	6	3	3	4.4	5	6	5	4	6	4	5	1	0	0	0	1	1	0	3	1	1	2	0	2	0	3	0	3	0	1	1	3	0	2	0	4	0	3
1	0	943	7	1	7	1	1	6	6	5	7	1	3	7	5	7	7	1	1	7	7	5	1	0	1	0	1	0	0	3	1	1	3	0	0	1	2	0	4	0	4	0	3	0	3	0	4	0	0
1	0	1055	5	4	5	1	1	5	3	3	4	4	4	7	4.4	5	4	3	3	4	4	3.83333	0	0	1	0	0	1	0	2	1	1	1	1	2	0	2	0	2	0	2	0	2	0	3	0	3	0	1
1	0	855	7	3	7	1	1	6	6	3	6	1	7	6	5.2	5	4	4	2	6	6	4.5	1	1	1	1	0	1	1	6	1	1	4	0	0	1	0	1	3	0	3	0	0	1	2	0	3	0	0
1	0	611	5	3	5	1	1	5	4	3	5	3	2	5	4	6	5	3	2	6	6	4.66667	0	0	1	0	0	1	1	3	1	1	2	0	3	0	2	0	1	1	1	1	3	0	3	0	1	1	1
1	0	680	7	6	6	1	1	6	7	6	6	3	7	6	6	5	5	6	2	7	3	4.66667	1	0	0	0	0	0	0	1	1	1	3	0	1	1	2	0	3	0	1	1	3	0	0	1	4	0	1
1	0	302	7	2	7	7	0	6	2	2	7	1	2	7	4.3	6	6	1	2	7	6	4.66667	0	0	1	0	0	1	1	3	1	1	0	1	0	1	4	0	4	0	3	0	1	1	4	0	3	0	0
1	0	323	6	2	7	7	0	7	1	2	6	2	2	7	4.2	6	7	2	2	6	7	5	0	0	1	0	0	1	1	3	1	1	0	1	0	1	3	0	3	0	3	0	1	1	3	0	3	0	1
1	0	266	5	5	6	1	1	5	7	3	5	3	7	5	5.1	3	5	3	3	3	5	3.66667	0	0	0	1	0	0	0	1	1	1	3	0	3	0	2	0	3	0	3	0	3	0	4	0	3	0	1
1	0	1070	5	2	6	3	0	5	3	2	5	3	3	6	4	5	5	5	2	4	6	4.5	0	0	0	0	0	1	1	2	1	1	2	0	1	1	2	0	2	0	2	0	1	1	2	0	2	0	2
1	0	1413	3	2	6	1	1	6	5	1	5	3	4	4	3.9	5	4	1	3	5	6	4	0	0	0	0	0	1	1	2	1	1	2	0	2	0	4	0	4	0	2	0	2	0	3	0	3	0	3
1	0	1407	7	1	7	1	1	5	2	6	7	1	1	6	4.3	5	6	4	3	6	4	4.66667	1	0	1	0	0	1	1	4	1	1	3	0	0	1	2	0	4	0	2	0	0	1	4	0	4	0	0
1	0	482	6	4	7	1	1	6	1	1	7	1	1	7	4.1	7	7	1	1	4	7	4.5	0	0	1	0	0	1	1	3	1	1	0	1	0	1	4	0	3	0	4	0	1	1	3	0	3	0	0
1	0	356	6	2	7	1	1	6	7	2	6	2	2	7	4.7	6	7	7	2	6	6	5.66667	0	0	1	0	0	1	1	3	1	1	0	1	1	1	4	0	4	0	3	0	4	0	4	0	2	0	1
1	0	1453	6	6	6	2	1	6	3	5	6	1	6	7	5.2	6	7	2	2	6	6	4.83333	0	0	1	0	0	1	0	2	1	1	1	1	0	1	0	1	4	0	4	0	0	1	3	0	3	0	1
1	1	321	3	6	6	7	0	2	6	6	6	1	6	6	4.8	2	3	6	6	2	2	3.5	0	0	0	0	1	0	1	2	1	1	4	0	0	1	1	1	4	0	2	0	4	0	1	1	3	0	3
1	0	464	6	2	7	6	0	6	1	1	7	2	1	7	4	6	6	1	1	6	7	4.5	0	0	1	0	0	1	1	3	1	1	1	1	1	1	4	0	4	0	3	0	1	1	4	0	4	0	1
1	0	1405	5	5	5	1	1	5	5	2	2	4	5	6	4.4	6	3	5	4	5	2	4.16667	0	0	1	1	1	1	0	4	1	1	2	0	1	1	1	1	1	1	1	1	1	1	3	0	4	0	3
1	0	1291	7	7	7	1	1	5	4	7	7	2	4	6	5.6	1	5	3	4	6	7	4.33333	0	0	0	0	0	1	0	1	1	1	4	0	0	1	0	1	3	0	3	0	4	0	4	0	3	0	2
1	0	1163	6	3	5	1	1	4	4	4	5	3	4	6	4.4	5	5	3	3	5	5	4.33333	0	0	1	0	0	1	1	3	1	1	2	0	1	1	2	0	2	0	1	1	3	0	2	0	2	0	2
1	0	567	6	6	6	1	1	6	6	6	7	3	7	6	5.9	5	5	6	5	5	5	5.16667	1	0	1	1	0	0	0	3	1	1	0	1	0	1	0	1	2	0	0	1	0	1	0	1	0	1	0
1	0	967	6	2	7	1	1	5	7	5	6	1	7	7	5.3	6	5	6	4	6	5	5.33333	1	0	1	0	0	1	1	4	1	1	2	0	0	1	0	1	1	1	2	0	0	1	1	1	1	1	1
1	0	1403	7	6	7	1	1	7	6	7	7	2	7	7	6.3	3	7	4	5	7	6	5.33333	1	0	1	0	0	1	1	4	1	1	4	0	0	1	0	1	3	0	1	1	0	1	0	1	2	0	0
1	0	301	7	7	7	1	1	7	2	4	5	1	6	6	5.2	7	7	5	3	7	5	5.66667	1	0	1	0	0	1	1	4	1	1	2	0	0	1	1	1	3	0	2	0	3	0	2	0	3	0	0
1	0	1351	6	2	6	1	1	5	6	6	6	2	6	6	5.1	5	5	4	3	5	5	4.5	0	0	1	1	1	1	1	5	1	1	2	0	1	1	0	1	3	0	2	0	0	1	0	1	0	1	1
1	0	1380	7	4	7	1	1	6	4	5	7	1	7	5	5.3	4	5	1	4	5	4	3.83333	0	0	1	1	0	1	1	4	1	1	4	0	0	1	0	1	3	0	4	0	0	1	2	0	3	0	1
1	0	984	7	1	7	1	1	6	7	2	2	2	7	7	4.8	4	6	3	2	6	4	4.16667	0	0	0	0	0	1	1	2	1	1	2	0	1	1	3	0	2	0	2	0	4	0	2	0	4	0	1
1	0	214	6	1	6	1	1	6	2	1	7	1	2	7	3.9	5	6	2	2	7	6	4.66667	0	0	1	0	0	0	0	1	1	1	1	1	0	1	3	0	4	0	4	0	1	1	4	0	3	0	0
1	0	905	6	1	4	5	0	6	3	1	4	3	2	5	3.5	4	4	2	3	6	5	4	0	1	0	0	0	1	0	2	1	1	2	0	1	1	2	0	3	0	2	0	2	0	3	0	2	0	1
1	0	1540	7	1	7	1	1	6	3	2	6	3	6	6	4.7	4	6	2	3	7	7	4.83333	0	0	1	0	0	1	1	3	1	1	1	1	1	1	4	0	4	0	3	0	0	1	4	0	4	0	0
1	0	969	7	3	6	3	0	6	4	5	7	2	2	7	4.9	6	7	5	1	6	6	5.16667	0	0	1	0	0	1	0	2	1	1	2	0	0	1	1	1	4	0	2	0	2	0	3	0	2	0	1
1	0	1350	5	6	6	1	1	4	7	7	7	1	6	7	5.6	5	5	6	4	7	4	5.16667	1	0	1	0	1	1	1	5	1	1	4	0	1	1	1	1	0	1	0	1	2	0	2	0	1	1	2
1	0	190	5	1	5	6	0	5	2	3	6	2	1	6	3.6	6	3	3	4	3	6	4.16667	0	0	1	0	0	1	1	3	1	1	0	1	1	1	4	0	3	0	4	0	4	0	3	0	3	0	1
1	0	970	6	1	5	1	1	7	7	1	6	1	2	7	4.3	6	6	7	1	7	5	5.33333	0	0	1	0	0	1	1	3	1	1	4	0	0	1	4	0	4	0	4	0	4	0	3	0	4	0	0
1	0	812	6	6	6	1	1	6	6	6	2	5	6	6	5.5	5	5	3	5	5	5	4.66667	1	1	1	0	0	1	1	5	1	1	4	0	1	1	0	1	0	1	0	1	2	0	0	1	1	1	1
1	0	498	4	6	3	1	1	4	3	4	1	4	5	6	4	2	3	5	4	3	3	3.33333	0	0	1	0	0	1	1	3	1	1	2	0	4	0	2	0	3	0	0	1	2	0	1	1	4	0	2
1	0	1579	7	6	7	1	1	7	6	6	7	1	7	7	6.1	2	7	2	1	7	6	4.16667	0	0	1	1	0	0	1	3	1	1	4	0	3	0	0	1	4	0	3	0	4	0	3	0	3	0	0
1	0	1241	7	1	7	1	1	6	7	7	7	2	7	6	5.7	5	7	3	2	5	4	4.33333	1	1	1	0	0	1	0	4	1	1	4	0	0	1	0	1	2	0	2	0	0	1	3	0	3	0	0
1	0	254	5	3	5	1	1	6	6	3	6	1	6	4	4.5	5	5	5	5	5	5	5	1	0	0	0	0	0	0	1	1	1	0	1	1	1	0	1	0	1	0	1	1	1	0	1	0	1	1
1	0	1107	7	4	7	1	1	7	2	3	7	1	3	7	4.8	6	7	2	2	7	5	4.83333	1	0	1	0	0	1	1	4	1	1	2	0	0	1	0	1	4	0	3	0	0	1	0	1	2	0	1
1	0	1284	5	2	5	2	1	5	2	2	6	2	2	5	3.6	6	5	2	4	5	6	4.66667	0	0	1	0	0	1	1	3	1	1	2	0	1	1	3	0	2	0	3	0	0	1	2	0	1	1	2
1	0	667	5	5	6	1	1	5	2	6	5	3	5	6	4.8	4	4	4	4	5	4	4.16667	1	0	0	0	0	1	1	3	1	1	3	0	3	0	2	0	2	0	2	0	2	0	2	0	1	1	2
1	0	747	5	3	6	1	1	4	2	7	6	2	5	6	4.6	4	4	4	3	5	5	4.16667	1	0	0	0	0	1	1	3	1	1	2	0	2	0	3	0	2	0	1	1	2	0	2	0	2	0	0
1	0	671	5	2	7	1	1	6	2	2	1	2	2	5	3.4	5	6	3	2	6	5	4.5	0	0	1	0	0	1	1	3	1	1	1	1	1	1	2	0	2	0	3	0	2	0	3	0	3	0	0
1	0	477	6	2	6	1	1	5	5	2	5	4	3	6	4.4	6	5	3	2	5	5	4.33333	0	0	1	0	0	1	1	3	1	1	2	0	2	0	4	0	2	0	3	0	3	0	2	0	3	0	2
1	0	389	7	6	6	1	1	5	6	6	5	2	6	7	5.6	2	6	7	2	5	4	4.33333	1	0	0	0	0	1	0	2	1	1	4	0	1	1	1	1	3	0	2	0	4	0	2	0	2	0	0
1	0	1238	7	4	7	1	1	7	6	3	6	1	5	7	5.3	5	6	5	3	5	4	4.66667	1	1	1	0	0	1	0	4	1	1	3	0	1	1	2	0	0	1	0	1	3	0	1	1	1	1	1
1	0	1555	6	2	7	7	0	6	2	1	7	2	1	6	4	7	6	2	1	6	7	4.83333	0	0	1	0	0	1	1	3	1	1	3	0	3	0	2	0	4	0	2	0	0	1	1	1	4	0	3
1	0	795	6	2	5	1	1	5	5	6	5	3	2	6	4.5	6	6	3	3	6	5	4.83333	0	0	1	0	0	1	1	3	1	1	2	0	2	0	2	0	1	1	2	0	1	1	1	1	2	0	1
1	0	298	7	3	4	1	1	6	1	1	6	1	2	5	3.6	6	7	3	2	6	7	5.16667	0	0	1	0	0	1	1	3	1	1	0	1	0	1	4	0	4	0	3	0	1	1	3	0	2	0	0
1	0	1259	6	7	6	1	1	6	6	7	6	7	7	6	6.4	4	5	6	5	4	4	4.66667	0	1	0	1	1	0	1	4	1	1	0	1	0	1	0	1	0	1	0	1	0	1	0	1	0	1	0
1	0	212	6	1	6	7	0	6	1	1	6	1	2	7	3.7	6	5	1	3	7	7	4.83333	0	0	1	0	0	1	1	3	1	1	0	1	0	1	3	0	4	0	3	0	1	1	4	0	4	0	0
1	0	353	7	3	7	1	1	6	3	3	7	1	3	7	4.7	7	6	3	2	6	5	4.83333	1	0	0	1	0	1	1	4	1	1	0	1	1	1	2	0	4	0	2	0	1	1	3	0	3	0	1
1	0	644	6	3	5	1	1	5	3	2	6	2	2	5	3.9	6	5	2	2	5	6	4.33333	0	0	1	0	0	1	1	3	1	1	2	0	1	1	2	0	4	0	3	0	2	0	1	1	0	1	0
1	0	221	5	2	5	3	0	5	3	1	3	3	3	4	3.4	5	3	3	3	5	6	4.16667	1	0	0	0	1	0	1	3	1	1	2	0	1	1	3	0	3	0	2	0	3	0	2	0	2	0	1
1	0	423	6	6	6	1	1	6	6	6	6	2	6	7	5.7	2	6	6	2	6	7	4.83333	1	0	0	0	0	1	1	3	1	1	4	0	2	0	1	1	3	0	2	0	0	1	2	0	2	0	1
1	0	257	6	2	6	7	0	6	1	2	7	2	1	7	4	6	7	1	1	6	7	4.66667	0	0	1	0	0	1	1	3	1	1	1	1	0	1	3	0	4	0	4	0	0	1	4	0	3	0	2
1	0	285	4	5	5	2	1	4	5	3	3	2	3	4	3.8	4	5	5	5	2	4	4.16667	0	0	1	0	0	1	1	3	1	1	3	0	2	0	2	0	1	1	1	1	3	0	1	1	1	1	2
1	0	318	6	2	7	1	1	6	7	3	7	1	2	6	4.7	6	7	2	2	6	5	4.66667	0	0	1	0	0	1	1	3	1	1	1	1	1	1	3	0	4	0	3	0	1	1	3	0	3	0	1
1	0	814	5	2	5	2	1	5	2	4	5	4	3	5	4	5	4	3	3	6	5	4.33333	0	0	1	0	0	1	0	2	1	1	2	0	2	0	1	1	2	0	3	0	3	0	3	0	3	0	2
1	0	1268	6	6	5	1	1	6	4	2	7	3	6	5	5	4	6	3	3	7	4	4.5	0	1	0	0	0	0	0	1	1	1	3	0	1	1	4	0	2	0	0	1	4	0	1	1	4	0	0
1	0	1579	5	6	5	1	1	6	6	1	7	3	6	6	5.1	6	5	2	3	3	5	4	0	0	1	1	0	0	1	3	1	1	4	0	0	1	0	1	3	0	3	0	1	1	1	1	2	0	0
1	0	340	5	3	5	5	0	5	5	4	5	4	3	4	4.3	5	5	2	4	5	5	4.33333	1	0	0	1	1	1	0	4	1	1	2	0	2	0	2	0	1	1	1	1	2	0	1	1	1	1	1
1	0	138	5	3	6	6	0	5	2	2	5	2	3	3	3.6	5	1	6	3	6	5	4.33333	0	0	1	0	0	1	1	3	1	1	1	1	1	1	4	0	2	0	4	0	0	1	3	0	2	0	1
1	1	1078	7	2	5	5	0	6	1	2	5	1	1	7	3.7	5	7	1	2	7	5	4.5	0	0	1	0	0	1	1	3	1	1	0	1	1	1	1	1	3	0	4	0	0	1	1	1	1	1	3
1	0	288	4	4	3	3	0	5	4	4	4	6	5	2	4.1	3	4	1	6	3	2	3.16667	1	0	1	0	0	1	0	3	1	1	2	0	2	0	1	1	0	1	2	0	1	1	2	0	2	0	3
1	0	1482	6	3	6	6	0	6	2	2	6	2	3	5	4.1	5	6	2	2	6	5	4.33333	0	0	1	1	0	1	0	3	1	1	1	1	1	1	4	0	2	0	4	0	2	0	3	0	3	0	1
1	1	304	7	2	6	6	0	6	2	2	6	2	2	6	4.1	6	6	2	3	6	6	4.83333	0	0	1	0	0	1	1	3	1	1	1	1	1	1	3	0	3	0	3	0	0	1	3	0	3	0	1
1	0	1226	6	3	7	1	1	6	6	4	7	3	7	7	5.6	5	7	3	2	7	5	4.83333	1	0	1	0	0	1	1	4	0	0	2	0	0	1	3	0	3	0	1	1	2	0	1	1	3	0	2
1	0	1298	5	3	6	1	1	6	1	1	7	2	2	6	3.9	6	6	1	3	7	6	4.83333	0	0	1	0	0	1	1	3	1	1	2	0	2	0	3	0	4	0	4	0	2	0	3	0	3	0	1
1	0	267	7	3	5	1	1	5	5	3	5	3	7	5	4.8	6	6	2	4	3	5	4.33333	0	0	0	1	0	0	0	1	1	1	3	0	1	1	1	1	3	0	3	0	3	0	3	0	3	0	3
1	0	1733	7	3	6	1	1	6	4	2	6	2	1	5	4.2	6	6	2	3	5	5	4.5	1	0	1	0	0	1	1	4	1	1	4	0	0	1	3	0	2	0	3	0	0	1	3	0	4	0	1
1	0	1698	3	5	6	1	1	6	3	4	5	2	7	6	4.7	3	6	7	3	4	4	4.5	0	0	1	0	0	1	1	3	1	1	3	0	0	1	0	1	2	0	4	0	0	1	4	0	2	0	0
1	0	330	6	6	7	1	1	6	7	7	7	1	4	7	5.8	7	6	6	2	7	6	5.66667	1	1	1	0	0	1	0	4	1	1	4	0	0	1	2	0	2	0	0	1	4	0	1	1	3	0	2
1	0	1666	7	3	7	1	1	7	6	3	7	1	7	7	5.5	6	7	4	2	7	7	5.5	1	1	1	1	0	1	1	6	1	1	4	0	0	1	0	1	3	0	3	0	0	1	0	1	2	0	0
1	0	476	6	6	6	1	1	7	7	7	7	1	7	7	6.1	7	7	7	2	7	7	6.16667	0	0	1	0	0	0	1	2	1	1	4	0	0	1	3	0	0	1	2	0	0	1	0	1	4	0	0
1	0	212	5	2	7	4	0	5	2	3	4	3	4	5	4	6	4	3	2	5	4	4	0	0	0	0	0	0	0	0	1	1	1	1	3	0	2	0	2	0	3	0	2	0	2	0	3	0	2
1	0	728	5	3	5	5	0	5	3	3	5	3	4	4	4	5	5	3	3	4	5	4.16667	0	1	0	1	1	0	1	4	1	1	2	0	1	1	3	0	3	0	3	0	1	1	3	0	3	0	2
1	0	1114	5	2	5	5	0	6	5	3	6	2	2	6	4.2	5	7	3	2	5	6	4.66667	0	0	1	1	0	1	1	4	1	1	4	0	0	1	1	1	2	0	3	0	2	0	4	0	3	0	1
1	0	574	7	3	5	1	1	5	6	2	6	1	3	6	4.4	6	7	5	2	7	5	5.33333	0	0	1	0	0	1	1	3	1	1	1	1	1	1	4	0	3	0	3	0	2	0	3	0	3	0	2
1	0	1166	7	7	6	1	1	6	5	6	7	3	7	7	6.1	5	6	6	2	6	6	5.16667	0	1	1	1	0	1	1	5	1	1	2	0	0	1	0	1	2	0	0	1	0	1	0	1	0	1	0
1	0	1722	6	3	6	6	0	6	3	2	6	2	2	6	4.2	6	6	3	2	6	1	4	0	0	1	0	0	1	1	3	1	1	0	1	0	1	0	1	3	0	3	0	4	0	3	0	2	0	1
1	0	1187	7	3	7	1	1	7	7	6	6	2	7	7	5.9	5	6	6	2	6	4	4.83333	0	1	1	1	0	1	1	5	1	1	4	0	1	1	0	1	3	0	1	1	0	1	1	1	1	1	2
1	0	239	7	7	7	1	1	7	7	7	7	7	7	6	6.9	5	7	6	5	6	7	6	0	0	0	1	0	0	0	1	1	1	0	1	0	1	0	1	0	1	0	1	0	1	0	1	0	1	0
1	0	404	5	4	5	1	1	4	4	4	4	3	4	7	4.4	4	5	2	4	5	5	4.16667	0	0	1	0	0	1	1	3	1	1	2	0	0	1	2	0	2	0	3	0	2	0	3	0	2	0	2
1	0	369	5	2	5	1	1	6	2	4	5	2	2	6	3.9	6	5	4	3	6	4	4.66667	0	0	0	1	0	1	1	3	1	1	2	0	1	1	3	0	2	0	2	0	3	0	2	0	3	0	1
1	0	424	2	2	2	2	1	3	3	4	2	2	7	5	3.2	5	5	4	5	3	4	4.33333	0	1	1	0	1	1	1	5	1	1	2	0	3	0	1	1	1	1	2	0	3	0	2	0	2	0	3
1	0	786	4	3	5	5	0	5	4	3	5	3	3	5	4	5	5	3	3	5	5	4.33333	0	0	1	0	0	1	0	2	1	1	1	1	2	0	2	0	2	0	3	0	2	0	2	0	2	0	1
1	0	349	6	2	7	1	1	6	7	2	6	1	1	7	4.5	7	5	6	3	7	7	5.83333	0	0	1	0	0	1	1	3	1	1	1	1	1	1	4	0	4	0	4	0	0	1	3	0	3	0	1
1	0	1479	7	2	6	1	1	7	7	7	7	2	7	6	5.8	3	7	2	5	6	5	4.66667	1	0	0	0	0	0	1	2	1	1	3	0	1	1	2	0	3	0	3	0	3	0	2	0	3	0	1
1	0	442	3	3	4	1	1	4	5	5	4	6	4	3	4.1	4	4	2	5	3	3	3.5	0	0	1	0	0	1	1	3	1	1	3	0	2	0	3	0	1	1	3	0	3	0	3	0	2	0	3
1	0	285	7	2	7	1	1	6	2	2	7	3	3	5	4.4	7	5	1	1	6	7	4.5	0	0	1	0	0	1	0	2	1	1	1	1	0	1	3	0	3	0	4	0	0	1	4	0	4	0	1
1	0	407	4	4	4	1	1	4	4	4	5	4	4	3	4	3	4	5	4	3	4	3.83333	0	0	1	0	0	1	1	3	1	1	2	0	2	0	2	0	2	0	2	0	3	0	1	1	2	0	1
1	0	302	6	6	7	1	1	6	6	7	7	6	7	6	6.4	2	2	6	6	1	1	3	0	0	0	0	0	1	0	1	1	1	4	0	0	1	4	0	4	0	0	1	4	0	4	0	0	1	0
1	0	216	6	1	6	6	0	6	1	1	7	1	1	6	3.6	6	6	1	1	6	7	4.5	0	0	1	1	0	1	1	4	1	1	1	1	2	0	4	0	2	0	4	0	0	1	4	0	3	0	0
1	1	121	4	6	2	4	0	2	4	7	4	4	4	2	3.9	5	3	4	3	5	1	3.5	0	0	1	0	0	1	1	3	1	1	1	1	1	1	3	0	3	0	2	0	0	1	3	0	3	0	1
1	0	815	5	3	5	5	0	5	4	3	5	3	4	5	4.2	5	5	3	3	5	5	4.33333	0	1	1	1	0	1	0	4	1	1	2	0	2	0	3	0	2	0	3	0	2	0	3	0	3	0	1
1	0	915	7	3	6	1	1	5	3	6	2	2	6	6	4.6	2	5	6	3	6	2	4	1	1	0	1	1	0	1	5	1	1	2	0	1	1	2	0	3	0	1	1	2	0	2	0	2	0	0
1	0	347	7	7	7	1	1	7	7	7	7	1	7	7	6.4	5	6	7	1	7	7	5.5	1	0	1	0	0	1	1	4	1	1	4	0	0	1	0	1	3	0	1	1	0	1	0	1	3	0	0
1	0	421	6	1	7	1	1	7	1	2	7	1	2	7	4.1	7	7	2	1	4	7	4.66667	0	0	1	0	0	1	1	3	1	1	0	1	1	1	3	0	4	0	3	0	0	1	4	0	4	0	0
1	0	1036	7	1	7	1	1	7	7	1	7	1	1	7	4.6	7	7	7	1	7	7	6	1	0	1	0	0	1	0	3	1	1	3	0	0	1	4	0	4	0	4	0	1	1	4	0	4	0	0
1	0	194	6	5	6	1	1	5	5	7	1	3	5	6	4.9	2	6	3	2	5	5	3.83333	0	1	1	0	1	1	1	5	1	1	1	1	3	0	3	0	2	0	3	0	3	0	3	0	1	1	1
1	0	259	5	4	5	5	0	3	3	3	4	5	3	6	4.1	5	2	3	3	4	7	4	1	0	1	0	0	1	0	3	0	0	0	1	0	1	1	1	2	0	3	0	3	0	3	0	3	0	2
1	0	207	6	2	7	6	0	6	2	1	7	2	1	6	4	6	6	2	2	6	6	4.66667	0	0	0	1	1	0	0	2	1	1	0	1	0	1	4	0	4	0	3	0	1	1	4	0	4	0	1
1	0	1833	5	3	5	5	0	5	3	3	5	3	3	6	4.1	3	3	5	3	6	2	3.66667	0	0	1	0	0	1	1	3	1	1	2	0	2	0	4	0	2	0	2	0	2	0	2	0	2	0	2
1	0	214	5	2	4	1	1	6	3	4	6	3	3	5	4.1	7	7	2	2	5	5	4.66667	1	0	1	0	0	0	1	3	1	1	1	1	2	0	3	0	2	0	3	0	1	1	3	0	2	0	0
1	0	246	5	3	6	1	1	6	3	2	6	1	3	4	3.9	6	4	3	3	4	5	4.16667	0	0	1	0	0	1	1	3	1	1	2	0	2	0	1	1	2	0	2	0	2	0	2	0	0	1	0
1	0	191	6	6	6	1	1	3	2	2	6	1	2	6	4	6	5	2	4	4	5	4.33333	0	1	1	0	0	1	0	3	1	1	1	1	0	1	1	1	1	1	2	0	2	0	2	0	2	0	2
1	0	1258	7	5	7	1	1	6	5	4	6	2	5	5	5.2	4	5	3	3	6	5	4.33333	1	1	1	0	0	1	1	5	1	1	2	0	1	1	0	1	1	1	0	1	1	1	0	1	1	1	0
1	0	604	7	4	5	6	0	7	5	2	5	2	3	7	4.7	4	6	3	2	7	5	4.5	0	0	1	0	0	1	1	3	1	1	0	1	1	1	2	0	2	0	4	0	2	0	3	0	4	0	1
1	0	1373	7	2	6	1	1	6	3	3	6	1	7	7	4.8	6	7	1	2	6	5	4.5	0	0	1	0	0	1	1	3	1	1	2	0	0	1	0	1	3	0	3	0	0	1	3	0	3	0	0
1	1	412	3	4	4	4	0	4	4	5	6	5	4	4	4.3	4	4	4	3	4	3	3.66667	0	0	0	1	0	1	0	2	1	1	2	0	3	0	1	1	2	0	1	1	3	0	2	0	2	0	2
1	0	341	6	2	6	1	1	6	6	6	5	2	3	6	4.8	6	6	6	3	6	6	5.5	1	0	1	0	0	1	1	4	1	1	3	0	2	0	1	1	2	0	2	0	2	0	2	0	2	0	2
1	0	376	7	5	6	1	1	5	6	6	6	2	6	6	5.5	2	6	6	2	6	6	4.66667	1	0	1	0	0	1	1	4	1	1	4	0	1	1	3	0	2	0	3	0	3	0	3	0	3	0	1
1	0	240	7	2	5	1	1	6	3	2	5	3	7	5	4.5	5	5	1	3	4	6	4	0	1	0	1	0	0	0	2	1	1	2	0	1	1	1	1	3	0	3	0	3	0	3	0	3	0	2
1	0	287	5	1	6	1	1	7	3	2	7	1	2	6	4	6	6	7	1	7	6	5.5	0	0	1	0	0	1	1	3	1	1	1	1	1	1	3	0	3	0	3	0	1	1	4	0	3	0	1
1	0	1992	6	3	6	1	1	7	3	2	5	2	5	6	4.5	6	7	2	2	5	4	4.33333	0	0	1	0	0	1	1	3	1	1	1	1	0	1	4	0	3	0	3	0	1	1	3	0	4	0	1
1	0	227	3	2	6	4	0	6	3	2	4	3	3	6	3.8	6	4	2	3	5	6	4.33333	0	0	0	0	0	1	1	2	1	1	2	0	1	1	3	0	2	0	2	0	1	1	2	0	1	1	2
1	0	471	7	1	7	1	1	4	2	5	7	1	4	7	4.5	4	6	4	4	5	4	4.5	0	1	1	1	0	1	0	4	1	1	2	0	0	1	0	1	3	0	4	0	4	0	2	0	3	0	2
1	0	1173	6	6	5	1	1	5	3	6	2	5	7	7	5.2	2	3	2	2	2	2	2.16667	1	1	0	0	0	1	1	4	1	1	3	0	0	1	0	1	1	1	0	1	2	0	0	1	1	1	0
1	0	293	7	2	6	6	0	7	2	2	6	2	2	7	4.3	6	5	2	2	6	5	4.33333	0	0	1	0	0	1	1	3	1	1	1	1	1	1	3	0	3	0	3	0	1	1	3	0	3	0	1
1	0	371	7	1	7	1	1	7	1	7	1	1	7	7	4.6	4	6	1	4	5	4	4	0	0	1	0	0	1	1	3	1	1	1	1	2	0	2	0	2	0	2	0	2	0	2	0	3	0	2
1	0	606	6	7	6	1	1	5	6	6	5	4	7	6	5.8	2	2	7	6	3	3	3.83333	1	1	1	1	0	0	1	5	1	1	3	0	2	0	0	1	0	1	0	1	1	1	0	1	0	1	1
1	0	119	4	4	4	3	0	4	4	5	4	5	4	3	4.1	4	4	4	4	1	4	3.5	0	0	0	0	0	1	1	2	1	1	2	0	2	0	2	0	2	0	2	0	1	1	3	0	3	0	1
1	0	1958	1	4	2	1	1	4	2	5	5	2	4	2	3.1	3	2	3	3	4	6	3.5	1	1	0	0	0	1	1	4	1	1	3	0	1	1	1	1	2	0	1	1	2	0	2	0	2	0	1
1	0	341	6	7	6	1	1	6	6	7	6	7	7	6	6.4	3	3	4	3	2	4	3.16667	0	0	1	0	0	1	0	2	1	1	2	0	0	1	2	0	0	1	0	1	0	1	0	1	0	1	2
1	0	718	6	2	7	1	1	5	1	2	6	2	2	7	4	6	6	2	1	6	7	4.66667	1	0	0	0	0	1	0	2	1	1	1	1	1	1	3	0	3	0	3	0	2	0	4	0	2	0	1
1	0	418	5	2	6	1	1	6	4	5	6	3	5	7	4.9	4	5	3	4	5	4	4.16667	1	0	0	0	0	1	1	3	1	1	3	0	1	1	1	1	3	0	3	0	3	0	2	0	2	0	1
1	1	373	7	7	5	1	1	5	7	3	3	1	2	3	4.3	6	5	2	3	3	6	4.16667	0	0	1	0	0	0	1	2	1	1	3	0	1	1	0	1	1	1	0	1	4	0	2	0	3	0	2
1	0	1785	3	4	3	4	0	3	4	4	3	4	3	4	3.5	3	3	4	4	3	3	3.33333	0	0	0	0	1	1	1	3	1	1	2	0	3	0	2	0	0	1	2	0	2	0	2	0	2	0	3
1	0	601	7	7	7	1	1	6	7	7	7	3	7	7	6.5	2	6	7	2	6	1	4	1	1	1	0	0	1	1	5	1	1	0	1	0	1	0	1	0	1	0	1	0	1	0	1	0	1	0
1	0	1682	5	2	6	1	1	6	7	7	7	1	6	5	5.2	6	4	2	2	7	3	4	1	0	1	0	0	0	1	3	1	1	3	0	0	1	3	0	3	0	2	0	4	0	3	0	4	0	1
1	0	219	2	5	5	2	1	3	3	2	5	3	6	4	3.8	7	3	6	1	6	4	4.5	1	1	0	0	0	1	0	3	1	1	1	1	4	0	2	0	0	1	1	1	3	0	3	0	1	1	2
1	0	493	6	1	7	1	1	6	7	2	7	2	1	6	4.5	7	6	7	2	7	6	5.83333	0	0	1	0	0	1	1	3	1	1	1	1	1	1	4	0	4	0	4	0	0	1	3	0	4	0	0
1	0	289	6	2	5	1	1	5	5	3	5	2	1	5	3.9	6	6	3	3	5	6	4.83333	0	0	1	0	0	1	1	3	1	1	1	1	2	0	3	0	3	0	3	0	3	0	3	0	2	0	0
1	0	1916	7	2	7	1	1	6	5	4	5	1	6	4	4.7	1	6	5	3	6	4	4.16667	1	0	1	1	1	1	1	6	1	1	4	0	1	1	0	1	3	0	2	0	0	1	2	0	0	1	0
1	1	350	6	3	6	1	1	7	4	2	5	3	4	5	4.5	5	6	3	2	6	6	4.66667	0	0	1	1	1	1	1	5	1	1	2	0	1	1	4	0	3	0	4	0	0	1	2	0	3	0	2
1	0	175	7	5	6	1	1	5	7	6	5	1	6	5	5.3	1	5	2	3	7	6	4	0	1	1	0	0	1	0	3	1	1	2	0	3	0	3	0	3	0	3	0	2	0	3	0	4	0	0
1	0	319	3	5	1	3	0	2	5	4	5	6	5	7	4.3	2	2	5	5	2	1	2.83333	1	0	1	0	0	1	1	4	0	0	4	0	2	0	1	1	1	1	1	1	3	0	1	1	1	1	1
1	0	767	6	2	7	1	1	5	6	3	6	2	6	7	5	5	5	3	3	4	4	4	0	0	1	0	0	0	1	2	1	1	4	0	2	0	0	1	3	0	1	1	0	1	3	0	1	1	0
1	0	276	4	4	6	1	1	6	5	4	5	5	4	4	4.7	3	5	4	2	5	6	4.16667	1	0	1	0	0	1	0	3	1	1	2	0	1	1	3	0	3	0	2	0	3	0	2	0	2	0	3
1	0	364	6	2	7	6	0	5	3	3	6	5	4	5	4.6	7	4	3	3	6	4	4.5	0	0	0	0	0	1	1	2	1	1	0	1	1	1	3	0	2	0	3	0	0	1	1	1	2	0	2
1	0	205	4	4	4	5	0	7	1	4	4	5	5	6	4.4	2	5	3	3	3	7	3.83333	0	0	1	0	1	1	0	3	1	1	0	1	0	1	3	0	4	0	3	0	2	0	1	1	2	0	0
1	0	206	6	2	7	7	0	7	1	1	7	1	2	6	4	6	6	1	1	6	7	4.5	0	0	1	0	0	1	1	3	1	1	0	1	1	1	4	0	3	0	4	0	1	1	4	0	3	0	0
1	0	638	6	2	6	1	1	6	3	3	6	3	6	6	4.7	2	4	1	4	2	7	3.33333	1	1	1	0	0	1	1	5	1	1	4	0	0	1	0	1	2	0	3	0	0	1	3	0	2	0	0
1	0	568	7	7	7	1	1	5	7	7	6	1	7	7	6.1	6	5	6	3	5	6	5.16667	1	1	1	0	0	1	1	5	1	1	2	0	0	1	0	1	1	1	3	0	2	0	1	1	1	1	1
1	0	422	5	3	6	1	1	3	6	1	7	3	2	6	4.2	6	3	5	3	7	6	5	0	1	1	0	1	1	1	5	1	1	4	0	1	1	4	0	3	0	4	0	1	1	3	0	3	0	1
1	0	1984	7	2	6	1	1	6	2	5	6	1	7	7	4.9	6	6	4	2	7	6	5.16667	0	1	1	0	0	1	1	4	1	1	1	1	0	1	0	1	3	0	3	0	0	1	2	0	2	0	0
1	0	283	6	2	5	1	1	6	1	3	7	3	1	6	4	6	7	2	3	7	5	5	0	0	1	0	0	0	0	1	1	1	1	1	1	1	3	0	4	0	3	0	0	1	3	0	4	0	1
1	0	190	5	3	4	1	1	3	3	3	5	3	3	3	3.5	5	2	3	3	4	4	3.5	0	0	1	0	0	1	1	3	1	1	1	1	2	0	2	0	1	1	2	0	2	0	1	1	3	0	2
1	0	454	6	1	7	7	0	6	2	1	7	2	1	6	3.9	7	6	1	1	7	7	4.83333	1	0	1	1	0	1	0	4	0	0	1	1	1	1	4	0	4	0	4	0	1	1	4	0	4	0	0
1	0	294	6	7	7	1	1	6	7	6	7	1	7	6	6	2	2	6	6	2	2	3.33333	0	0	0	1	1	1	0	3	1	1	3	0	0	1	1	1	0	1	3	0	4	0	0	1	1	1	3
1	0	1209	4	3	5	2	1	6	2	4	5	3	3	6	4.1	6	7	1	2	6	5	4.5	0	0	1	0	0	1	1	3	1	1	1	1	2	0	3	0	3	0	1	1	2	0	3	0	2	0	1
1	0	770	7	4	7	1	1	5	3	5	2	2	4	6	4.5	7	6	5	2	5	5	5	0	0	1	0	0	1	1	3	1	1	3	0	1	1	2	0	3	0	3	0	4	0	1	1	0	1	1
1	0	703	6	5	6	6	0	4	2	3	6	3	3	3	4.1	6	3	3	5	4	5	4.33333	0	0	1	0	0	1	1	3	1	1	1	1	1	1	4	0	3	0	3	0	2	0	0	1	2	0	2
1	0	1612	7	4	6	1	1	4	3	6	6	2	7	6	5.1	2	2	4	4	2	4	3	0	0	1	0	0	1	1	3	1	1	4	0	0	1	0	1	4	0	4	0	0	1	4	0	3	0	0
1	0	164	6	2	6	1	1	7	5	1	6	2	2	7	4.4	6	6	6	1	5	6	5	0	0	1	0	0	1	1	3	1	1	2	0	1	1	2	0	2	0	1	1	2	0	2	0	2	0	2
1	0	353	5	3	4	1	1	4	3	3	5	3	4	5	3.9	5	6	4	4	4	4	4.5	0	0	1	0	0	1	1	3	1	1	2	0	2	0	3	0	3	0	3	0	2	0	2	0	2	0	2
1	0	2173	6	2	6	1	1	6	2	2	5	1	3	5	3.8	6	6	2	1	5	5	4.16667	0	0	1	0	0	1	1	3	1	1	1	1	0	1	4	0	3	0	3	0	1	1	3	0	4	0	1
1	0	1302	3	2	3	1	1	4	4	6	6	4	5	4	4.1	4	2	2	6	4	1	3.16667	0	0	1	0	1	1	0	3	1	1	2	0	3	0	1	1	1	1	3	0	3	0	3	0	1	1	4
1	0	2108	5	4	4	1	1	6	4	4	4	2	4	6	4.3	4	5	2	4	3	3	3.5	1	0	0	1	0	0	0	2	1	1	2	0	3	0	2	0	2	0	4	0	1	1	4	0	3	0	3
1	1	131	4	2	1	4	0	5	4	5	5	4	4	5	3.9	4	3	5	4	4	4	4	0	0	1	0	0	1	1	3	1	1	1	1	4	0	3	0	2	0	2	0	1	1	2	0	3	0	2
1	0	942	6	2	6	2	1	5	3	2	5	3	3	5	4	5	5	2	2	6	5	4.16667	0	1	1	0	1	0	1	4	1	1	2	0	2	0	3	0	2	0	3	0	1	1	1	1	2	0	1
1	0	682	7	4	7	1	1	6	6	6	7	2	7	6	5.8	2	6	2	3	2	4	3.16667	0	0	1	0	1	1	1	4	1	1	2	0	0	1	0	1	1	1	2	0	0	1	1	1	1	1	3
1	0	1703	7	7	7	1	1	7	7	7	7	7	7	7	7	2	7	6	6	7	1	4.83333	1	1	1	0	1	1	1	6	1	1	4	0	0	1	0	1	4	0	0	1	0	1	2	0	0	1	0
1	0	210	7	2	6	1	1	6	7	3	7	3	2	6	4.9	7	6	1	2	6	6	4.66667	0	0	1	0	0	1	1	3	1	1	2	0	1	1	4	0	4	0	4	0	0	1	3	0	3	0	1
1	0	407	7	6	6	1	1	6	6	6	6	2	6	6	5.7	5	5	7	2	5	5	4.83333	0	1	1	1	0	0	0	3	1	1	4	0	0	1	0	1	3	0	0	1	1	1	3	0	0	1	1
1	0	308	7	7	7	1	1	7	6	7	7	1	7	7	6.3	3	7	6	1	7	3	4.5	1	0	1	0	0	1	1	4	1	1	4	0	0	1	0	1	3	0	3	0	0	1	0	1	3	0	0
1	1	285	6	7	1	1	1	3	4	3	2	6	6	1	3.9	2	4	5	7	2	2	3.66667	0	0	1	0	0	1	1	3	1	1	2	0	4	0	2	0	2	0	3	0	3	0	2	0	1	1	3
1	0	256	6	4	3	6	0	4	2	1	5	3	3	7	3.8	4	4	1	6	5	5	4.16667	0	0	0	0	0	1	1	2	1	1	1	1	0	1	2	0	4	0	4	0	0	1	3	0	2	0	0
1	0	1372	7	2	6	2	1	6	2	6	6	1	2	7	4.5	2	6	2	2	6	6	4	0	0	1	1	0	1	1	4	1	1	1	1	1	1	3	0	3	0	4	0	0	1	3	0	3	0	0
1	0	492	5	2	5	2	1	5	2	2	6	2	3	5	3.7	6	6	2	2	6	5	4.5	0	0	0	0	0	0	1	1	1	1	2	0	2	0	2	0	3	0	3	0	1	1	2	0	2	0	2
1	0	1851	6	3	6	1	1	5	3	6	7	6	7	3	5.2	7	4	3	3	6	5	4.66667	1	1	1	0	0	1	1	5	1	1	3	0	2	0	2	0	3	0	3	0	2	0	3	0	2	0	1
1	0	618	7	2	7	1	1	7	2	3	6	1	3	7	4.5	7	6	3	3	6	5	5	0	0	1	0	0	1	1	3	1	1	2	0	0	1	4	0	3	0	2	0	1	1	0	1	3	0	1
1	0	2245	6	6	6	1	1	5	5	5	6	1	6	7	5.3	5	5	5	5	6	6	5.33333	0	0	1	0	0	0	0	1	1	1	2	0	0	1	0	1	0	1	1	1	0	1	0	1	0	1	0
1	0	161	6	1	5	1	1	6	6	6	5	4	2	5	4.6	7	5	4	3	4	7	5	0	1	1	1	0	1	0	4	1	1	3	0	0	1	3	0	3	0	4	0	2	0	3	0	4	0	2
1	0	1234	7	1	6	1	1	4	1	6	5	1	4	7	4.2	6	5	4	3	7	6	5.16667	1	1	0	1	1	1	0	5	0	0	0	1	2	0	2	0	4	0	4	0	1	1	4	0	4	0	0
1	0	616	7	3	6	1	1	7	2	1	7	1	4	7	4.5	7	6	2	2	6	5	4.66667	0	0	1	0	0	1	1	3	1	1	2	0	0	1	3	0	4	0	2	0	0	1	0	1	3	0	1
1	0	244	7	3	5	1	1	5	3	2	2	3	7	6	4.3	6	6	2	3	2	6	4.16667	0	0	0	1	0	0	0	1	1	1	3	0	1	1	1	1	3	0	3	0	3	0	3	0	3	0	3
1	0	421	3	3	6	2	1	3	4	6	6	6	3	5	4.5	6	4	3	3	5	5	4.33333	0	1	0	1	0	0	1	3	1	1	1	1	1	1	2	0	1	1	1	1	2	0	4	0	4	0	2
1	0	236	6	2	6	1	1	5	4	3	3	3	2	5	3.9	5	4	3	4	4	4	4	0	0	1	0	1	1	1	4	1	1	2	0	1	1	3	0	3	0	3	0	1	1	2	0	2	0	2
1	0	397	7	2	7	6	0	7	2	1	6	1	2	7	4.2	7	7	1	1	7	7	5	0	1	1	1	1	0	0	4	1	1	1	1	0	1	3	0	3	0	3	0	1	1	4	0	3	0	0
1	0	826	6	2	6	3	0	5	2	2	6	2	2	6	3.9	6	6	6	2	6	6	5.33333	0	0	1	0	0	1	1	3	1	1	1	1	2	0	1	1	3	0	3	0	3	0	3	0	3	0	1
1	0	165	5	3	3	1	1	4	4	7	5	3	5	5	4.4	5	4	3	3	3	4	3.66667	0	0	1	0	0	1	1	3	1	1	3	0	1	1	2	0	1	1	3	0	2	0	2	0	2	0	2
1	0	2326	7	3	5	1	1	6	3	3	4	1	2	6	4	5	6	3	2	5	5	4.33333	0	0	1	1	0	1	1	4	1	1	1	1	0	1	3	0	4	0	4	0	1	1	3	0	3	0	1
1	0	154	6	3	6	1	1	6	3	6	5	2	5	6	4.8	3	7	6	2	5	6	4.83333	0	0	1	0	0	1	1	3	1	1	2	0	1	1	2	0	2	0	3	0	2	0	1	1	3	0	2
1	0	427	6	2	7	7	0	6	1	2	7	2	1	7	4.1	6	6	1	3	7	7	5	0	0	1	0	0	1	1	3	1	1	0	1	0	1	3	0	4	0	2	0	0	1	2	0	2	0	2
1	0	478	4	2	3	1	1	5	2	6	3	3	6	5	3.9	2	3	6	3	5	5	4	1	1	0	1	0	0	0	3	1	1	3	0	1	1	2	0	3	0	1	1	4	0	2	0	3	0	0
1	0	758	3	2	5	1	1	5	3	7	3	4	5	5	4.2	6	7	6	3	4	3	4.83333	0	1	0	0	0	1	0	2	1	1	2	0	2	0	3	0	2	0	4	0	1	1	4	0	1	1	1
1	0	294	5	4	5	4	0	3	5	3	3	7	3	4	4.2	2	4	4	5	3	3	3.5	0	0	1	0	0	1	1	3	1	1	3	0	3	0	1	1	1	1	1	1	4	0	1	1	1	1	3
1	0	385	6	2	5	2	1	6	2	2	5	2	3	6	3.9	6	3	3	2	4	5	3.83333	0	0	1	0	0	1	1	3	1	1	1	1	1	1	3	0	2	0	2	0	1	1	3	0	2	0	1
1	0	2568	5	2	6	5	0	4	4	3	6	3	3	5	4.1	2	6	3	2	5	6	4	0	0	1	0	0	1	1	3	1	1	3	0	1	1	3	0	3	0	1	1	1	1	3	0	0	1	0
1	0	366	5	2	5	1	1	5	5	3	7	2	2	5	4.1	6	5	5	2	2	5	4.16667	0	0	1	1	0	1	0	3	1	1	4	0	1	1	3	0	3	0	3	0	2	0	3	0	3	0	0
1	0	305	7	2	6	6	0	6	3	3	5	2	3	5	4.2	6	5	3	3	6	4	4.5	0	0	1	0	0	1	1	3	0	0	2	0	2	0	2	0	2	0	2	0	2	0	2	0	2	0	1
1	0	1364	7	7	7	2	1	6	7	7	7	2	7	7	6.4	7	6	1	1	6	5	4.33333	0	1	1	1	0	0	0	3	1	1	4	0	1	1	0	1	3	0	3	0	3	0	3	0	4	0	0
1	0	249	7	7	6	1	1	6	7	7	7	1	7	6	6.1	6	5	3	1	5	5	4.16667	1	1	1	0	0	1	1	5	1	1	3	0	0	1	0	1	3	0	3	0	3	0	4	0	3	0	0
1	0	680	7	1	6	5	0	6	1	2	7	1	2	7	4	7	5	1	1	6	6	4.33333	0	0	1	0	0	1	1	3	1	1	0	1	0	1	3	0	2	0	3	0	0	1	4	0	4	0	1
1	0	179	6	2	6	2	1	6	2	2	6	2	2	6	4	6	6	3	2	1	5	3.83333	0	0	1	0	0	1	1	3	1	1	1	1	1	1	3	0	3	0	3	0	1	1	3	0	3	0	1
1	0	267	5	4	7	1	1	6	6	6	6	3	1	7	5.1	1	5	5	2	6	6	4.16667	1	0	0	0	1	1	1	4	1	1	4	0	1	1	2	0	3	0	4	0	1	1	3	0	4	0	2
1	0	395	6	1	7	1	1	6	1	2	6	3	2	5	3.9	6	6	2	3	7	7	5.16667	0	0	1	0	0	1	1	3	1	1	2	0	1	1	3	0	3	0	3	0	0	1	2	0	3	0	2
1	0	355	5	7	2	2	1	1	7	6	1	6	7	1	4.3	1	3	7	5	1	2	3.16667	0	0	1	0	0	1	1	3	1	1	2	0	2	0	2	0	2	0	2	0	2	0	2	0	1	1	3
1	0	367	7	3	7	1	1	6	2	1	7	1	1	6	4.1	7	7	2	1	7	6	5	1	0	1	0	0	1	1	4	1	1	3	0	0	1	1	1	1	1	1	1	1	1	4	0	1	1	0
1	0	380	5	4	4	5	0	5	4	3	4	3	3	4	3.9	6	6	2	2	4	5	4.16667	0	0	1	0	1	0	1	3	1	1	2	0	2	0	3	0	2	0	2	0	2	0	2	0	2	0	3
1	0	469	3	2	7	6	0	6	1	5	6	2	6	6	4.4	6	5	2	3	7	6	4.83333	0	0	1	0	1	1	0	3	1	1	3	0	1	1	2	0	1	1	3	0	3	0	2	0	2	0	0
1	0	468	7	2	6	6	0	6	2	2	5	1	2	6	3.9	6	6	2	1	6	6	4.5	0	0	1	0	0	1	1	3	1	1	0	1	1	1	4	0	3	0	4	0	1	1	3	0	3	0	0
1	0	453	6	2	7	7	0	6	2	2	7	1	2	7	4.2	6	7	2	2	6	7	5	0	0	1	0	0	1	1	3	1	1	1	1	1	1	3	0	3	0	2	0	0	1	4	0	3	0	0
1	0	488	6	1	3	5	0	7	2	3	6	1	2	6	3.7	7	4	2	3	7	6	4.83333	1	0	1	0	0	1	0	3	1	1	0	1	0	1	4	0	4	0	4	0	0	1	4	0	1	1	0
1	1	480	5	3	7	2	1	7	2	2	7	2	1	7	4.3	5	6	1	3	6	7	4.66667	0	1	1	1	1	0	1	5	1	1	2	0	1	1	3	0	3	0	3	0	0	1	2	0	3	0	2
1	0	453	7	1	7	1	1	4	1	4	7	1	5	6	4.3	4	6	4	4	6	5	4.83333	0	0	1	1	0	1	1	4	1	1	0	1	1	1	0	1	4	0	4	0	4	0	2	0	4	0	0
1	0	257	6	2	7	1	1	6	3	3	7	1	1	5	4.1	7	6	2	1	5	7	4.66667	0	0	1	0	0	1	1	3	1	1	0	1	1	1	2	0	4	0	3	0	1	1	3	0	2	0	1
1	0	411	6	3	7	1	1	7	7	2	6	1	1	7	4.7	6	7	1	3	6	7	5	0	0	1	0	0	1	1	3	1	1	0	1	1	1	3	0	3	0	3	0	0	1	4	0	4	0	0
1	0	296	6	7	7	1	1	6	7	7	7	4	7	7	6.5	6	6	7	6	6	6	6.16667	0	1	1	1	0	0	0	3	1	1	0	1	0	1	0	1	0	1	0	1	0	1	0	1	0	1	0
1	0	378	7	3	5	1	1	5	3	4	4	4	4	4	4.3	5	4	2	3	5	5	4	0	0	1	0	0	1	1	3	1	1	2	0	2	0	3	0	2	0	3	0	2	0	3	0	2	0	1
1	0	541	6	3	5	1	1	5	3	3	4	2	3	6	4	6	6	2	2	5	5	4.33333	0	0	1	0	0	1	1	3	1	1	2	0	1	1	2	0	3	0	2	0	1	1	2	0	2	0	1
1	0	219	6	4	3	1	1	3	6	4	5	3	3	3	4	5	5	6	5	5	3	4.83333	1	0	0	0	0	0	1	2	1	1	1	1	2	0	3	0	1	1	2	0	3	0	1	1	3	0	1
1	0	432	7	5	7	1	1	6	5	3	7	2	3	7	5.2	7	6	5	3	5	6	5.33333	0	0	1	0	1	1	0	3	1	1	3	0	0	1	3	0	0	1	0	1	1	1	4	0	3	0	0
1	0	394	5	3	5	1	1	6	2	2	3	5	4	7	4.2	5	5	2	5	4	4	4.16667	1	1	1	0	0	1	0	4	1	1	3	0	3	0	1	1	2	0	3	0	1	1	0	1	3	0	4
1	0	479	7	1	6	7	0	6	7	2	6	1	1	7	4.4	7	6	2	1	7	6	4.83333	0	0	1	0	0	1	1	3	1	1	0	1	1	1	3	0	4	0	4	0	0	1	3	0	3	0	1
1	1	495	5	1	7	7	0	6	2	3	6	3	1	6	4	6	5	3	1	6	7	4.66667	1	1	1	1	0	1	0	5	1	1	2	0	1	1	3	0	2	0	1	1	2	0	3	0	2	0	0
1	0	178	6	2	6	1	1	7	2	3	6	3	2	6	4.3	5	6	3	3	5	5	4.5	0	0	0	0	0	1	1	2	1	1	0	1	2	0	2	0	4	0	2	0	2	0	2	0	3	0	1
1	0	452	7	2	7	1	1	7	1	3	7	1	3	7	4.5	7	6	1	1	7	6	4.66667	0	0	1	0	0	1	1	3	1	1	1	1	0	1	4	0	4	0	2	0	0	1	0	1	2	0	0
1	1	569	6	2	6	6	0	6	2	2	6	2	3	6	4.1	7	6	2	2	5	6	4.66667	0	0	1	0	1	1	1	4	1	1	2	0	3	0	2	0	1	1	1	1	0	1	0	1	1	1	0
1	0	543	3	3	5	5	0	5	3	3	5	3	3	5	3.8	5	5	3	6	4	3	4.33333	0	0	1	0	0	1	1	3	1	1	2	0	2	0	0	1	2	0	2	0	1	1	2	0	2	0	2
1	0	400	4	4	4	1	1	6	3	4	4	1	1	5	3.6	4	5	4	4	4	5	4.33333	0	1	1	0	0	1	1	4	0	0	2	0	1	1	2	0	4	0	2	0	1	1	3	0	2	0	2
1	0	1239	7	1	6	6	0	6	2	1	6	1	1	7	3.8	6	6	1	1	6	7	4.5	0	0	1	0	0	1	1	3	1	1	0	1	2	0	2	0	4	0	4	0	2	0	3	0	3	0	0
1	0	623	5	3	6	1	1	5	6	4	6	4	5	3	4.7	6	3	6	2	1	5	3.83333	0	1	1	1	0	0	1	4	1	1	2	0	1	1	1	1	4	0	3	0	0	1	3	0	3	0	1
1	0	580	7	5	5	1	1	4	7	7	6	2	5	6	5.4	5	5	4	4	5	5	4.66667	1	0	0	0	0	0	0	1	1	1	1	1	1	1	0	1	3	0	0	1	4	0	0	1	2	0	0
1	0	366	7	6	7	1	1	6	7	7	7	1	6	7	6.1	7	5	7	2	6	6	5.5	1	1	1	0	1	1	0	5	1	1	3	0	0	1	2	0	3	0	0	1	4	0	0	1	2	0	3
1	0	617	5	4	4	4	0	4	3	5	6	2	4	6	4.3	5	4	4	4	7	5	4.83333	1	1	0	0	0	0	1	3	1	1	2	0	1	1	2	0	3	0	2	0	3	0	3	0	2	0	1
1	0	618	6	1	5	7	0	3	4	1	3	3	4	6	3.6	4	5	5	1	3	5	3.83333	0	0	0	0	0	1	1	2	1	1	2	0	0	1	3	0	2	0	2	0	2	0	3	0	3	0	0
1	0	574	4	3	6	1	1	6	3	2	4	4	3	6	4.1	5	6	3	2	5	4	4.16667	0	0	1	0	0	1	1	3	1	1	2	0	1	1	3	0	2	0	3	0	2	0	2	0	1	1	1
1	0	704	6	3	6	1	1	6	4	3	6	2	6	5	4.7	2	2	1	2	3	6	2.66667	1	1	1	0	0	1	1	5	1	1	4	0	1	1	0	1	3	0	3	0	0	1	3	0	2	0	0
1	0	465	5	3	5	1	1	5	4	4	6	3	3	5	4.3	2	5	2	3	5	5	3.66667	0	0	1	0	0	1	1	3	1	1	2	0	2	0	1	1	2	0	2	0	3	0	2	0	2	0	1
1	0	580	6	2	6	7	0	6	3	2	6	2	2	6	4.1	7	5	2	3	6	5	4.66667	0	0	1	0	0	1	1	3	1	1	1	1	1	1	3	0	1	1	2	0	0	1	3	0	3	0	1
1	1	418	6	2	6	6	0	6	2	2	6	2	2	6	4	6	6	2	2	6	6	4.66667	0	0	1	0	0	1	1	3	1	1	0	1	0	1	4	0	4	0	4	0	0	1	4	0	4	0	0
1	0	725	5	5	6	1	1	7	7	5	7	2	7	1	5.2	6	5	7	3	6	2	4.83333	0	0	1	0	0	0	0	1	1	1	4	0	2	0	1	1	1	1	0	1	3	0	0	1	1	1	2
1	1	720	6	2	4	6	0	7	1	5	6	3	5	6	4.5	5	7	4	2	3	7	4.66667	1	1	1	0	0	1	1	5	0	0	1	1	3	0	2	0	2	0	4	0	4	0	3	0	2	0	0
1	0	684	4	4	5	5	0	5	3	3	5	3	3	5	4	5	5	3	2	6	5	4.33333	0	0	1	0	0	1	1	3	1	1	2	0	1	1	3	0	2	0	3	0	2	0	2	0	2	0	2
1	0	683	7	5	6	5	0	7	2	3	6	2	2	5	4.5	4	5	4	2	6	6	4.5	0	0	1	0	0	1	1	3	1	1	1	1	0	1	3	0	3	0	4	0	1	1	4	0	3	0	1
1	0	568	7	1	4	5	0	3	2	6	5	3	4	7	4.2	6	5	1	2	5	4	3.83333	1	0	0	0	1	1	0	3	1	1	2	0	0	1	1	1	2	0	1	1	1	1	3	0	2	0	4
1	0	726	4	3	4	4	0	5	4	2	4	3	4	5	3.8	4	4	3	3	5	5	4	0	0	1	1	0	0	1	3	1	1	2	0	1	1	2	0	3	0	3	0	1	1	2	0	3	0	1
1	0	254	5	4	7	5	0	5	4	3	5	3	3	5	4.4	6	5	1	3	5	5	4.16667	0	0	0	0	0	1	1	2	1	1	2	0	1	1	3	0	3	0	3	0	1	1	2	0	2	0	2
1	0	1329	6	1	7	6	0	7	2	2	7	2	1	7	4.2	6	7	1	1	7	6	4.66667	0	0	1	0	0	1	1	3	1	1	0	1	0	1	4	0	3	0	3	0	1	1	4	0	3	0	0
1	0	176	5	3	4	1	1	7	1	2	6	3	2	5	3.8	4	7	3	3	5	4	4.33333	0	0	0	1	1	1	0	3	1	1	2	0	1	1	2	0	1	1	2	0	1	1	2	0	2	0	1
1	0	751	5	3	6	5	0	6	5	3	6	4	2	5	4.5	5	7	3	2	6	6	4.83333	1	1	0	1	1	1	0	5	1	1	1	1	2	0	2	0	3	0	2	0	3	0	3	0	2	0	1
1	0	789	6	3	5	5	0	4	1	2	5	2	3	6	3.7	5	4	2	2	6	6	4.16667	0	0	1	0	0	1	1	3	1	1	2	0	1	1	3	0	2	0	1	1	2	0	2	0	3	0	3
1	0	170	4	3	5	5	0	5	3	3	5	3	4	5	4	5	4	4	4	5	6	4.66667	0	1	1	0	0	0	1	3	0	0	2	0	4	0	2	0	2	0	2	0	4	0	3	0	2	0	2
1	0	794	7	5	6	1	1	4	4	4	5	2	5	7	4.9	5	5	3	2	5	4	4	0	0	1	0	1	1	1	4	1	1	3	0	0	1	0	1	3	0	2	0	3	0	3	0	1	1	1
1	0	796	4	4	4	4	0	4	4	4	4	4	4	4	4	4	4	4	4	4	4	4	0	0	1	0	0	1	1	3	1	1	2	0	2	0	2	0	2	0	2	0	2	0	2	0	2	0	2
1	0	575	6	2	7	1	1	5	5	7	6	2	6	7	5.3	6	5	6	3	7	3	5	1	1	1	0	0	0	1	4	1	1	3	0	1	1	2	0	1	1	0	1	4	0	0	1	2	0	0
1	0	296	6	2	6	7	0	6	3	1	5	1	1	6	3.7	6	7	2	3	6	6	5	0	0	0	0	0	1	1	2	1	1	2	0	0	1	3	0	3	0	3	0	1	1	3	0	3	0	1
1	0	736	7	2	7	1	1	6	7	1	7	1	2	6	4.6	5	7	2	2	7	6	4.83333	0	0	1	0	0	1	1	3	1	1	1	1	0	1	4	0	4	0	3	0	1	1	4	0	4	0	1
1	0	872	7	1	7	6	0	7	7	2	6	2	1	6	4.6	7	6	7	1	6	6	5.5	0	0	1	0	0	1	1	3	1	1	1	1	1	1	3	0	4	0	4	0	1	1	3	0	3	0	0
1	0	856	6	1	5	6	0	5	5	1	5	4	3	7	4.2	3	5	1	2	7	5	3.83333	0	1	1	1	0	0	1	4	1	1	4	0	2	0	3	0	3	0	4	0	4	0	1	1	2	0	2
1	0	826	4	4	6	1	1	5	4	4	4	4	4	7	4.6	2	6	3	4	4	4	3.83333	0	0	1	0	0	1	1	3	1	1	3	0	3	0	0	1	1	1	1	1	4	0	0	1	2	0	1
1	0	305	5	1	5	6	0	7	3	2	7	2	3	6	4.1	6	7	2	2	7	5	4.83333	0	0	1	0	0	1	1	3	1	1	0	1	1	1	3	0	3	0	4	0	1	1	2	0	2	0	2
1	0	904	7	2	6	1	1	7	2	3	6	1	2	6	4.2	6	6	1	2	6	7	4.66667	0	0	1	0	0	1	1	3	1	1	0	1	0	1	3	0	4	0	4	0	0	1	3	0	4	0	1
1	0	165	5	3	5	1	1	5	3	4	6	4	3	6	4.4	5	6	3	3	5	5	4.5	0	0	0	0	0	1	1	2	1	1	1	1	2	0	3	0	3	0	2	0	1	1	2	0	2	0	0
1	0	609	6	3	4	6	0	5	4	3	5	2	2	6	4	6	4	3	4	4	5	4.33333	0	0	1	1	1	1	0	4	1	1	2	0	3	0	2	0	2	0	2	0	2	0	1	1	2	0	1
1	0	595	3	4	2	1	1	2	7	7	6	2	7	2	4.2	7	1	2	7	4	1	3.66667	0	1	1	1	0	0	1	4	1	1	1	1	4	0	0	1	0	1	2	0	4	0	1	1	2	0	2
1	0	872	4	4	5	2	1	4	4	4	5	4	4	5	4.3	2	5	4	4	4	4	3.83333	1	0	1	0	0	1	1	4	1	1	4	0	2	0	0	1	3	0	2	0	1	1	2	0	1	1	1
1	0	915	6	6	6	2	1	6	6	5	6	2	6	6	5.5	2	6	2	2	2	2	2.66667	1	1	1	0	0	0	1	4	1	1	2	0	2	0	2	0	2	0	2	0	2	0	2	0	2	0	2
1	0	747	3	5	6	1	1	6	4	5	4	4	2	1	4	6	5	3	6	4	7	5.16667	0	0	0	1	0	1	0	2	1	1	1	1	2	0	1	1	1	1	3	0	3	0	1	1	3	0	1
1	0	1007	6	2	6	1	1	4	3	4	6	3	3	6	4.3	6	7	3	2	7	6	5.16667	1	1	1	0	0	1	0	4	1	1	3	0	2	0	3	0	2	0	2	0	1	1	2	0	1	1	1
1	0	1341	7	2	6	7	0	5	1	2	7	2	3	7	4.2	7	6	1	2	6	5	4.5	0	0	1	0	0	1	1	3	1	1	0	1	2	0	4	0	3	0	3	0	0	1	4	0	3	0	0
1	1	415	6	1	6	6	0	6	2	2	6	2	2	6	3.9	6	6	2	2	6	6	4.66667	0	0	1	0	0	1	1	3	1	1	3	0	4	0	0	1	0	1	1	1	3	0	1	1	2	0	2
1	0	912	7	3	7	1	1	6	5	5	6	2	7	7	5.5	1	5	5	3	3	4	3.5	0	0	1	0	0	0	0	1	1	1	4	0	0	1	0	1	4	0	3	0	4	0	3	0	1	1	0
1	0	1019	6	6	6	1	1	5	5	7	6	2	6	6	5.5	5	6	3	4	6	3	4.5	1	0	1	1	0	1	1	5	1	1	2	0	1	1	3	0	3	0	2	0	3	0	3	0	3	0	1
1	0	1078	6	7	6	1	1	4	6	6	6	2	4	6	5.3	4	6	4	2	6	6	4.66667	1	0	1	1	0	1	1	5	1	1	2	0	1	1	2	0	2	0	0	1	2	0	0	1	0	1	2
1	0	1121	7	2	7	1	1	6	4	3	6	1	7	7	5	7	6	6	3	7	6	5.83333	0	0	1	0	0	1	0	2	1	1	4	0	0	1	0	1	2	0	3	0	0	1	2	0	4	0	0
1	1	382	6	2	6	2	1	6	2	2	7	2	2	5	4	6	6	2	2	5	7	4.66667	0	0	1	0	0	1	1	3	1	1	1	1	1	1	3	0	4	0	4	0	0	1	4	0	3	0	0
1	0	1104	5	2	6	5	0	5	4	1	7	6	2	5	4.3	7	5	4	3	6	7	5.33333	0	1	1	0	0	1	1	4	0	0	0	1	0	1	3	0	3	0	2	0	1	1	4	0	3	0	0
1	0	1155	7	6	6	1	1	6	3	3	6	2	6	5	5	6	5	3	2	6	5	4.5	0	1	1	0	0	1	1	4	1	1	3	0	0	1	1	1	3	0	2	0	1	1	2	0	2	0	0
1	0	1138	6	6	7	1	1	6	6	6	6	2	7	7	5.9	5	6	4	2	5	4	4.33333	1	1	1	0	0	1	1	5	1	1	2	0	0	1	0	1	3	0	3	0	1	1	1	1	1	1	1
1	0	339	5	3	5	1	1	6	3	2	5	2	3	5	3.9	6	5	4	2	5	5	4.5	0	0	1	0	0	1	1	3	1	1	2	0	2	0	3	0	1	1	2	0	2	0	2	0	3	0	1
1	0	415	4	4	4	4	0	4	4	4	4	4	4	4	4	4	4	4	4	4	4	4	0	0	1	0	0	1	1	3	1	1	2	0	2	0	2	0	2	0	2	0	2	0	2	0	2	0	2
1	0	1306	5	3	7	1	1	6	2	1	7	2	1	7	4.1	7	6	2	2	6	7	5	0	0	1	0	0	1	1	3	1	1	0	1	1	1	3	0	3	0	4	0	1	1	4	0	3	0	0
1	0	1305	6	1	5	1	1	6	2	2	6	1	1	7	3.7	7	7	2	1	7	7	5.16667	0	0	1	0	0	1	1	3	1	1	0	1	0	1	4	0	3	0	3	0	1	1	4	0	3	0	0
1	0	1212	7	6	7	1	1	6	5	5	6	2	5	7	5.6	2	6	3	5	7	3	4.33333	0	0	1	0	0	0	1	2	1	1	2	0	1	1	0	1	3	0	2	0	1	1	1	1	2	0	0
1	0	709	4	2	5	4	0	5	3	2	5	3	2	6	3.7	5	6	3	3	6	6	4.83333	0	1	0	0	0	1	1	3	1	1	1	1	2	0	3	0	3	0	2	0	1	1	2	0	2	0	1
1	0	1257	6	4	7	1	1	6	5	6	5	2	6	7	5.4	4	6	4	4	6	5	4.83333	0	1	1	0	0	0	1	3	1	1	4	0	1	1	0	1	4	0	1	1	2	0	1	1	1	1	2
1	0	241	7	1	6	2	1	7	1	1	7	3	2	6	4.1	6	7	2	2	6	6	4.83333	0	0	1	0	0	1	1	3	1	1	0	1	0	1	4	0	3	0	3	0	2	0	4	0	4	0	0
1	0	1382	7	7	7	1	1	6	6	6	7	1	6	7	6	4	4	1	3	7	3	3.66667	0	1	1	0	0	1	1	4	1	1	3	0	0	1	0	1	4	0	3	0	0	1	4	0	2	0	0
1	0	945	7	4	7	1	1	6	3	5	5	3	5	7	5.2	4	4	5	4	5	5	4.5	1	1	1	0	0	0	0	3	1	1	2	0	2	0	1	1	2	0	1	1	2	0	2	0	2	0	1
1	0	1012	6	4	6	1	1	6	4	3	6	2	4	6	4.7	4	4	4	2	4	3	3.5	0	0	0	0	0	1	0	1	1	1	3	0	1	1	1	1	2	0	2	0	3	0	2	0	3	0	1
1	0	367	6	2	6	6	0	6	2	2	6	2	2	6	4	6	6	2	2	6	6	4.66667	0	0	1	0	0	0	1	2	1	1	1	1	1	1	3	0	1	1	3	0	4	0	1	1	0	1	4
1	0	1517	7	4	7	1	1	5	7	7	6	3	4	6	5.6	7	7	6	2	6	5	5.5	1	0	1	0	0	1	1	4	1	1	2	0	1	1	1	1	3	0	1	1	3	0	3	0	3	0	1
1	0	267	6	2	6	1	1	5	2	4	4	2	5	5	4.1	6	5	3	4	4	5	4.5	0	0	1	0	0	1	1	3	1	1	2	0	2	0	2	0	3	0	1	1	1	1	2	0	2	0	2
1	0	572	6	2	7	1	1	6	3	2	7	2	1	7	4.3	5	7	2	3	6	6	4.83333	0	0	1	0	0	1	1	3	1	1	0	1	1	1	3	0	4	0	4	0	1	1	4	0	4	0	1
1	0	1490	5	3	5	1	1	5	3	3	5	3	4	6	4.2	5	5	3	3	5	5	4.33333	0	0	1	0	0	1	1	3	1	1	2	0	2	0	2	0	2	0	2	0	2	0	2	0	2	0	1
1	0	787	6	2	6	7	0	6	3	2	2	6	3	7	4.3	7	5	2	2	2	6	4	1	0	0	1	0	0	1	3	1	1	1	1	3	0	3	0	2	0	2	0	2	0	2	0	1	1	1
1	0	575	4	4	4	1	1	4	3	4	4	3	5	4	3.9	5	4	4	3	4	4	4	0	0	1	0	0	1	1	3	1	1	4	0	2	0	2	0	3	0	2	0	2	0	2	0	2	0	1
1	0	425	6	1	6	7	0	6	1	2	7	2	2	7	4	6	6	2	1	7	7	4.83333	1	0	1	1	1	1	1	6	1	1	1	1	2	0	1	1	1	1	1	1	2	0	2	0	3	0	1
1	0	1151	7	2	7	1	1	7	2	1	5	2	2	7	4.2	6	7	2	2	7	6	5	0	0	1	0	0	1	1	3	1	1	0	1	0	1	2	0	3	0	4	0	0	1	4	0	3	0	1
1	0	254	7	5	7	1	1	5	4	4	5	2	4	5	4.8	5	5	4	4	4	4	4.33333	0	0	1	0	0	0	0	1	1	1	2	0	1	1	1	1	2	0	1	1	3	0	1	1	4	0	0
1	0	288	6	1	7	1	1	6	1	1	6	3	3	7	4.1	6	7	1	2	7	7	5	0	0	1	0	0	1	1	3	1	1	0	1	0	1	4	0	4	0	3	0	1	1	4	0	3	0	0
1	0	308	5	2	4	4	0	5	3	3	6	2	3	4	3.7	5	6	3	3	6	6	4.83333	0	1	1	1	0	1	0	4	1	1	1	1	1	1	3	0	2	0	3	0	2	0	2	0	3	0	2
1	0	458	5	3	3	3	0	5	3	4	4	3	6	5	4.1	5	5	3	3	5	5	4.33333	1	0	0	0	0	1	1	3	1	1	2	0	1	1	2	0	2	0	2	0	2	0	3	0	2	0	1
1	0	2189	6	2	7	5	0	5	2	3	7	1	1	7	4.1	7	6	1	2	7	6	4.83333	0	0	1	0	0	1	1	3	1	1	0	1	2	0	4	0	2	0	4	0	1	1	3	0	1	1	1
1	0	243	6	3	7	7	0	6	1	2	6	2	1	7	4.1	6	6	3	1	7	6	4.83333	1	1	1	0	0	1	1	5	1	1	2	0	2	0	2	0	1	1	3	0	1	1	2	0	2	0	2
1	0	1934	6	6	6	6	0	6	6	6	6	2	6	6	5.6	5	6	6	2	6	2	4.5	1	0	0	0	0	1	0	2	1	1	3	0	1	1	3	0	3	0	3	0	1	1	3	0	3	0	1
1	0	212	5	2	6	1	1	5	3	3	4	2	3	4	3.7	6	4	2	3	5	4	4	0	0	1	0	0	1	1	3	1	1	2	0	2	0	3	0	3	0	2	0	1	1	3	0	3	0	2
1	1	1976	6	1	7	1	1	7	5	3	6	1	1	7	4.4	2	6	4	1	7	6	4.33333	0	0	1	0	0	1	1	3	1	1	2	0	0	1	1	1	4	0	4	0	2	0	4	0	4	0	0
1	0	639	6	2	6	1	1	6	6	6	6	2	6	6	5.2	4	5	5	2	6	4	4.33333	1	1	1	0	0	1	1	5	1	1	2	0	1	1	0	1	3	0	3	0	0	1	1	1	1	1	1
1	0	730	7	3	6	1	1	5	2	4	2	3	4	7	4.3	6	6	6	2	6	6	5.33333	0	0	0	0	0	0	0	0	1	1	0	1	0	1	4	0	3	0	3	0	4	0	3	0	3	0	1
1	0	1968	7	7	7	1	1	7	7	7	7	2	7	7	6.5	3	6	1	2	5	4	3.5	1	1	1	0	0	1	1	5	1	1	4	0	0	1	0	1	3	0	3	0	0	1	2	0	3	0	0
1	0	157	3	4	7	6	0	5	3	3	6	3	4	6	4.4	5	6	3	2	6	5	4.5	0	0	0	1	1	0	1	3	1	1	2	0	2	0	3	0	2	0	2	0	1	1	2	0	3	0	1
1	0	200	4	5	2	1	1	2	4	5	3	6	4	3	3.8	2	4	4	4	2	3	3.16667	0	0	1	0	0	1	1	3	1	1	3	0	2	0	2	0	2	0	2	0	3	0	2	0	1	1	2
1	0	246	5	2	7	2	1	7	3	2	6	3	2	7	4.4	5	7	1	3	6	5	4.5	0	1	0	1	0	0	1	3	1	1	0	1	0	1	4	0	3	0	3	0	0	1	3	0	3	0	1
1	0	1625	4	1	5	1	1	6	1	2	6	2	2	5	3.4	5	6	2	4	3	6	4.33333	0	0	1	0	0	1	1	3	1	1	1	1	0	1	2	0	3	0	3	0	1	1	3	0	2	0	1
1	0	192	5	4	6	1	1	5	2	4	5	2	4	4	4.1	6	4	4	3	6	5	4.66667	0	0	1	0	0	1	1	3	1	1	1	1	2	0	3	0	2	0	3	0	2	0	2	0	3	0	1
1	0	2167	6	4	6	1	1	6	5	5	7	2	5	3	4.9	3	6	3	3	5	4	4	1	0	1	0	0	1	1	4	1	1	2	0	2	0	0	1	2	0	2	0	1	1	2	0	1	1	1
1	0	215	5	4	5	1	1	5	3	5	5	3	4	5	4.4	4	6	4	3	4	4	4.16667	0	0	1	0	0	1	1	3	1	1	3	0	1	1	1	1	2	0	2	0	2	0	3	0	2	0	2
1	0	1663	6	1	6	1	1	6	2	1	5	1	3	6	3.7	6	6	1	1	7	5	4.33333	0	0	1	0	0	1	1	3	1	1	0	1	1	1	4	0	3	0	3	0	0	1	4	0	3	0	0
1	0	999	7	4	7	1	1	5	4	3	6	1	1	7	4.5	7	7	7	4	6	7	6.33333	0	0	1	0	0	0	1	2	1	1	2	0	1	1	3	0	1	1	2	0	1	1	4	0	4	0	0
1	0	787	5	6	6	1	1	6	3	4	6	1	5	7	4.9	5	6	6	3	4	5	4.83333	0	0	1	0	0	1	1	3	1	1	3	0	0	1	1	1	3	0	3	0	1	1	2	0	3	0	0
1	0	1563	6	2	4	5	0	5	2	3	5	3	3	1	3.4	6	5	2	3	4	5	4.16667	0	0	1	0	0	1	1	3	1	1	1	1	1	1	3	0	3	0	3	0	1	1	3	0	3	0	2
1	0	158	5	4	4	6	0	4	4	2	6	2	3	5	3.9	5	5	2	2	6	5	4.16667	0	0	0	0	1	0	1	2	0	0	1	1	2	0	2	0	4	0	3	0	2	0	2	0	3	0	1
1	0	1710	4	5	4	1	1	6	4	5	3	3	3	5	4.2	6	3	4	4	3	5	4.16667	0	1	1	1	0	0	1	4	1	1	2	0	2	0	1	1	3	0	3	0	2	0	2	0	3	0	3
1	0	2999	7	3	7	1	1	5	5	3	5	3	3	7	4.8	6	6	5	2	5	3	4.5	1	0	1	1	0	0	0	3	1	1	4	0	2	0	1	1	3	0	2	0	3	0	1	1	3	0	0
1	0	301	6	2	6	6	0	5	2	2	6	2	3	6	4	6	5	3	2	4	5	4.16667	0	0	1	1	0	1	1	4	1	1	2	0	2	0	2	0	3	0	2	0	2	0	3	0	2	0	2
1	0	380	6	3	6	1	1	5	2	4	2	2	4	7	4.1	5	4	4	3	6	4	4.33333	0	0	1	0	0	1	0	2	1	1	2	0	2	0	0	1	1	1	2	0	3	0	1	1	0	1	2
1	0	3429	7	4	7	1	1	6	5	2	6	1	4	6	4.8	7	5	5	4	7	5	5.5	0	0	1	0	0	1	0	2	1	1	3	0	0	1	2	0	3	0	2	0	1	1	1	1	2	0	0
1	0	503	6	1	6	6	0	6	2	2	5	2	2	6	3.8	6	5	2	2	6	6	4.5	0	0	1	0	0	1	1	3	1	1	1	1	2	0	3	0	3	0	3	0	1	1	3	0	3	0	1
1	0	556	7	4	6	1	1	6	7	3	6	1	7	7	5.4	4	6	1	2	5	5	3.83333	0	0	1	0	0	1	1	3	1	1	2	0	0	1	0	1	3	0	3	0	2	0	4	0	2	0	0
1	0	459	5	2	6	6	0	5	3	3	5	3	3	5	4	6	5	2	2	5	6	4.33333	0	0	1	0	0	1	1	3	1	1	1	1	2	0	3	0	2	0	3	0	2	0	3	0	2	0	2
1	0	444	7	7	6	1	1	6	7	7	7	2	7	6	6.2	5	6	3	1	6	5	4.33333	1	0	1	0	0	0	0	2	1	1	3	0	1	1	0	1	3	0	4	0	3	0	3	0	4	0	0
1	0	615	6	4	6	1	1	6	3	4	7	1	2	4	4.3	4	6	3	2	5	4	4	0	0	0	0	0	0	1	1	1	1	2	0	1	1	0	1	3	0	2	0	1	1	3	0	2	0	2
1	0	376	4	3	5	5	0	4	3	4	4	4	3	5	3.9	4	4	3	4	4	6	4.16667	0	0	0	0	0	1	1	2	1	1	2	0	1	1	2	0	3	0	2	0	2	0	2	0	3	0	1
1	0	352	5	2	5	6	0	7	3	3	5	3	2	6	4.1	5	5	2	3	6	5	4.33333	0	0	1	0	0	1	1	3	1	1	2	0	2	0	3	0	2	0	3	0	2	0	3	0	3	0	1
1	0	478	6	4	6	1	1	6	2	3	6	2	2	5	4.2	6	6	2	2	6	6	4.66667	0	0	1	0	0	1	1	3	1	1	1	1	1	1	3	0	3	0	3	0	1	1	3	0	3	0	1
1	0	938	5	3	4	1	1	5	3	3	4	4	4	5	4	4	5	4	3	4	4	4	0	0	1	0	0	1	1	3	1	1	1	1	1	1	2	0	2	0	2	0	1	1	3	0	2	0	1
1	0	1464	4	7	6	1	1	4	7	7	6	1	7	7	5.6	5	6	6	3	7	2	4.83333	1	0	1	1	1	1	1	6	1	1	3	0	0	1	0	1	4	0	4	0	0	1	2	0	3	0	1
1	0	650	6	2	6	1	1	6	3	6	6	2	6	7	5	6	6	5	2	6	5	5	0	0	1	0	0	1	1	3	1	1	3	0	1	1	3	0	3	0	0	1	2	0	3	0	3	0	1
1	0	820	5	3	5	1	1	5	5	3	5	3	4	5	4.3	5	5	4	3	5	4	4.33333	0	0	0	0	0	1	1	2	1	1	1	1	2	0	3	0	3	0	3	0	2	0	3	0	3	0	1
2	0	466	2	3	6	6	0	6	3	3	1	1	1	7	3.3	2	7	7	5	7	1	4.83333	0	0	1	0	0	0	0	1	1	1	0	1	0	1	0	1	0	1	0	1	0	1	0	1	0	1	0
2	1	308	6	3	6	1	1	7	6	3	6	3	6	5	5.1	4	4	6	4	4	4	4.33333	0	0	1	0	0	0	0	1	1	1	0	1	0	1	0	1	0	1	0	1	0	1	0	1	0	1	0
2	0	301	6	6	7	1	1	6	6	6	6	6	7	6	6.2	6	7	7	7	5	7	6.5	1	0	1	1	0	0	0	3	1	1	0	1	1	1	0	1	0	1	0	1	0	1	0	1	0	1	0
2	0	532	7	7	7	1	1	7	7	6	6	7	7	7	6.8	6	5	5	5	5	5	5.16667	1	1	1	0	0	0	1	4	1	1	0	1	0	1	0	1	3	0	0	1	0	1	0	1	0	1	0
2	0	330	2	2	3	1	1	3	4	2	2	2	2	2	2.4	3	4	4	4	5	3	3.83333	0	1	1	0	0	0	0	2	1	1	0	1	0	1	0	1	0	1	0	1	0	1	0	1	0	1	0
2	1	307	5	4	7	1	1	6	2	2	7	2	5	4	4.4	3	4	5	3	7	2	4	1	0	1	1	0	0	0	3	1	1	0	1	0	1	0	1	0	1	0	1	0	1	0	1	0	1	0
2	1	210	7	7	7	1	1	7	7	7	7	7	7	7	7	7	7	7	7	6	6	6.66667	0	1	0	1	0	0	1	3	1	1	0	1	0	1	0	1	0	1	0	1	0	1	0	1	0	1	0
2	0	700	7	5	7	1	1	7	7	4	7	7	6	6	6.3	5	6	7	5	5	6	5.66667	0	0	0	0	0	0	0	0	1	1	0	1	0	1	0	1	0	1	0	1	0	1	0	1	0	1	2
2	1	401	6	2	6	1	1	6	6	2	5	2	6	3	4.4	6	6	7	5	7	6	6.16667	0	0	0	1	0	0	0	1	1	1	0	1	0	1	0	1	0	1	0	1	0	1	0	1	0	1	0
2	1	544	5	5	5	1	1	5	6	3	5	4	6	6	5	6	6	6	6	6	6	6	0	1	0	0	0	1	0	2	1	1	0	1	0	1	0	1	0	1	0	1	1	1	0	1	0	1	0
2	0	306	4	4	4	1	1	4	4	4	4	4	4	4	4	4	4	4	4	4	4	4	0	1	1	1	0	1	0	4	1	1	2	0	2	0	0	1	0	1	0	1	2	0	0	1	0	1	0
2	1	482	6	4	7	1	1	7	4	5	7	4	6	7	5.7	5	5	6	7	6	6	5.83333	1	0	1	0	0	0	1	3	1	1	0	1	0	1	0	1	0	1	0	1	1	1	0	1	0	1	0
2	1	1289	6	6	6	1	1	7	2	2	6	2	2	7	4.6	5	5	3	6	5	3	4.5	0	0	1	1	0	1	0	3	1	1	0	1	0	1	0	1	0	1	0	1	0	1	3	0	1	1	0
2	0	646	6	4	6	1	1	6	4	6	6	6	6	6	5.6	5	5	5	3	6	4	4.66667	1	1	1	0	0	1	0	4	1	1	1	1	0	1	0	1	0	1	0	1	2	0	3	0	0	1	1
2	0	514	3	2	6	1	1	6	3	2	3	1	2	3	3.1	4	3	6	5	7	7	5.33333	1	1	1	1	0	0	0	4	1	1	0	1	0	1	0	1	0	1	0	1	0	1	0	1	0	1	0
2	0	530	6	7	7	1	1	6	7	6	7	7	3	6	6.2	5	6	7	6	6	6	6	1	1	1	1	1	0	1	6	1	1	0	1	1	1	1	1	0	1	0	1	1	1	0	1	0	1	0
2	1	748	7	2	6	1	1	6	6	3	6	3	6	6	5.1	5	5	6	6	3	5	5	0	1	1	0	0	0	0	2	1	1	0	1	0	1	0	1	0	1	0	1	0	1	0	1	0	1	0
2	1	384	6	3	6	1	1	5	5	3	6	2	7	5	4.8	5	5	6	6	6	4	5.33333	1	0	1	0	0	0	0	2	1	1	0	1	0	1	0	1	1	1	0	1	0	1	0	1	0	1	0
2	1	422	1	1	5	1	1	4	1	1	5	1	6	1	2.6	3	5	6	6	5	5	5	0	0	1	1	0	0	0	2	1	1	0	1	0	1	0	1	0	1	0	1	0	1	0	1	0	1	0
2	1	461	6	7	4	1	1	6	4	7	6	7	7	6	6	5	5	6	6	6	6	5.66667	1	1	1	1	0	0	1	5	1	1	0	1	0	1	0	1	0	1	0	1	0	1	0	1	0	1	4
2	1	739	7	2	7	1	1	6	6	2	7	7	7	5	5.6	6	7	7	7	7	6	6.66667	0	1	1	0	0	0	0	2	1	1	0	1	0	1	0	1	0	1	2	0	0	1	0	1	0	1	0
2	1	388	2	3	6	1	1	2	2	1	7	3	6	3	3.5	1	2	3	2	1	1	1.66667	0	1	1	1	0	0	0	3	1	1	0	1	0	1	0	1	0	1	0	1	0	1	0	1	0	1	0
2	1	336	1	2	3	1	1	2	2	1	1	3	1	2	1.8	3	4	5	5	4	4	4.16667	0	0	0	0	0	0	0	0	1	1	0	1	2	0	1	1	0	1	0	1	1	1	0	1	0	1	1
2	1	278	5	2	5	1	1	6	5	2	4	2	3	3	3.7	2	5	1	3	2	4	2.83333	0	0	1	1	0	0	0	2	1	1	0	1	0	1	0	1	0	1	0	1	0	1	0	1	0	1	0
2	0	369	1	1	5	1	1	2	1	1	1	1	1	1	1.5	5	5	4	6	6	5	5.16667	0	0	0	1	0	0	0	1	1	1	0	1	0	1	0	1	0	1	0	1	0	1	0	1	1	1	1
2	0	445	5	7	7	1	1	7	7	6	7	2	7	6	6.1	5	5	6	6	5	5	5.33333	0	0	0	1	0	0	0	1	1	1	0	1	0	1	0	1	0	1	0	1	0	1	0	1	0	1	0
2	0	657	6	7	6	1	1	7	7	7	7	4	7	6	6.4	5	6	6	6	5	6	5.66667	1	0	1	0	0	0	1	3	1	1	0	1	0	1	0	1	0	1	0	1	0	1	0	1	0	1	2
2	0	488	6	6	6	1	1	6	6	6	6	2	6	6	5.6	4	5	6	4	6	5	5	1	1	1	1	0	0	1	5	1	1	1	1	0	1	0	1	0	1	0	1	0	1	0	1	0	1	0
2	0	484	5	7	7	1	1	6	7	6	7	1	7	6	5.9	2	3	6	4	5	4	4	0	0	0	0	0	0	0	0	1	1	0	1	0	1	0	1	0	1	0	1	0	1	0	1	0	1	0
2	1	557	4	2	5	1	1	2	2	2	3	2	2	4	2.8	3	3	6	4	5	4	4.16667	0	0	1	0	0	0	0	1	1	1	0	1	1	1	0	1	0	1	0	1	0	1	0	1	0	1	0
2	0	328	3	7	6	1	1	4	6	7	7	2	7	3	5.2	6	6	7	3	6	6	5.66667	0	0	0	0	0	0	0	0	1	1	0	1	0	1	0	1	0	1	0	1	0	1	0	1	0	1	0
2	0	536	1	2	3	1	1	6	2	2	3	2	1	5	2.7	6	6	5	3	6	5	5.16667	0	0	1	0	0	0	0	1	1	1	0	1	2	0	0	1	0	1	0	1	0	1	1	1	0	1	1
2	1	533	3	2	4	1	1	5	3	2	5	1	3	2	3	3	4	5	4	3	4	3.83333	0	0	1	1	0	0	0	2	1	1	0	1	0	1	0	1	0	1	0	1	1	1	0	1	0	1	0
2	0	520	6	2	6	1	1	3	6	4	4	2	3	5	4.1	2	2	3	3	5	3	3	0	1	0	0	0	0	0	1	1	1	0	1	0	1	0	1	0	1	0	1	0	1	0	1	0	1	0
2	1	307	5	4	5	1	1	4	3	3	4	2	4	4	3.8	3	5	5	4	6	4	4.5	1	0	1	0	1	0	0	3	1	1	0	1	0	1	0	1	0	1	0	1	0	1	0	1	0	1	0
2	1	275	2	1	2	1	1	2	1	1	2	1	1	2	1.5	5	5	7	7	6	5	5.83333	1	1	0	1	0	0	0	3	1	1	0	1	1	1	0	1	0	1	0	1	0	1	0	1	0	1	0
2	0	310	6	3	5	1	1	5	5	3	5	3	6	4	4.5	4	4	5	4	5	5	4.5	0	0	0	0	0	0	0	0	1	1	0	1	0	1	0	1	0	1	0	1	0	1	0	1	0	1	0
2	0	463	7	7	7	1	1	7	7	7	7	7	7	7	7	4	7	7	7	7	7	6.5	0	0	1	0	0	1	0	2	1	1	0	1	0	1	0	1	0	1	0	1	0	1	0	1	0	1	0
2	1	411	7	7	7	1	1	7	7	6	7	4	7	7	6.6	4	5	6	6	6	6	5.5	1	0	0	1	0	1	0	3	1	1	0	1	0	1	0	1	0	1	0	1	1	1	0	1	0	1	0
2	0	1256	6	7	7	1	1	7	4	7	7	4	7	7	6.3	6	6	7	6	7	6	6.33333	1	0	1	1	0	0	0	3	1	1	0	1	1	1	0	1	0	1	0	1	1	1	0	1	0	1	0
2	0	615	7	7	7	1	1	7	7	7	7	6	1	7	6.3	5	6	7	6	6	6	6	1	0	1	1	0	1	0	4	1	1	0	1	0	1	0	1	2	0	0	1	0	1	1	1	1	1	0
2	1	597	5	3	6	1	1	5	5	1	5	2	5	5	4.2	5	5	3	5	6	5	4.83333	0	0	0	0	0	0	0	0	1	1	0	1	1	1	0	1	0	1	0	1	0	1	0	1	0	1	0
2	1	332	3	6	7	1	1	5	4	3	5	1	3	1	3.8	7	7	7	7	7	7	7	0	0	0	0	1	0	0	1	1	1	0	1	0	1	0	1	0	1	0	1	0	1	0	1	0	1	0
2	0	512	6	5	7	1	1	6	7	2	7	3	6	6	5.5	5	6	6	3	7	6	5.5	0	1	0	0	0	0	0	1	1	1	0	1	0	1	0	1	0	1	0	1	0	1	0	1	0	1	0
2	0	632	6	7	7	1	1	6	7	6	6	6	7	6	6.4	4	5	6	6	6	6	5.5	0	0	0	1	0	0	0	1	1	1	0	1	0	1	0	1	0	1	0	1	0	1	0	1	0	1	1
2	0	366	5	3	6	1	1	6	6	3	6	6	6	5	5.2	3	5	6	5	4	5	4.66667	0	0	0	0	0	0	0	0	1	1	0	1	0	1	0	1	0	1	0	1	0	1	0	1	0	1	1
2	0	662	5	6	7	1	1	7	4	7	7	1	7	7	5.8	4	6	6	6	7	3	5.33333	1	1	1	1	1	1	1	7	1	1	4	0	0	1	0	1	0	1	0	1	1	1	0	1	0	1	0
2	0	331	3	2	6	1	1	6	2	2	4	2	3	3	3.3	2	3	3	3	5	2	3	0	1	1	0	0	0	0	2	1	1	0	1	0	1	0	1	0	1	0	1	0	1	0	1	0	1	0
2	0	385	5	3	6	1	1	6	5	3	5	2	5	5	4.5	5	2	6	6	4	3	4.33333	0	0	1	0	1	0	0	2	1	1	0	1	0	1	0	1	0	1	0	1	0	1	0	1	0	1	0
2	1	1078	6	7	7	1	1	6	7	7	7	7	7	7	6.8	6	5	6	5	5	6	5.5	0	1	1	1	0	0	0	3	1	1	0	1	0	1	0	1	0	1	0	1	0	1	0	1	0	1	0
2	1	280	6	7	6	1	1	6	7	7	6	5	7	6	6.3	5	5	5	6	6	5	5.33333	0	0	0	0	0	0	0	0	1	1	0	1	0	1	0	1	0	1	0	1	0	1	0	1	0	1	0
2	0	295	3	3	5	1	1	3	4	3	5	3	5	5	3.9	1	1	1	1	1	1	1	0	0	0	0	0	0	0	0	1	1	0	1	0	1	0	1	0	1	0	1	0	1	0	1	0	1	0
2	0	498	6	7	7	1	1	7	4	6	6	4	7	6	6	2	5	6	5	6	5	4.83333	0	0	1	0	0	0	0	1	1	1	0	1	0	1	0	1	0	1	0	1	0	1	0	1	0	1	0
2	1	671	5	3	6	1	1	6	4	3	5	4	4	6	4.6	4	5	6	5	7	5	5.33333	0	0	1	1	0	0	1	3	1	1	0	1	0	1	0	1	0	1	0	1	1	1	0	1	0	1	0
2	1	339	5	6	6	1	1	5	6	6	6	6	6	6	5.8	2	5	6	6	6	5	5	0	0	1	1	1	1	1	5	1	1	0	1	1	1	0	1	0	1	0	1	0	1	0	1	0	1	0
2	0	491	6	7	6	1	1	6	7	6	7	4	7	6	6.2	5	6	6	6	6	5	5.66667	1	1	1	1	0	0	1	5	1	1	0	1	0	1	0	1	0	1	0	1	1	1	0	1	0	1	1
2	1	326	5	3	6	1	1	6	3	3	6	2	6	5	4.5	4	5	4	5	5	5	4.66667	0	1	1	0	0	0	0	2	1	1	0	1	0	1	0	1	0	1	0	1	0	1	0	1	0	1	0
2	0	424	5	7	7	1	1	7	5	6	7	2	7	7	6	3	5	5	5	6	5	4.83333	0	1	1	1	0	0	1	4	1	1	0	1	0	1	0	1	0	1	0	1	0	1	0	1	0	1	0
2	1	643	3	4	5	1	1	4	5	3	6	1	3	3	3.7	4	3	3	2	5	6	3.83333	0	1	1	1	0	0	0	3	1	1	0	1	0	1	0	1	0	1	0	1	0	1	0	1	0	1	0
2	0	415	2	2	7	1	1	3	5	2	7	6	5	6	4.5	6	1	1	3	2	1	2.33333	0	0	0	0	0	0	0	0	1	1	0	1	0	1	0	1	0	1	0	1	0	1	0	1	0	1	0
2	0	357	5	2	5	1	1	5	6	2	6	3	6	2	4.2	5	4	6	3	6	5	4.83333	0	1	0	1	1	0	0	3	1	1	0	1	0	1	0	1	0	1	0	1	0	1	0	1	0	1	0
2	0	497	6	7	7	1	1	6	7	6	7	6	7	7	6.6	2	1	5	5	3	1	2.83333	0	0	1	1	0	0	0	2	1	1	0	1	0	1	0	1	0	1	0	1	0	1	0	1	0	1	0
2	0	312	5	2	6	1	1	5	6	2	5	1	3	6	4.1	2	4	6	3	5	5	4.16667	1	1	0	1	0	0	0	3	1	1	0	1	0	1	0	1	2	0	0	1	0	1	0	1	0	1	0
2	1	374	3	2	5	1	1	6	6	2	5	1	6	4	4	5	6	6	6	7	7	6.16667	0	0	1	1	0	1	0	3	1	1	0	1	0	1	0	1	0	1	0	1	0	1	0	1	0	1	0
2	0	729	6	7	7	1	1	6	7	7	7	6	7	6	6.6	6	6	6	7	6	6	6.16667	0	1	1	1	1	1	0	5	1	1	0	1	0	1	0	1	0	1	0	1	0	1	0	1	0	1	0
2	0	1324	5	3	6	1	1	6	3	2	6	2	3	5	4.1	5	3	5	6	5	5	4.83333	0	1	1	1	0	1	0	4	1	1	0	1	1	1	1	1	0	1	0	1	0	1	0	1	1	1	0
2	0	677	4	5	6	1	1	6	5	5	6	3	6	5	5.1	2	3	5	2	4	3	3.16667	0	0	1	1	0	0	0	2	1	1	0	1	0	1	0	1	0	1	1	1	0	1	0	1	0	1	0
2	0	643	3	4	7	1	1	7	7	4	7	3	7	6	5.5	4	5	4	4	4	4	4.16667	1	1	1	1	0	0	0	4	1	1	0	1	0	1	0	1	0	1	0	1	0	1	0	1	0	1	0
2	0	584	2	4	6	1	1	5	5	3	6	3	4	5	4.3	5	3	6	6	5	6	5.16667	0	0	1	1	0	0	0	2	1	1	0	1	0	1	0	1	0	1	0	1	0	1	0	1	0	1	0
2	1	485	6	6	6	1	1	7	6	7	6	3	7	7	6.1	5	6	6	6	6	6	5.83333	1	0	1	1	0	0	0	3	1	1	0	1	0	1	0	1	0	1	0	1	1	1	0	1	0	1	0
2	0	424	6	6	7	1	1	6	7	6	7	3	7	6	6.1	3	6	7	6	3	5	5	0	0	1	1	0	0	0	2	1	1	0	1	0	1	0	1	0	1	0	1	0	1	0	1	0	1	0
2	0	406	6	1	5	1	1	5	3	3	6	1	2	3	3.5	5	5	6	5	5	5	5.16667	0	0	1	1	0	1	1	4	1	1	0	1	2	0	0	1	0	1	0	1	1	1	0	1	0	1	1
2	1	503	6	6	5	1	1	5	6	6	6	6	6	5	5.7	4	3	6	5	5	3	4.33333	0	0	0	0	1	0	1	2	1	1	0	1	0	1	0	1	0	1	0	1	0	1	0	1	0	1	0
2	0	631	6	5	7	1	1	6	5	6	6	4	7	6	5.8	3	5	3	2	5	5	3.83333	0	0	1	0	0	0	0	1	1	1	0	1	0	1	0	1	0	1	0	1	0	1	0	1	0	1	0
2	1	421	5	6	6	1	1	6	5	3	7	4	5	6	5.3	1	6	4	5	4	5	4.16667	0	0	1	1	0	0	1	3	1	1	0	1	0	1	1	1	0	1	0	1	1	1	0	1	0	1	1
2	1	424	3	3	4	1	1	5	3	2	4	2	3	3	3.2	5	5	5	5	5	4	4.83333	0	0	1	1	0	0	0	2	1	1	0	1	0	1	0	1	0	1	0	1	0	1	0	1	0	1	0
2	0	390	4	7	7	1	1	5	7	3	7	4	7	7	5.8	7	7	7	7	7	7	7	1	1	1	1	0	0	0	4	1	1	0	1	0	1	0	1	0	1	0	1	0	1	0	1	0	1	0
2	0	609	3	3	5	1	1	5	5	3	4	4	5	3	4	5	5	5	5	5	5	5	0	1	1	1	1	0	0	4	1	1	0	1	2	0	0	1	1	1	1	1	0	1	0	1	0	1	0
2	0	611	5	5	6	1	1	3	5	3	6	2	6	5	4.6	1	1	2	1	1	1	1.16667	1	1	0	1	0	0	1	4	1	1	0	1	0	1	0	1	0	1	0	1	0	1	0	1	0	1	0
2	0	602	6	7	7	1	1	6	7	7	7	5	7	6	6.5	3	5	6	3	6	4	4.5	0	0	0	1	0	0	0	1	1	1	0	1	0	1	0	1	0	1	3	0	0	1	0	1	0	1	0
2	1	652	5	6	6	1	1	6	6	3	7	6	5	6	5.6	1	2	5	4	5	5	3.66667	0	0	0	0	0	0	0	0	1	1	0	1	0	1	0	1	0	1	0	1	0	1	0	1	0	1	0
2	1	489	6	4	6	1	1	6	7	4	7	4	7	6	5.7	6	5	5	5	7	6	5.66667	0	0	1	0	0	0	1	2	1	1	0	1	0	1	0	1	0	1	0	1	0	1	0	1	0	1	0
2	0	334	7	3	7	1	1	6	6	4	6	2	6	6	5.3	4	6	7	7	7	6	6.16667	0	0	1	0	0	1	0	2	1	1	0	1	0	1	0	1	0	1	0	1	1	1	0	1	0	1	0
2	1	298	5	3	5	1	1	5	4	3	5	2	4	5	4.1	6	6	5	5	6	6	5.66667	0	1	1	0	0	0	0	2	1	1	0	1	0	1	0	1	0	1	0	1	0	1	1	1	0	1	0
2	0	297	5	2	5	1	1	5	3	3	5	3	2	3	3.6	4	5	3	3	5	5	4.16667	1	1	0	1	0	0	0	3	1	1	0	1	0	1	1	1	0	1	0	1	0	1	0	1	0	1	0
2	0	288	6	6	6	1	1	6	7	6	6	3	6	6	5.8	5	6	6	6	7	7	6.16667	0	0	1	1	0	0	0	2	1	1	0	1	0	1	0	1	0	1	0	1	0	1	0	1	0	1	0
2	1	703	5	2	6	1	1	5	6	3	6	2	6	4	4.5	5	3	5	6	5	3	4.5	0	0	0	1	0	0	0	1	1	1	0	1	0	1	0	1	0	1	0	1	0	1	0	1	0	1	0
2	0	269	1	1	4	1	1	1	1	1	2	1	1	1	1.4	6	3	6	1	4	7	4.5	0	0	1	1	1	0	0	3	1	1	0	1	0	1	0	1	0	1	0	1	0	1	0	1	0	1	1
2	0	475	6	3	7	1	1	7	6	3	7	1	7	5	5.2	2	3	3	3	3	4	3	0	0	1	1	0	1	0	3	1	1	0	1	0	1	0	1	0	1	0	1	2	0	0	1	0	1	0
2	0	422	7	7	6	1	1	7	7	6	7	4	7	7	6.5	7	7	7	6	7	7	6.83333	1	1	1	1	1	1	1	7	1	1	0	1	0	1	0	1	0	1	0	1	0	1	0	1	0	1	0
2	0	396	6	5	5	1	1	5	6	4	6	3	6	5	5.1	2	3	3	3	5	3	3.16667	0	0	0	0	0	0	0	0	1	1	0	1	0	1	0	1	0	1	0	1	0	1	0	1	1	1	0
2	0	399	6	7	6	1	1	6	6	6	6	3	7	6	5.9	4	5	6	4	5	4	4.66667	0	1	0	0	0	0	0	1	1	1	0	1	1	1	0	1	0	1	0	1	0	1	0	1	0	1	0
2	1	448	2	3	5	1	1	4	3	3	3	5	4	2	3.4	2	3	5	4	6	2	3.66667	0	1	1	1	1	0	0	4	1	1	0	1	1	1	0	1	0	1	0	1	0	1	0	1	0	1	0
2	1	370	6	7	6	1	1	6	6	6	6	3	7	5	5.8	5	6	7	6	6	2	5.33333	0	1	1	1	0	0	1	4	1	1	0	1	0	1	0	1	0	1	0	1	0	1	0	1	0	1	0
2	1	498	7	3	7	1	1	7	7	1	7	5	7	6	5.7	4	5	5	5	5	3	4.5	0	0	0	0	0	0	0	0	1	1	0	1	0	1	0	1	0	1	0	1	0	1	0	1	0	1	0
2	0	486	3	3	6	1	1	6	3	2	5	2	5	3	3.8	3	2	2	2	5	3	2.83333	0	0	0	0	0	0	0	0	1	1	0	1	0	1	0	1	0	1	0	1	0	1	0	1	0	1	0
2	0	680	6	4	6	1	1	4	6	6	6	2	6	5	5.1	2	2	3	2	5	2	2.66667	0	0	1	0	0	0	0	1	1	1	0	1	0	1	0	1	0	1	0	1	0	1	0	1	0	1	0
2	0	332	4	3	6	1	1	6	4	3	4	3	3	4	4	4	4	4	5	3	4	4	0	0	1	0	0	0	0	1	1	1	0	1	0	1	0	1	0	1	0	1	0	1	0	1	0	1	2
2	0	544	5	6	7	1	1	5	6	6	6	2	6	6	5.5	5	4	7	6	5	5	5.33333	0	0	1	0	0	0	0	1	1	1	0	1	0	1	0	1	1	1	0	1	0	1	0	1	0	1	0
2	0	322	6	4	7	1	1	6	7	3	6	3	7	5	5.4	3	6	6	6	6	6	5.5	0	1	1	1	1	0	0	4	1	1	0	1	0	1	0	1	0	1	0	1	1	1	0	1	0	1	0
2	0	611	3	4	5	1	1	5	6	3	5	2	4	3	4	3	4	6	4	5	5	4.5	0	1	0	1	0	0	1	3	1	1	0	1	0	1	0	1	0	1	0	1	0	1	0	1	0	1	0
2	1	320	6	3	6	1	1	6	4	5	6	4	5	5	5	5	3	4	4	5	5	4.33333	1	0	1	1	0	0	0	3	1	1	0	1	0	1	0	1	0	1	0	1	0	1	0	1	0	1	0
2	1	337	2	4	5	1	1	2	3	3	5	1	3	2	3	3	3	3	3	4	3	3.16667	0	0	0	0	0	0	0	0	1	1	0	1	0	1	2	0	0	1	0	1	0	1	0	1	0	1	0
2	0	309	3	2	3	1	1	3	2	2	2	1	3	2	2.3	5	5	5	5	6	6	5.33333	1	0	1	1	1	0	1	5	1	1	0	1	1	1	0	1	0	1	0	1	0	1	0	1	0	1	0
2	0	387	5	5	6	1	1	6	5	5	6	3	6	6	5.3	5	5	6	4	6	4	5	1	0	1	0	0	0	0	2	1	1	0	1	0	1	0	1	0	1	0	1	0	1	0	1	0	1	1
2	0	511	7	7	7	1	1	6	7	7	7	7	7	7	6.9	1	3	3	5	5	3	3.33333	1	0	1	1	1	0	1	5	1	1	0	1	0	1	0	1	0	1	0	1	0	1	0	1	1	1	0
2	0	292	6	6	6	1	1	6	6	6	6	3	6	6	5.7	4	6	6	5	6	5	5.33333	0	1	1	0	0	0	0	2	1	1	0	1	0	1	0	1	0	1	0	1	0	1	0	1	0	1	0
2	0	304	5	3	5	1	1	5	3	4	3	3	4	4	3.9	5	6	5	4	6	5	5.16667	0	0	0	1	0	0	1	2	1	1	0	1	1	1	0	1	0	1	0	1	0	1	0	1	0	1	0
2	1	547	2	7	6	1	1	4	7	7	7	2	7	6	5.5	1	4	4	1	5	1	2.66667	1	1	0	1	1	0	0	4	1	1	0	1	0	1	0	1	0	1	0	1	0	1	0	1	0	1	0
2	0	374	5	6	6	1	1	5	6	5	7	5	7	6	5.8	3	5	5	5	5	3	4.33333	1	1	0	1	0	0	0	3	1	1	0	1	0	1	0	1	1	1	0	1	0	1	0	1	0	1	0
2	0	719	1	1	7	1	1	7	3	1	7	1	2	1	3.1	2	4	6	4	4	4	4	0	0	1	1	0	0	0	2	1	1	0	1	0	1	0	1	0	1	0	1	0	1	0	1	0	1	0
2	1	529	6	5	7	1	1	7	7	5	6	6	7	5	6.1	3	3	5	3	5	3	3.66667	0	0	1	0	0	0	0	1	1	1	0	1	0	1	0	1	0	1	0	1	0	1	0	1	0	1	0
2	0	372	7	4	7	1	1	7	4	3	3	1	5	7	4.8	5	5	3	3	4	4	4	1	1	0	1	0	0	0	3	1	1	2	0	2	0	2	0	1	1	2	0	2	0	2	0	1	1	2
2	0	819	2	3	5	1	1	4	1	3	6	1	4	6	3.5	1	2	4	2	4	4	2.83333	1	1	1	0	0	0	0	3	1	1	0	1	0	1	0	1	0	1	0	1	0	1	0	1	0	1	0
2	1	358	6	6	6	1	1	6	6	4	7	6	7	6	6	4	4	6	5	6	4	4.83333	0	1	1	0	0	0	1	3	1	1	0	1	0	1	0	1	0	1	0	1	0	1	0	1	0	1	1
2	1	264	6	6	6	2	1	2	6	6	6	2	6	6	5.2	2	5	6	6	5	5	4.83333	1	0	1	1	1	1	0	5	1	1	1	1	1	1	1	1	0	1	0	1	1	1	0	1	3	0	0
2	1	425	3	2	5	1	1	6	3	3	6	3	5	3	3.9	2	2	3	5	2	5	3.16667	0	0	0	0	0	0	0	0	1	1	0	1	0	1	0	1	0	1	0	1	0	1	0	1	0	1	0
2	0	446	6	5	7	1	1	7	7	6	7	7	7	6	6.5	3	5	6	5	4	2	4.16667	0	0	1	1	0	0	0	2	1	1	0	1	0	1	0	1	0	1	0	1	0	1	0	1	0	1	0
2	0	459	6	5	5	1	1	5	6	5	5	5	6	5	5.3	3	3	4	4	5	4	3.83333	0	0	0	0	0	0	0	0	1	1	0	1	0	1	0	1	0	1	0	1	0	1	0	1	1	1	0
2	0	552	6	7	7	1	1	7	7	7	7	7	7	7	6.9	5	6	7	6	6	6	6	1	0	1	1	1	0	0	4	1	1	0	1	0	1	0	1	0	1	0	1	0	1	0	1	0	1	0
2	1	413	6	6	6	1	1	6	6	6	6	6	6	6	6	3	4	4	3	3	5	3.66667	0	1	1	0	0	0	1	3	1	1	0	1	0	1	0	1	0	1	0	1	0	1	0	1	0	1	0
2	0	927	3	3	5	1	1	5	3	3	6	2	3	6	3.9	5	5	6	6	5	6	5.5	0	1	1	1	1	0	0	4	1	1	0	1	0	1	0	1	0	1	0	1	0	1	0	1	0	1	0
2	0	332	3	1	5	1	1	6	3	1	3	1	1	2	2.6	6	6	7	5	7	5	6	0	0	1	0	0	0	0	1	1	1	0	1	0	1	0	1	0	1	0	1	0	1	0	1	0	1	0
2	0	405	3	3	5	1	1	5	4	5	6	2	6	3	4.2	6	4	6	5	5	6	5.33333	0	1	1	1	1	0	0	4	1	1	0	1	1	1	0	1	0	1	0	1	0	1	0	1	0	1	0
2	0	562	6	7	6	1	1	6	7	7	7	7	7	7	6.7	3	6	5	5	5	5	4.83333	0	1	1	1	0	0	0	3	1	1	0	1	0	1	0	1	0	1	0	1	0	1	0	1	0	1	0
2	0	888	2	2	5	1	1	6	3	2	3	2	5	2	3.2	7	7	7	7	7	7	7	0	0	1	0	0	0	0	1	1	1	0	1	0	1	0	1	0	1	0	1	0	1	0	1	0	1	0
2	0	608	6	5	7	1	1	7	7	6	7	3	7	7	6.2	7	7	7	7	7	7	7	0	0	1	0	0	0	0	1	1	1	0	1	0	1	0	1	0	1	0	1	0	1	1	1	0	1	0
2	0	341	5	2	6	1	1	6	6	6	6	4	6	5	5.2	5	4	6	3	6	5	4.83333	0	0	1	0	1	0	0	2	1	1	0	1	0	1	0	1	0	1	0	1	0	1	0	1	0	1	0
2	0	678	1	1	2	1	1	2	1	1	1	2	2	1	1.4	2	1	2	2	4	2	2.16667	0	1	0	1	0	0	0	2	1	1	0	1	0	1	0	1	0	1	0	1	0	1	0	1	0	1	2
2	1	768	6	7	7	1	1	5	7	7	7	6	7	7	6.6	5	5	6	6	5	6	5.5	0	1	1	1	0	0	0	3	1	1	0	1	0	1	0	1	0	1	0	1	0	1	0	1	0	1	0
2	1	611	2	6	7	1	1	3	7	4	7	3	6	6	5.1	2	5	5	5	6	3	4.33333	0	0	1	0	0	0	0	1	0	0	0	1	0	1	1	1	0	1	0	1	0	1	0	1	0	1	0
2	0	652	1	2	5	1	1	3	2	1	5	2	1	2	2.4	6	5	6	6	6	6	5.83333	0	0	1	0	0	0	0	1	1	1	0	1	0	1	0	1	0	1	0	1	0	1	0	1	0	1	0
2	1	326	6	7	7	1	1	7	7	6	7	4	7	6	6.4	6	6	6	6	6	6	6	0	0	0	0	0	0	0	0	1	1	0	1	0	1	0	1	0	1	0	1	0	1	0	1	0	1	0
2	1	391	7	2	7	1	1	7	7	1	7	7	7	7	5.9	7	7	7	7	7	5	6.66667	0	1	1	0	0	1	0	3	1	1	0	1	0	1	0	1	0	1	2	0	0	1	0	1	0	1	0
2	0	631	6	4	6	1	1	7	6	3	6	2	6	6	5.2	1	3	5	5	5	4	3.83333	1	0	1	1	0	0	1	4	1	1	0	1	0	1	0	1	0	1	0	1	0	1	0	1	0	1	0
2	0	331	3	3	6	1	1	6	3	2	6	3	3	6	4.1	5	5	7	6	6	6	5.83333	0	0	1	0	0	0	0	1	1	1	0	1	0	1	0	1	0	1	0	1	1	1	0	1	0	1	0
2	0	389	2	3	6	1	1	7	3	6	6	2	3	4	4.2	6	6	6	6	5	6	5.83333	0	1	1	1	0	0	0	3	1	1	0	1	0	1	0	1	0	1	0	1	0	1	0	1	1	1	0
2	0	466	6	6	7	1	1	6	7	6	7	4	7	6	6.2	3	3	2	3	5	3	3.16667	0	0	1	0	0	0	0	1	1	1	0	1	0	1	0	1	0	1	0	1	0	1	0	1	0	1	0
2	1	945	5	3	6	1	1	5	6	3	6	4	6	6	5	6	6	6	6	7	6	6.16667	0	0	0	1	0	0	0	1	1	1	0	1	0	1	0	1	0	1	0	1	0	1	0	1	0	1	0
2	0	349	2	2	2	1	1	2	1	1	3	2	2	2	1.9	6	6	6	6	6	6	6	1	0	0	0	0	0	0	1	1	1	0	1	0	1	0	1	0	1	0	1	0	1	0	1	0	1	0
2	0	949	3	2	4	1	1	5	3	3	4	3	3	3	3.3	6	6	6	6	6	6	6	0	0	0	0	0	0	0	0	1	1	0	1	1	1	0	1	0	1	0	1	0	1	0	1	0	1	0
2	0	300	4	3	5	1	1	3	3	3	5	2	4	4	3.6	3	4	6	4	6	5	4.66667	0	0	0	0	0	0	0	0	1	1	0	1	0	1	0	1	0	1	0	1	0	1	0	1	0	1	0
2	0	497	5	3	7	1	1	5	5	3	6	1	5	5	4.5	3	5	6	6	6	6	5.33333	0	0	0	0	0	0	0	0	1	1	0	1	0	1	0	1	1	1	0	1	0	1	0	1	0	1	0
2	0	555	6	7	7	1	1	6	7	7	7	6	7	6	6.6	4	5	5	5	4	4	4.5	0	0	1	0	0	0	0	1	1	1	0	1	0	1	0	1	0	1	0	1	0	1	0	1	0	1	0
2	0	466	3	2	6	1	1	6	6	3	4	3	3	5	4.1	5	6	6	5	6	4	5.33333	0	0	0	0	0	0	0	0	1	1	0	1	0	1	1	1	0	1	0	1	0	1	0	1	0	1	0
2	1	512	6	3	6	1	1	6	2	2	5	3	2	4	3.9	5	5	5	5	5	4	4.83333	1	0	0	1	0	0	0	2	1	1	0	1	1	1	0	1	0	1	1	1	3	0	0	1	0	1	1
2	0	414	4	6	5	1	1	4	6	5	6	3	6	5	5	2	1	3	3	5	1	2.5	0	0	0	1	0	0	0	1	1	1	0	1	1	1	0	1	0	1	0	1	0	1	0	1	0	1	2
2	0	454	1	1	2	1	1	2	1	1	1	3	1	1	1.4	1	1	2	1	1	1	1.16667	0	0	0	0	0	0	0	0	1	1	0	1	0	1	1	1	0	1	0	1	0	1	0	1	0	1	0
2	1	624	1	2	1	1	1	1	7	1	6	2	2	1	2.4	1	6	7	7	7	7	5.83333	0	0	1	1	1	0	0	3	1	1	4	0	0	1	0	1	0	1	0	1	0	1	0	1	0	1	2
2	0	385	6	6	6	1	1	6	7	6	6	5	7	6	6.1	5	5	7	7	6	6	6	1	0	1	0	0	0	1	3	1	1	0	1	0	1	0	1	0	1	0	1	0	1	0	1	0	1	1
2	1	422	6	7	7	1	1	7	7	7	7	3	7	6	6.4	5	5	7	6	6	4	5.5	0	1	0	0	0	0	0	1	1	1	0	1	0	1	0	1	0	1	0	1	0	1	0	1	0	1	0
2	0	523	5	3	5	1	1	5	4	3	5	4	3	4	4.1	3	3	2	3	3	4	3	1	0	1	1	0	0	0	3	1	1	0	1	2	0	0	1	0	1	0	1	3	0	0	1	0	1	3
2	0	627	1	2	3	1	1	2	2	1	2	2	3	2	2	2	2	1	2	1	1	1.5	1	1	1	1	1	0	1	6	1	1	0	1	0	1	0	1	0	1	0	1	0	1	0	1	0	1	0
2	1	448	5	3	5	1	1	5	6	3	4	3	5	5	4.4	4	4	4	5	6	3	4.33333	0	1	1	0	0	0	1	3	1	1	0	1	0	1	0	1	0	1	0	1	0	1	0	1	0	1	0
2	0	380	6	7	7	1	1	7	7	7	7	4	7	7	6.6	6	5	7	7	6	6	6.16667	1	0	1	1	0	0	0	3	1	1	0	1	0	1	0	1	0	1	0	1	0	1	0	1	0	1	0
2	0	758	6	7	6	1	1	6	5	4	6	4	6	6	5.6	6	4	6	5	6	6	5.5	0	0	1	1	0	0	0	2	1	1	0	1	1	1	0	1	0	1	0	1	1	1	0	1	0	1	1
2	0	256	5	2	5	1	1	3	6	2	5	2	5	4	3.9	2	2	4	2	4	2	2.66667	0	0	0	0	0	0	0	0	1	1	0	1	0	1	0	1	0	1	0	1	0	1	0	1	0	1	0
2	0	271	6	1	7	1	1	2	6	1	7	3	7	5	4.5	4	3	3	4	6	4	4	0	0	0	0	0	0	0	0	1	1	0	1	0	1	0	1	0	1	0	1	0	1	0	1	0	1	1
2	0	507	6	6	6	1	1	6	6	6	6	6	6	6	6	5	5	7	6	6	6	5.83333	0	0	1	1	0	0	0	2	1	1	0	1	0	1	0	1	0	1	0	1	0	1	0	1	0	1	0
2	1	545	5	3	5	1	1	5	4	3	5	3	3	4	4	4	5	5	5	5	5	4.83333	1	1	0	0	0	0	0	2	1	1	0	1	0	1	0	1	0	1	0	1	0	1	0	1	0	1	0
2	1	279	4	5	7	1	1	7	6	3	6	4	6	6	5.4	6	6	6	6	7	6	6.16667	0	0	1	0	0	0	0	1	1	1	0	1	0	1	0	1	0	1	0	1	0	1	0	1	0	1	0
2	0	307	3	3	4	1	1	4	3	2	3	2	2	2	2.8	3	2	6	4	4	4	3.83333	1	0	0	0	0	0	1	2	1	1	0	1	0	1	0	1	0	1	0	1	0	1	0	1	0	1	0
2	0	842	4	7	7	1	1	7	7	7	7	6	7	5	6.4	6	7	6	6	7	6	6.33333	0	0	0	0	0	0	0	0	1	1	0	1	0	1	0	1	0	1	0	1	0	1	0	1	0	1	1
2	1	536	4	3	5	1	1	5	3	2	5	2	4	4	3.7	4	4	3	3	4	4	3.66667	0	1	1	0	0	1	0	3	1	1	0	1	0	1	1	1	0	1	0	1	0	1	0	1	0	1	0
2	1	887	7	7	7	1	1	7	6	7	7	7	7	7	6.9	4	5	3	4	7	4	4.5	0	1	1	1	0	1	1	5	1	1	0	1	0	1	0	1	0	1	0	1	0	1	0	1	0	1	0
2	1	348	6	6	6	1	1	6	6	6	6	3	6	6	5.7	5	5	5	5	5	5	5	0	0	0	1	0	0	0	1	1	1	0	1	0	1	0	1	0	1	0	1	0	1	0	1	0	1	0
2	1	675	4	4	6	1	1	6	2	3	6	2	7	5	4.5	5	5	4	6	6	6	5.33333	1	0	1	0	0	1	1	4	1	1	0	1	0	1	2	0	0	1	0	1	0	1	0	1	2	0	0
2	0	410	2	2	5	1	1	3	1	2	4	5	3	3	3	2	3	5	3	5	2	3.33333	1	1	1	1	0	1	1	6	1	1	1	1	1	1	0	1	0	1	0	1	1	1	0	1	0	1	0
2	1	557	2	2	5	2	1	5	5	2	5	3	2	2	3.3	2	2	3	3	5	2	2.83333	1	1	1	1	0	1	0	5	1	1	0	1	0	1	0	1	0	1	0	1	0	1	0	1	0	1	0
2	0	1071	5	7	7	1	1	7	7	4	7	3	7	7	6.1	4	6	7	7	7	5	6	0	0	1	0	0	0	1	2	1	1	0	1	0	1	0	1	0	1	0	1	0	1	0	1	0	1	0
2	0	276	4	3	5	1	1	5	3	3	4	3	3	3	3.6	5	5	5	5	5	5	5	0	0	1	1	1	1	1	5	1	1	0	1	1	1	1	1	0	1	0	1	1	1	0	1	0	1	1
2	0	496	6	7	6	1	1	7	7	7	6	4	7	6	6.3	2	5	6	5	5	5	4.66667	0	0	1	0	0	0	0	1	1	1	0	1	0	1	0	1	0	1	0	1	0	1	0	1	0	1	1
2	0	1005	7	7	7	1	1	6	7	7	2	2	7	7	5.9	4	5	7	4	6	4	5	0	0	0	0	0	1	1	2	1	1	4	0	3	0	0	1	2	0	1	1	4	0	3	0	0	1	1
2	0	922	5	6	7	1	1	7	6	7	7	2	7	7	6.1	6	6	5	6	6	4	5.5	1	1	1	0	0	0	0	3	1	1	2	0	0	1	0	1	0	1	2	0	0	1	1	1	1	1	0
2	0	475	5	7	7	1	1	6	6	6	6	4	7	5	5.9	5	6	6	6	6	6	5.83333	0	0	1	1	0	0	0	2	1	1	0	1	0	1	0	1	0	1	0	1	0	1	0	1	0	1	0
2	0	355	3	2	5	1	1	4	4	3	5	2	4	4	3.6	5	4	5	4	6	6	5	0	0	1	0	0	0	0	1	1	1	0	1	0	1	0	1	0	1	0	1	0	1	0	1	0	1	0
2	0	377	2	2	6	1	1	3	5	2	6	1	5	5	3.7	2	2	2	2	2	1	1.83333	0	1	1	1	0	0	0	3	1	1	0	1	0	1	0	1	0	1	0	1	0	1	0	1	0	1	0
2	1	491	2	7	7	1	1	6	6	6	7	1	7	7	5.6	1	6	6	6	6	6	5.16667	0	0	0	0	0	0	0	0	1	1	0	1	0	1	0	1	0	1	0	1	0	1	0	1	0	1	2
2	0	779	7	7	7	1	1	7	7	7	7	6	7	6	6.8	6	4	6	6	2	6	5	1	0	1	1	0	0	0	3	1	1	0	1	0	1	2	0	0	1	0	1	0	1	0	1	0	1	0
2	0	406	2	2	6	1	1	6	5	1	5	1	2	2	3.2	1	1	2	1	3	1	1.5	0	0	1	0	0	0	0	1	1	1	0	1	0	1	0	1	0	1	0	1	0	1	0	1	0	1	0
2	1	543	5	4	6	1	1	5	3	3	6	3	5	4	4.4	3	5	4	3	3	4	3.66667	1	0	1	1	1	0	0	4	1	1	0	1	0	1	0	1	0	1	0	1	1	1	0	1	0	1	1
2	1	314	1	6	7	1	1	5	2	2	7	1	2	3	3.6	4	5	7	5	5	5	5.16667	0	0	0	1	0	0	0	1	1	1	0	1	0	1	0	1	0	1	0	1	0	1	0	1	0	1	0
2	0	412	6	6	6	1	1	6	7	5	6	3	6	6	5.7	5	5	5	5	6	6	5.33333	0	0	0	1	0	1	1	3	1	1	0	1	0	1	0	1	0	1	0	1	0	1	0	1	0	1	0
2	0	945	5	6	5	1	1	6	5	6	6	5	6	6	5.6	3	3	6	4	5	3	4	0	0	0	0	0	0	0	0	1	1	0	1	1	1	0	1	0	1	0	1	0	1	0	1	0	1	0
2	1	494	5	4	7	1	1	6	5	5	7	4	6	6	5.5	3	5	4	2	4	4	3.66667	0	0	1	0	0	0	1	2	1	1	0	1	0	1	0	1	0	1	0	1	0	1	0	1	0	1	0
2	0	729	5	7	7	1	1	7	6	7	7	3	6	7	6.2	7	7	7	7	7	7	7	1	1	1	1	0	0	0	4	1	1	1	1	1	1	4	0	0	1	0	1	0	1	0	1	0	1	3
2	0	524	1	1	2	1	1	4	5	1	6	2	1	6	2.9	4	5	1	4	4	1	3.16667	1	0	1	0	0	0	0	2	1	1	0	1	0	1	0	1	0	1	0	1	0	1	0	1	0	1	0
2	1	441	3	3	6	1	1	6	4	3	6	3	4	5	4.3	5	6	6	5	6	5	5.5	0	1	0	0	0	0	0	1	1	1	0	1	0	1	1	1	0	1	0	1	0	1	0	1	1	1	0
2	1	489	6	3	7	1	1	6	6	3	6	3	5	5	5	6	6	6	6	6	6	6	1	0	1	1	0	0	0	3	1	1	0	1	0	1	0	1	0	1	0	1	0	1	0	1	0	1	1
2	0	404	6	7	7	1	1	6	6	3	7	4	6	6	5.8	4	5	6	5	5	4	4.83333	0	0	0	0	0	0	0	0	1	1	0	1	0	1	0	1	0	1	0	1	0	1	0	1	0	1	0
2	0	536	4	4	5	1	1	5	5	3	5	2	6	3	4.2	5	5	6	6	4	3	4.83333	0	0	0	1	1	0	0	2	1	1	0	1	0	1	1	1	0	1	0	1	0	1	0	1	0	1	0
2	0	511	4	2	6	1	1	4	3	2	4	3	4	4	3.6	6	6	2	2	6	5	4.5	0	1	1	1	1	1	1	6	1	1	0	1	0	1	0	1	0	1	0	1	0	1	0	1	0	1	0
2	0	638	5	3	6	1	1	4	5	3	6	2	5	5	4.4	4	5	4	3	5	4	4.16667	0	0	0	0	0	0	0	0	1	1	0	1	0	1	0	1	0	1	0	1	4	0	0	1	0	1	0
2	0	499	7	6	6	1	1	6	7	7	6	7	7	6	6.5	6	6	6	6	6	6	6	0	0	0	0	0	0	0	0	1	1	0	1	1	1	0	1	0	1	0	1	0	1	0	1	0	1	0
2	0	705	6	7	7	1	1	5	7	7	7	7	7	6	6.6	3	5	5	5	6	4	4.66667	0	1	1	0	0	0	0	2	1	1	0	1	0	1	0	1	0	1	0	1	0	1	0	1	0	1	0
2	1	389	3	3	6	1	1	6	4	2	6	4	5	5	4.4	4	4	6	4	7	4	4.83333	0	1	1	1	0	0	0	3	1	1	0	1	0	1	0	1	0	1	0	1	0	1	0	1	1	1	2
2	0	1127	6	6	6	1	1	6	6	6	6	2	6	6	5.6	4	2	3	4	4	4	3.5	0	0	1	0	0	0	0	1	1	1	0	1	0	1	0	1	0	1	0	1	1	1	0	1	0	1	0
2	0	522	2	2	6	1	1	2	3	2	5	2	2	3	2.9	2	2	3	2	4	2	2.5	0	0	0	0	0	0	0	0	1	1	0	1	0	1	0	1	0	1	0	1	0	1	0	1	0	1	0
2	0	374	2	1	5	1	1	2	1	1	3	3	1	2	2.1	1	1	1	1	2	1	1.16667	0	0	0	0	0	0	0	0	1	1	0	1	0	1	0	1	0	1	0	1	0	1	0	1	0	1	0
2	0	350	6	7	6	1	1	6	7	7	6	7	7	6	6.5	1	1	2	1	1	7	2.16667	1	1	1	0	0	0	0	3	1	1	0	1	0	1	0	1	0	1	0	1	0	1	0	1	0	1	0
2	0	327	6	7	6	1	1	6	6	6	6	7	7	6	6.3	1	1	1	1	1	1	1	0	0	0	0	0	0	0	0	1	1	0	1	0	1	0	1	0	1	0	1	0	1	0	1	0	1	0
2	0	452	4	1	7	1	1	7	4	3	7	3	5	6	4.7	5	7	1	5	7	6	5.16667	0	0	1	1	0	0	0	2	1	1	0	1	0	1	0	1	0	1	0	1	0	1	0	1	0	1	0
2	0	526	1	1	1	1	1	1	1	1	1	5	1	3	1.6	6	6	7	6	6	6	6.16667	0	0	0	1	0	0	0	1	1	1	0	1	2	0	0	1	0	1	0	1	0	1	0	1	0	1	1
2	1	363	7	1	7	1	1	1	3	3	1	1	2	1	2.7	4	4	6	4	4	5	4.5	0	0	0	0	0	0	1	1	1	1	0	1	0	1	0	1	0	1	0	1	0	1	0	1	0	1	0
2	0	704	6	5	6	1	1	6	3	2	6	3	7	7	5.1	4	6	6	4	7	6	5.5	0	0	1	0	0	0	0	1	1	1	0	1	0	1	0	1	0	1	0	1	0	1	0	1	1	1	0
2	0	1090	2	1	1	1	1	5	1	1	2	4	1	2	2	1	1	1	1	1	1	1	1	1	0	1	0	0	1	4	1	1	0	1	1	1	0	1	0	1	0	1	0	1	0	1	1	1	0
2	1	454	6	5	6	1	1	6	4	4	7	4	6	7	5.5	2	3	4	4	4	4	3.5	1	0	1	1	0	0	0	3	1	1	0	1	0	1	0	1	0	1	0	1	0	1	0	1	1	1	0
2	0	506	6	7	6	1	1	4	7	7	7	6	7	7	6.4	4	5	6	5	6	4	5	0	0	0	1	0	0	0	1	1	1	0	1	0	1	0	1	0	1	0	1	0	1	0	1	0	1	0
2	0	432	2	2	4	1	1	5	2	2	5	2	2	3	2.9	6	6	5	3	5	6	5.16667	0	0	0	0	0	0	0	0	1	1	0	1	2	0	2	0	0	1	0	1	0	1	0	1	1	1	1
2	1	326	2	2	4	1	1	4	2	2	4	2	2	4	2.8	4	5	6	6	6	4	5.16667	0	0	0	0	0	0	0	0	1	1	0	1	0	1	0	1	0	1	0	1	0	1	0	1	0	1	0
2	0	1009	4	4	6	1	1	5	6	3	6	3	6	6	4.9	6	6	6	5	6	5	5.66667	0	1	1	1	0	0	0	3	1	1	0	1	1	1	0	1	0	1	0	1	0	1	0	1	0	1	1
2	0	1851	7	7	6	1	1	7	7	6	7	1	7	7	6.2	4	4	5	5	6	5	4.83333	0	1	1	1	0	1	1	5	1	1	0	1	2	0	1	1	2	0	2	0	0	1	0	1	1	1	1
2	0	378	3	4	6	1	1	5	3	3	4	3	3	2	3.6	4	5	5	6	5	5	5	0	0	1	0	0	0	0	1	1	1	1	1	1	1	1	1	0	1	0	1	1	1	0	1	0	1	1
2	0	266	5	6	7	1	1	6	7	3	6	3	5	6	5.4	1	2	7	7	6	2	4.16667	0	1	1	1	0	0	0	3	1	1	0	1	0	1	0	1	0	1	0	1	0	1	0	1	0	1	0
2	1	320	2	2	5	1	1	5	2	2	3	3	3	3	3	1	1	3	1	2	1	1.5	1	0	1	1	1	0	0	4	1	1	0	1	0	1	0	1	0	1	0	1	0	1	0	1	0	1	0
2	0	394	6	4	6	1	1	5	6	5	6	5	6	6	5.5	3	4	5	3	5	3	3.83333	0	1	1	1	0	0	1	4	1	1	0	1	0	1	0	1	0	1	0	1	0	1	0	1	0	1	1
2	0	717	2	2	4	1	1	2	2	2	4	2	2	3	2.5	2	2	5	2	4	3	3	1	1	1	0	0	1	1	5	1	1	0	1	1	1	0	1	0	1	0	1	0	1	0	1	0	1	1
2	1	469	6	3	6	1	1	5	2	2	6	1	5	5	4.1	1	2	3	4	1	1	2	0	0	1	0	0	0	0	1	1	1	0	1	0	1	0	1	0	1	0	1	0	1	0	1	0	1	0
2	0	492	3	4	6	1	1	3	3	3	5	3	3	4	3.7	4	4	3	4	4	3	3.66667	0	0	0	0	0	0	0	0	1	1	0	1	0	1	0	1	0	1	0	1	0	1	0	1	0	1	0
2	1	310	7	7	7	1	1	7	7	7	7	7	7	7	7	4	4	6	4	4	4	4.33333	1	1	1	1	1	1	1	7	1	1	0	1	0	1	0	1	0	1	0	1	0	1	0	1	0	1	1
2	1	1265	6	7	7	1	1	6	7	6	7	2	7	7	6.2	4	6	4	5	7	5	5.16667	0	0	1	1	0	1	1	4	1	1	2	0	0	1	0	1	2	0	0	1	0	1	0	1	0	1	0
2	0	647	6	6	6	1	1	6	7	5	7	6	6	6	6.1	5	5	5	4	6	4	4.83333	1	1	1	0	0	0	0	3	1	1	0	1	1	1	0	1	0	1	0	1	0	1	0	1	0	1	0
2	0	357	7	2	7	1	1	5	6	5	5	3	7	5	5.2	5	6	7	6	5	5	5.66667	0	1	1	0	0	0	0	2	1	1	0	1	0	1	0	1	0	1	0	1	0	1	0	1	0	1	0
2	1	782	7	7	7	1	1	7	7	5	7	6	7	6	6.6	3	4	7	4	5	4	4.5	1	0	1	1	0	0	0	3	1	1	0	1	0	1	0	1	0	1	0	1	0	1	0	1	0	1	0
2	0	1382	3	2	2	1	1	5	5	2	2	2	3	1	2.7	2	2	3	3	6	5	3.5	0	1	1	0	0	0	0	2	1	1	1	1	2	0	1	1	0	1	0	1	2	0	0	1	0	1	0
2	0	379	6	7	6	1	1	6	7	6	7	6	7	6	6.4	3	6	6	5	5	5	5	0	0	0	0	0	0	0	0	1	1	0	1	0	1	0	1	0	1	0	1	0	1	0	1	0	1	0
2	0	456	6	7	7	1	1	6	7	7	7	7	7	7	6.8	7	7	7	7	7	7	7	0	0	1	1	0	0	0	2	1	1	0	1	0	1	0	1	0	1	0	1	0	1	0	1	0	1	0
2	0	474	6	6	6	1	1	6	7	6	7	6	7	6	6.3	5	5	5	6	6	5	5.33333	0	0	0	0	0	0	0	0	1	1	0	1	1	1	0	1	0	1	0	1	0	1	0	1	0	1	0
2	1	338	2	6	6	2	1	2	6	6	6	6	6	6	5.2	6	2	2	4	6	6	4.33333	0	1	1	1	0	0	0	3	1	1	0	1	0	1	0	1	0	1	0	1	0	1	0	1	4	0	3
2	1	270	5	5	5	1	1	5	6	3	4	3	5	4	4.5	4	1	4	4	5	4	3.66667	0	0	0	0	0	0	0	0	1	1	0	1	0	1	0	1	0	1	0	1	0	1	0	1	0	1	0
2	0	568	5	2	6	1	1	6	6	2	5	2	6	5	4.5	2	3	3	2	5	1	2.66667	0	0	0	1	0	0	1	2	1	1	0	1	0	1	0	1	0	1	0	1	0	1	0	1	0	1	0
2	0	317	7	7	7	1	1	7	7	3	7	3	7	6	6.1	4	6	7	4	6	4	5.16667	0	1	1	1	1	0	1	5	1	1	0	1	3	0	0	1	0	1	0	1	1	1	0	1	0	1	2
2	0	441	7	7	7	1	1	7	7	7	7	7	7	7	7	7	7	7	7	7	7	7	1	1	1	1	0	0	1	5	1	1	0	1	0	1	0	1	0	1	0	1	0	1	0	1	0	1	0
2	0	715	6	6	6	1	1	5	6	6	6	4	6	5	5.6	4	5	6	5	5	5	5	0	1	0	1	0	0	0	2	1	1	3	0	0	1	0	1	1	1	0	1	0	1	0	1	0	1	0
2	0	448	6	4	6	1	1	6	6	5	6	6	7	5	5.7	3	6	7	6	6	5	5.5	0	0	0	0	0	0	0	0	1	1	0	1	0	1	1	1	0	1	0	1	0	1	0	1	0	1	1
2	0	769	6	7	7	1	1	7	7	7	7	4	7	7	6.6	5	5	6	6	6	6	5.66667	0	1	1	1	0	0	1	4	1	1	0	1	1	1	0	1	0	1	0	1	0	1	0	1	0	1	1
2	0	1294	7	3	5	1	1	5	3	3	6	1	3	5	4.1	2	6	2	2	2	2	2.66667	0	1	1	1	1	0	0	4	1	1	0	1	0	1	0	1	0	1	0	1	0	1	0	1	0	1	0
2	0	727	6	7	6	1	1	6	6	7	7	7	7	5	6.4	5	5	5	5	5	5	5	0	0	0	0	0	0	0	0	1	1	0	1	0	1	0	1	0	1	0	1	0	1	0	1	0	1	0
2	0	387	6	5	6	1	1	6	7	3	6	4	6	5	5.4	3	4	5	3	4	4	3.83333	0	0	0	0	0	0	0	0	1	1	0	1	0	1	0	1	0	1	0	1	0	1	0	1	0	1	0
2	1	418	7	7	7	1	1	7	7	1	7	7	7	7	6.4	1	7	2	1	2	5	3	0	0	0	1	0	1	0	2	1	1	0	1	0	1	0	1	0	1	0	1	0	1	0	1	0	1	0
2	0	402	6	6	6	1	1	5	6	5	7	3	6	4	5.4	4	6	7	4	6	2	4.83333	1	1	1	1	0	0	1	5	1	1	0	1	1	1	0	1	0	1	0	1	0	1	0	1	0	1	0
2	0	531	5	3	6	1	1	6	5	3	6	2	5	5	4.6	3	3	5	3	5	3	3.66667	0	1	1	0	0	0	0	2	1	1	0	1	0	1	0	1	0	1	0	1	0	1	0	1	0	1	0
2	0	669	2	2	3	1	1	2	3	2	1	3	2	2	2.2	5	5	3	3	6	4	4.33333	0	0	0	1	0	0	1	2	1	1	0	1	1	1	2	0	0	1	0	1	0	1	0	1	1	1	0
2	0	471	2	2	5	1	1	5	2	2	4	2	3	2	2.9	7	7	7	6	6	6	6.5	0	0	1	1	0	0	0	2	1	1	0	1	2	0	0	1	0	1	0	1	0	1	0	1	0	1	0
2	1	364	5	3	5	1	1	4	4	3	6	3	6	4	4.3	5	5	6	6	7	5	5.66667	0	0	1	0	0	0	1	2	1	1	0	1	0	1	0	1	0	1	0	1	0	1	0	1	0	1	0
2	1	802	5	3	5	1	1	5	3	3	5	2	3	5	3.9	5	5	4	3	5	5	4.5	0	0	0	0	0	0	0	0	1	1	1	1	0	1	2	0	1	1	1	1	1	1	0	1	1	1	0
2	0	446	6	7	7	1	1	7	3	7	7	7	7	6	6.4	3	5	3	5	5	5	4.33333	1	1	1	0	0	0	1	4	1	1	0	1	0	1	0	1	0	1	0	1	0	1	0	1	0	1	0
2	1	310	3	2	6	1	1	7	2	3	4	4	2	4	3.7	5	5	6	5	5	5	5.16667	0	0	0	0	0	0	0	0	1	1	0	1	2	0	1	1	2	0	0	1	0	1	0	1	0	1	0
2	1	323	2	1	4	1	1	5	2	1	3	1	1	2	2.2	4	6	4	4	6	4	4.66667	0	1	1	0	1	0	0	3	1	1	0	1	0	1	0	1	0	1	0	1	0	1	0	1	0	1	0
2	0	290	2	1	5	1	1	5	2	2	4	2	2	3	2.8	5	5	6	6	6	5	5.5	0	0	0	0	0	0	0	0	1	1	0	1	0	1	0	1	0	1	0	1	0	1	0	1	0	1	0
2	0	427	7	7	7	1	1	7	7	7	7	7	1	7	6.4	7	7	7	7	7	7	7	1	1	1	1	1	1	1	7	1	1	0	1	0	1	0	1	3	0	0	1	0	1	2	0	1	1	0
2	1	275	2	2	2	1	1	3	3	2	3	3	2	2	2.4	4	3	3	4	3	3	3.33333	0	1	1	0	0	0	1	3	1	1	0	1	1	1	1	1	0	1	0	1	1	1	0	1	1	1	0
2	0	347	3	4	5	1	1	4	5	3	5	1	4	4	3.8	3	5	4	4	6	4	4.33333	0	0	0	0	0	0	0	0	1	1	0	1	0	1	0	1	0	1	0	1	0	1	0	1	0	1	0
2	0	1127	5	2	5	1	1	6	3	2	2	3	2	4	3.4	2	3	5	4	5	5	4	0	1	1	1	0	0	0	3	1	1	0	1	0	1	0	1	0	1	0	1	0	1	0	1	0	1	0
2	1	694	7	6	7	1	1	7	7	7	7	7	6	7	6.8	4	6	7	6	6	4	5.5	0	1	1	1	0	0	0	3	1	1	0	1	0	1	0	1	0	1	0	1	0	1	0	1	0	1	0
2	1	695	4	2	6	1	1	2	6	3	6	2	7	7	4.5	2	6	7	6	6	2	4.83333	1	0	1	1	1	1	0	5	1	1	0	1	0	1	0	1	2	0	0	1	0	1	0	1	0	1	0
2	0	430	6	5	6	1	1	6	6	5	7	5	6	6	5.8	4	6	7	6	5	5	5.5	0	1	1	1	0	0	0	3	1	1	0	1	0	1	0	1	0	1	0	1	0	1	0	1	0	1	0
2	0	481	7	7	7	1	1	7	7	7	7	7	7	7	7	3	4	4	3	5	2	3.5	1	1	1	1	0	0	1	5	1	1	0	1	1	1	0	1	0	1	0	1	0	1	0	1	0	1	0
2	0	1919	6	3	6	6	0	6	2	2	5	2	2	6	4	6	5	2	4	5	5	4.5	0	1	0	1	1	0	0	3	1	1	2	0	3	0	2	0	1	1	2	0	3	0	0	1	1	1	3
2	0	502	6	7	6	1	1	6	7	6	7	7	7	6	6.5	6	6	6	6	6	6	6	0	1	1	1	0	0	1	4	1	1	0	1	0	1	0	1	0	1	0	1	0	1	0	1	0	1	0
2	0	697	3	2	4	1	1	5	3	2	5	2	5	2	3.3	2	1	5	3	4	5	3.33333	0	0	0	0	0	0	0	0	1	1	0	1	0	1	0	1	1	1	0	1	0	1	0	1	0	1	0
2	1	465	3	6	5	1	1	5	5	3	4	2	5	3	4.1	5	2	5	5	5	5	4.5	0	0	0	1	0	0	0	1	1	1	0	1	0	1	0	1	0	1	0	1	0	1	0	1	0	1	0
2	0	1950	4	3	4	5	0	6	2	2	4	4	3	6	3.8	6	3	7	6	6	6	5.66667	1	1	1	0	1	1	1	6	1	1	2	0	1	1	1	1	1	1	1	1	3	0	2	0	2	0	4
2	1	551	3	2	6	1	1	5	2	2	5	1	3	4	3.3	2	5	6	5	6	5	4.83333	0	0	0	0	0	0	0	0	1	1	0	1	0	1	0	1	0	1	0	1	0	1	0	1	0	1	0
2	1	380	6	7	7	1	1	6	7	7	7	7	7	7	6.8	5	5	6	6	6	6	5.66667	0	0	0	1	0	0	0	1	1	1	0	1	0	1	0	1	0	1	0	1	0	1	0	1	0	1	0
2	0	550	5	6	6	1	1	5	7	3	6	3	6	5	5.2	6	5	6	6	7	6	6	0	0	0	1	0	0	0	1	1	1	0	1	0	1	0	1	0	1	0	1	0	1	0	1	0	1	0
2	0	834	2	6	7	1	1	7	6	7	7	1	6	5	5.4	2	4	5	4	5	5	4.16667	0	0	1	0	0	0	0	1	1	1	0	1	0	1	0	1	0	1	0	1	0	1	0	1	0	1	0
2	1	807	6	5	6	1	1	6	6	4	6	5	6	7	5.7	4	5	5	5	6	6	5.16667	0	0	1	0	0	0	0	1	1	1	0	1	0	1	1	1	0	1	0	1	1	1	1	1	0	1	0
2	1	401	6	4	6	1	1	3	6	3	6	3	6	5	4.8	2	1	5	5	1	3	2.83333	1	0	0	1	0	0	0	2	1	1	0	1	0	1	0	1	0	1	0	1	0	1	0	1	0	1	0
2	0	786	4	6	6	1	1	5	4	4	6	2	4	5	4.6	4	5	6	4	5	4	4.66667	0	1	1	1	0	0	0	3	1	1	0	1	0	1	0	1	0	1	0	1	0	1	0	1	0	1	0
2	1	526	6	6	7	1	1	6	6	7	7	6	7	7	6.5	2	3	6	4	6	3	4	0	1	1	1	1	1	1	6	1	1	0	1	0	1	0	1	2	0	0	1	0	1	0	1	0	1	0
2	1	381	5	5	5	1	1	4	4	3	6	3	5	6	4.6	4	5	5	3	5	6	4.66667	0	0	1	0	0	0	0	1	1	1	0	1	0	1	0	1	0	1	0	1	0	1	0	1	0	1	0
2	1	477	5	6	6	1	1	6	6	4	7	3	7	6	5.6	4	4	4	3	5	5	4.16667	1	1	0	0	0	1	0	3	1	1	0	1	0	1	0	1	0	1	0	1	0	1	0	1	0	1	0
2	0	590	1	1	1	1	1	1	1	1	1	5	1	1	1.4	3	2	4	3	3	3	3	0	0	1	0	0	0	0	1	1	1	0	1	0	1	2	0	0	1	0	1	0	1	0	1	0	1	0
2	1	445	6	3	6	1	1	6	6	3	6	3	6	5	5	1	1	1	1	5	2	1.83333	0	0	1	0	0	0	0	1	1	1	0	1	0	1	0	1	0	1	0	1	0	1	0	1	0	1	0
2	1	1141	7	7	7	1	1	7	7	7	7	7	7	7	7	7	7	7	7	7	7	7	1	1	1	1	0	1	0	5	1	1	0	1	0	1	0	1	0	1	0	1	0	1	0	1	4	0	0
2	0	635	3	1	3	1	1	5	2	1	4	2	2	3	2.6	2	2	3	2	2	2	2.16667	0	0	0	1	1	0	1	3	1	1	0	1	1	1	0	1	0	1	0	1	0	1	0	1	0	1	1
2	0	338	3	3	5	1	1	6	5	3	6	1	5	3	4	2	1	2	1	1	1	1.33333	0	0	0	0	0	0	0	0	1	1	0	1	0	1	0	1	0	1	0	1	0	1	0	1	0	1	0
2	0	334	2	2	3	1	1	5	3	1	2	1	1	1	2.1	4	5	5	5	5	6	5	0	0	0	0	0	0	0	0	1	1	0	1	0	1	0	1	0	1	0	1	0	1	0	1	1	1	1
2	1	393	7	7	7	1	1	7	7	7	7	7	7	7	7	7	7	7	7	7	6	6.83333	1	0	1	0	0	0	0	2	1	1	0	1	0	1	0	1	0	1	0	1	0	1	0	1	0	1	0
2	1	448	2	2	5	1	1	6	3	2	5	2	2	2	3.1	2	2	3	2	3	2	2.33333	1	0	1	0	0	0	0	2	1	1	0	1	0	1	0	1	0	1	0	1	0	1	0	1	0	1	0
2	0	331	5	7	7	1	1	6	7	7	7	4	7	6	6.3	6	5	6	6	5	6	5.66667	1	0	1	0	0	0	0	2	1	1	0	1	0	1	0	1	0	1	0	1	0	1	0	1	0	1	1
2	0	514	6	7	6	1	1	5	6	7	6	4	7	5	5.9	4	6	6	6	5	4	5.16667	1	0	1	1	0	0	0	3	1	1	0	1	0	1	0	1	0	1	0	1	0	1	0	1	0	1	1
2	0	1075	5	2	6	1	1	7	6	3	6	1	7	4	4.7	3	2	5	3	6	5	4	0	1	0	0	0	0	0	1	1	1	0	1	0	1	0	1	0	1	0	1	0	1	0	1	0	1	0
2	0	553	5	7	7	1	1	6	6	6	6	6	6	6	6.1	4	5	6	5	4	4	4.66667	0	0	1	0	0	0	0	1	1	1	0	1	0	1	0	1	0	1	0	1	0	1	0	1	0	1	0
2	0	484	6	6	6	1	1	6	6	3	6	2	6	5	5.2	2	2	5	3	2	2	2.66667	0	1	1	1	0	0	1	4	1	1	0	1	0	1	0	1	0	1	0	1	0	1	0	1	0	1	0
2	0	600	4	3	6	1	1	5	6	3	5	3	3	5	4.3	5	6	5	4	5	5	5	0	1	0	1	1	0	0	3	1	1	1	1	0	1	0	1	0	1	0	1	0	1	0	1	2	0	0
2	0	463	6	7	6	1	1	5	7	3	6	6	7	5	5.8	2	5	7	5	5	4	4.66667	0	0	0	1	1	0	0	2	1	1	0	1	0	1	0	1	0	1	0	1	0	1	0	1	0	1	0
2	0	383	2	2	2	1	1	2	2	1	2	3	2	2	2	4	2	4	3	5	2	3.33333	0	0	1	0	0	0	0	1	1	1	0	1	1	1	1	1	0	1	0	1	2	0	0	1	0	1	0
2	1	550	6	7	6	1	1	6	7	6	6	6	7	6	6.3	6	6	6	5	6	5	5.66667	0	1	1	0	1	0	0	3	1	1	0	1	0	1	0	1	1	1	1	1	0	1	0	1	0	1	0
2	0	734	6	7	7	1	1	6	7	6	6	6	7	6	6.4	6	6	6	7	7	7	6.5	0	1	1	1	0	0	0	3	1	1	0	1	1	1	0	1	0	1	0	1	0	1	0	1	0	1	1
2	0	686	6	4	7	1	1	5	6	3	7	3	6	6	5.3	2	3	5	3	4	4	3.5	0	0	1	0	0	0	0	1	1	1	0	1	0	1	0	1	0	1	0	1	0	1	0	1	0	1	0
2	0	510	1	1	5	1	1	5	1	1	3	2	1	1	2.1	2	4	6	4	4	2	3.66667	0	1	1	0	0	0	0	2	1	1	0	1	0	1	0	1	0	1	0	1	0	1	0	1	0	1	0
2	1	388	5	4	6	1	1	6	5	3	6	3	3	6	4.7	4	3	4	4	5	3	3.83333	0	1	1	1	0	0	1	4	1	1	0	1	0	1	0	1	0	1	0	1	0	1	0	1	0	1	0
2	0	420	6	6	6	1	1	6	6	6	6	6	6	6	6	6	6	6	6	6	6	6	1	0	1	0	0	0	0	2	1	1	0	1	0	1	2	0	0	1	0	1	1	1	0	1	4	0	0
2	0	1396	1	1	2	1	1	3	2	1	2	1	2	1	1.6	5	5	6	6	5	5	5.33333	0	0	0	1	0	0	0	1	1	1	0	1	0	1	0	1	0	1	0	1	0	1	0	1	0	1	0
2	0	641	6	4	7	1	1	7	7	2	7	7	7	7	6.1	4	5	6	4	6	4	4.83333	1	1	1	1	0	0	1	5	1	1	0	1	0	1	0	1	0	1	0	1	0	1	0	1	0	1	0
2	0	370	6	6	7	1	1	7	5	6	6	5	5	6	5.9	5	5	5	5	5	5	5	0	0	1	1	0	0	1	3	1	1	0	1	0	1	0	1	0	1	0	1	0	1	0	1	0	1	0
2	0	379	6	7	6	1	1	6	7	7	6	4	7	6	6.2	6	6	7	6	6	6	6.16667	1	1	1	1	1	0	1	6	1	1	0	1	0	1	0	1	0	1	0	1	0	1	0	1	0	1	3
2	1	369	6	5	6	1	1	6	6	3	7	2	7	5	5.3	5	7	4	6	7	7	6	0	0	1	0	0	0	0	1	1	1	0	1	0	1	4	0	0	1	0	1	0	1	0	1	0	1	0
2	1	459	1	1	1	1	1	1	2	1	1	6	1	1	1.6	3	1	4	4	2	4	3	0	0	0	0	0	0	0	0	1	1	0	1	1	1	0	1	0	1	0	1	1	1	0	1	0	1	3
2	0	366	6	6	6	1	1	6	6	6	6	6	6	6	6	6	6	6	6	5	6	5.83333	1	1	1	1	0	0	1	5	1	1	0	1	0	1	0	1	0	1	0	1	0	1	0	1	0	1	0
2	0	501	6	2	6	1	1	5	5	3	6	6	5	5	4.9	3	4	6	3	5	3	4	0	0	1	1	0	0	0	2	1	1	0	1	0	1	0	1	0	1	0	1	1	1	0	1	0	1	0
2	1	243	6	6	7	1	1	6	7	6	6	2	5	6	5.7	4	5	6	4	5	5	4.83333	0	1	1	1	0	0	1	4	1	1	0	1	0	1	0	1	0	1	0	1	0	1	0	1	0	1	0
2	0	333	6	7	7	1	1	6	7	7	7	1	7	6	6.1	3	5	6	4	5	4	4.5	0	1	1	1	0	0	0	3	1	1	0	1	0	1	0	1	0	1	0	1	0	1	0	1	0	1	0
2	1	867	6	6	7	1	1	7	2	7	6	3	3	6	5.3	1	6	6	2	6	6	4.5	0	1	0	0	0	0	0	1	0	0	3	0	2	0	1	1	0	1	2	0	3	0	2	0	3	0	3
2	0	998	5	5	6	1	1	6	6	6	6	4	6	6	5.6	6	6	5	3	6	6	5.33333	0	0	0	1	0	0	0	1	1	1	0	1	0	1	0	1	0	1	0	1	1	1	0	1	0	1	0
2	0	438	6	6	6	1	1	6	6	6	6	6	7	6	6.1	6	6	6	7	6	6	6.16667	1	0	1	0	0	0	0	2	1	1	0	1	0	1	0	1	0	1	0	1	0	1	0	1	0	1	0
2	1	410	2	3	6	1	1	4	6	2	4	1	2	1	3.1	2	6	7	6	7	2	5	0	1	0	0	0	0	0	1	1	1	0	1	0	1	0	1	0	1	0	1	1	1	2	0	0	1	0
2	0	498	3	3	6	1	1	6	3	3	6	3	3	5	4.1	6	6	6	6	7	6	6.16667	0	1	1	1	0	0	0	3	1	1	0	1	0	1	0	1	0	1	0	1	0	1	0	1	0	1	0
2	0	1300	7	6	7	1	1	7	6	3	7	1	7	7	5.8	5	6	3	3	7	5	4.83333	0	0	1	1	0	0	1	3	1	1	3	0	0	1	0	1	2	0	2	0	0	1	3	0	2	0	1
2	0	427	5	6	7	1	1	7	6	5	6	6	6	6	6	6	6	7	6	6	6	6.16667	1	0	0	1	0	0	0	2	1	1	0	1	0	1	0	1	0	1	0	1	0	1	0	1	0	1	1
2	1	520	3	3	5	1	1	6	3	3	5	2	3	3	3.6	3	2	5	5	5	4	4	0	0	1	0	1	0	0	2	1	1	0	1	0	1	0	1	0	1	0	1	0	1	0	1	0	1	1
2	0	450	6	7	6	1	1	6	7	7	6	7	7	6	6.5	6	6	6	7	6	6	6.16667	1	1	1	1	0	1	0	5	1	1	0	1	0	1	0	1	0	1	0	1	0	1	0	1	0	1	0
2	1	561	1	7	7	1	1	7	7	7	7	1	3	6	5.3	1	1	4	1	7	4	3	0	1	1	0	0	0	0	2	1	1	0	1	0	1	0	1	0	1	0	1	0	1	0	1	2	0	0
2	1	769	3	2	5	1	1	5	4	2	4	3	5	5	3.8	2	3	4	3	6	3	3.5	0	0	0	0	0	0	0	0	1	1	0	1	1	1	0	1	0	1	0	1	0	1	0	1	0	1	0
2	1	433	5	7	7	1	1	6	7	5	7	1	7	1	5.3	4	4	4	4	6	4	4.33333	1	0	1	1	1	1	1	6	1	1	0	1	0	1	0	1	0	1	0	1	0	1	0	1	0	1	2
2	0	588	3	6	6	1	1	5	6	3	6	2	6	5	4.8	4	3	6	6	5	2	4.33333	0	0	0	0	0	0	0	0	1	1	0	1	0	1	0	1	0	1	0	1	0	1	0	1	0	1	0
2	0	387	5	7	7	1	1	6	7	3	6	3	6	6	5.6	6	7	7	6	7	7	6.66667	0	0	0	0	0	1	0	1	1	1	0	1	0	1	0	1	0	1	0	1	0	1	0	1	0	1	0
2	0	717	6	3	6	1	1	6	6	3	6	3	6	5	5	6	6	6	6	5	6	5.83333	0	0	0	1	0	0	1	2	1	1	0	1	0	1	0	1	0	1	0	1	0	1	0	1	0	1	1
2	0	1593	6	3	6	1	1	6	6	5	5	2	7	5	5.1	4	5	2	4	5	5	4.16667	0	0	1	0	0	1	0	2	1	1	1	1	0	1	0	1	0	1	0	1	0	1	0	1	0	1	1
2	0	529	5	4	4	1	1	5	4	3	6	2	4	5	4.2	3	5	4	4	4	3	3.83333	0	0	0	0	0	0	1	1	1	1	0	1	1	1	0	1	0	1	0	1	0	1	0	1	2	0	0
2	0	415	6	6	6	1	1	6	6	6	4	5	6	5	5.6	6	6	6	1	6	3	4.66667	1	1	1	1	0	0	1	5	1	1	0	1	0	1	0	1	0	1	0	1	0	1	0	1	0	1	0
2	0	765	2	3	3	1	1	3	3	3	3	2	6	5	3.3	3	3	5	3	3	3	3.33333	1	0	1	1	0	0	0	3	1	1	0	1	1	1	1	1	0	1	0	1	0	1	0	1	0	1	0
2	1	648	3	2	5	1	1	5	5	2	4	1	3	3	3.3	3	5	6	4	5	5	4.66667	0	0	1	1	0	0	0	2	1	1	0	1	0	1	0	1	0	1	0	1	0	1	0	1	0	1	0
2	0	693	6	7	7	1	1	7	7	3	7	7	7	6	6.4	5	5	7	6	5	6	5.66667	0	0	1	0	0	0	0	1	1	1	0	1	0	1	0	1	0	1	0	1	0	1	0	1	0	1	1
2	0	399	3	2	5	1	1	5	3	3	3	2	5	3	3.4	7	6	7	7	6	6	6.5	0	1	1	1	0	0	1	4	1	1	0	1	0	1	0	1	0	1	0	1	0	1	0	1	0	1	2
2	1	437	6	3	6	1	1	5	6	3	6	3	6	6	5	3	5	2	3	5	6	4	0	0	1	0	0	1	0	2	1	1	0	1	1	1	0	1	0	1	0	1	1	1	0	1	3	0	1
2	0	346	3	5	5	1	1	5	5	3	5	2	6	4	4.3	2	2	2	2	3	2	2.16667	0	0	0	1	0	0	0	1	1	1	0	1	1	1	0	1	0	1	0	1	0	1	0	1	0	1	0
2	1	396	6	6	6	1	1	6	6	2	6	2	5	3	4.8	5	5	6	3	6	6	5.16667	0	0	0	1	0	0	0	1	1	1	0	1	0	1	0	1	0	1	0	1	0	1	0	1	0	1	2
2	1	508	3	1	5	1	1	5	1	2	6	1	1	3	2.8	3	3	2	3	6	5	3.66667	0	0	1	0	0	1	0	2	1	1	0	1	0	1	0	1	0	1	0	1	0	1	0	1	0	1	0
2	1	523	1	2	3	1	1	2	2	2	3	2	2	2	2.1	3	2	3	2	2	2	2.33333	0	0	0	0	0	0	0	0	1	1	0	1	0	1	0	1	0	1	0	1	0	1	0	1	0	1	0
2	0	322	2	6	5	1	1	6	3	6	5	3	6	3	4.5	2	2	1	2	2	2	1.83333	1	0	0	1	0	0	0	2	1	1	0	1	0	1	0	1	0	1	0	1	0	1	0	1	0	1	0
2	1	366	5	3	5	1	1	5	3	2	6	2	3	5	3.9	6	6	6	6	6	6	6	0	0	1	1	0	0	0	2	1	1	0	1	0	1	0	1	0	1	0	1	0	1	0	1	0	1	0
2	1	945	6	3	6	1	1	6	3	6	5	5	7	6	5.3	3	3	5	2	4	5	3.66667	1	0	1	1	0	0	0	3	0	0	0	1	0	1	0	1	0	1	0	1	0	1	0	1	0	1	0
2	1	300	6	6	6	1	1	6	6	3	6	6	6	6	5.7	5	3	2	3	3	2	3	0	0	0	0	0	0	0	0	1	1	0	1	0	1	0	1	0	1	0	1	0	1	0	1	0	1	0
2	0	462	5	6	7	1	1	6	5	4	6	5	6	6	5.6	3	6	6	6	6	4	5.16667	0	1	1	1	0	0	1	4	1	1	0	1	0	1	0	1	0	1	0	1	0	1	0	1	0	1	0
2	0	318	2	6	7	1	1	6	7	7	6	4	7	6	5.8	2	4	2	5	4	2	3.16667	0	0	1	1	1	1	0	4	1	1	0	1	0	1	0	1	0	1	0	1	0	1	0	1	0	1	0
2	1	994	6	1	6	1	1	6	6	4	7	6	6	7	5.5	5	5	5	6	6	5	5.33333	1	0	1	0	0	0	0	2	1	1	0	1	0	1	0	1	0	1	0	1	0	1	0	1	0	1	1
2	0	590	3	3	4	1	1	4	3	2	4	2	5	3	3.3	4	2	5	3	3	2	3.16667	0	0	1	1	0	0	0	2	1	1	0	1	0	1	0	1	0	1	0	1	0	1	0	1	0	1	1
2	0	661	7	3	7	1	1	7	7	3	7	4	6	6	5.7	4	4	5	3	6	4	4.33333	0	0	1	1	0	0	0	2	1	1	0	1	0	1	0	1	0	1	0	1	0	1	0	1	0	1	0
2	0	1518	6	6	6	1	1	7	6	6	6	4	7	6	6	5	4	6	6	6	6	5.5	0	0	0	1	0	1	0	2	1	1	2	0	0	1	0	1	0	1	0	1	0	1	1	1	0	1	1
2	0	646	5	6	7	1	1	6	6	6	6	4	7	6	5.9	5	6	6	3	6	7	5.5	0	0	0	0	0	0	1	1	1	1	0	1	0	1	0	1	0	1	0	1	0	1	0	1	0	1	0
2	0	405	6	7	7	1	1	6	6	6	6	5	7	6	6.2	5	5	6	5	6	6	5.5	1	1	1	0	0	0	0	3	1	1	0	1	3	0	0	1	0	1	0	1	1	1	0	1	0	1	0
2	0	1015	6	2	5	1	1	6	6	6	6	2	2	6	4.7	2	6	5	2	6	6	4.5	1	0	1	1	0	0	0	3	1	1	2	0	2	0	0	1	1	1	1	1	1	1	2	0	0	1	0
2	0	1273	6	7	6	1	1	6	6	4	7	3	7	6	5.8	5	6	6	6	6	4	5.5	1	0	1	0	0	0	0	2	1	1	4	0	0	1	2	0	2	0	1	1	0	1	1	1	0	1	0
2	0	608	4	3	6	1	1	5	4	3	5	3	5	4	4.2	5	3	5	3	5	4	4.16667	0	0	0	0	0	0	0	0	1	1	0	1	0	1	0	1	0	1	0	1	0	1	0	1	0	1	0
2	0	457	6	6	7	1	1	7	7	7	7	4	7	7	6.5	7	7	7	6	7	7	6.83333	0	1	1	0	0	0	0	2	1	1	0	1	0	1	0	1	0	1	0	1	0	1	0	1	0	1	0
2	0	476	5	5	6	1	1	6	5	3	5	4	3	4	4.6	6	6	6	6	7	6	6.16667	0	0	1	1	1	0	0	3	1	1	0	1	0	1	0	1	0	1	0	1	0	1	0	1	0	1	0
2	0	405	5	4	6	1	1	5	6	5	6	3	6	4	5	5	5	7	7	4	5	5.5	0	1	1	0	0	0	0	2	1	1	0	1	0	1	0	1	0	1	0	1	0	1	0	1	0	1	0
2	0	492	1	3	6	1	1	5	6	2	7	2	3	2	3.7	1	7	7	7	7	1	5	0	1	1	1	0	0	0	3	1	1	0	1	0	1	0	1	0	1	0	1	0	1	0	1	0	1	0
2	0	1538	6	7	7	1	1	6	7	7	7	7	7	7	6.8	5	5	5	3	6	3	4.5	0	0	1	1	0	0	0	2	1	1	0	1	0	1	0	1	0	1	0	1	0	1	0	1	0	1	0
2	0	605	5	7	6	1	1	6	7	7	5	6	6	5	6	6	6	6	6	6	6	6	1	1	1	1	0	0	1	5	1	1	0	1	2	0	0	1	1	1	0	1	0	1	0	1	0	1	0
2	1	595	6	3	6	1	1	6	7	3	6	5	7	5	5.4	2	3	6	4	3	3	3.5	0	0	0	0	0	0	0	0	1	1	0	1	0	1	0	1	0	1	0	1	0	1	0	1	0	1	0
2	0	767	3	3	5	1	1	5	3	2	5	1	5	3	3.5	4	3	3	5	6	4	4.16667	0	0	0	0	0	1	0	1	1	1	0	1	0	1	0	1	0	1	0	1	0	1	0	1	0	1	0
2	0	1288	7	7	7	1	1	7	7	7	7	1	7	7	6.4	4	6	2	5	6	6	4.83333	1	1	1	1	1	1	1	7	1	1	3	0	0	1	0	1	4	0	2	0	0	1	3	0	3	0	0
2	0	814	1	1	5	1	1	7	1	1	2	1	1	1	2.1	6	5	7	6	6	6	6	0	1	1	1	0	0	0	3	1	1	0	1	0	1	0	1	0	1	0	1	0	1	0	1	0	1	0
2	1	483	4	5	5	1	1	5	4	5	4	4	2	4	4.2	4	4	5	5	4	5	4.5	1	1	1	1	0	1	1	6	1	1	0	1	1	1	0	1	0	1	0	1	0	1	0	1	0	1	0
2	0	680	6	6	7	1	1	7	6	6	7	4	7	6	6.2	5	4	6	5	5	5	5	1	1	1	1	1	1	1	7	1	1	0	1	1	1	0	1	0	1	1	1	0	1	0	1	0	1	2
2	0	871	6	6	7	1	1	6	7	6	7	3	7	6	6.1	2	3	3	3	5	2	3	0	0	1	1	0	0	0	2	1	1	0	1	0	1	0	1	0	1	0	1	0	1	0	1	0	1	0
2	1	526	5	2	7	1	1	6	5	3	5	2	5	4	4.4	5	5	3	6	5	6	5	0	0	1	1	0	0	0	2	1	1	0	1	0	1	0	1	0	1	0	1	0	1	0	1	0	1	0
2	0	752	3	2	6	1	1	4	2	3	3	1	3	2	2.9	5	6	6	6	5	6	5.66667	1	0	0	1	1	0	0	3	1	1	0	1	1	1	0	1	0	1	0	1	0	1	0	1	0	1	0
2	0	473	2	1	5	1	1	5	2	1	2	2	2	2	2.4	2	2	6	2	5	4	3.5	0	0	1	1	0	0	0	2	1	1	0	1	0	1	0	1	0	1	0	1	0	1	0	1	0	1	0
2	0	540	3	2	2	1	1	2	2	2	2	3	2	2	2.2	5	5	5	5	5	5	5	1	0	1	1	1	0	0	4	1	1	0	1	0	1	0	1	0	1	0	1	0	1	0	1	0	1	0
2	1	598	5	2	6	1	1	6	5	2	6	2	6	5	4.5	5	4	5	3	6	5	4.66667	0	0	1	1	0	1	0	3	1	1	0	1	0	1	0	1	0	1	0	1	0	1	0	1	0	1	0
2	0	631	2	2	5	1	1	3	2	1	5	2	2	4	2.8	5	5	6	4	6	4	5	0	0	0	1	0	0	0	1	1	1	0	1	0	1	0	1	0	1	0	1	0	1	0	1	0	1	0
2	0	489	2	3	4	1	1	3	4	2	4	2	3	3	3	3	3	5	4	5	4	4	0	0	1	0	0	0	1	2	1	1	0	1	0	1	0	1	0	1	0	1	0	1	0	1	0	1	0
2	0	649	6	3	6	1	1	7	7	6	7	3	7	6	5.8	6	5	6	7	7	6	6.16667	0	0	1	0	0	0	1	2	1	1	0	1	0	1	0	1	0	1	0	1	0	1	0	1	0	1	0
2	0	726	7	7	7	1	1	7	7	7	7	7	7	7	7	4	6	6	6	7	7	6	0	1	1	1	1	1	0	5	1	1	0	1	0	1	0	1	0	1	0	1	0	1	0	1	0	1	0
2	0	535	5	5	6	1	1	7	6	5	6	6	5	5	5.6	3	3	3	3	5	3	3.33333	0	0	0	0	0	0	0	0	1	1	0	1	0	1	0	1	0	1	0	1	0	1	0	1	0	1	0
2	0	632	6	5	6	1	1	5	5	2	6	3	6	5	4.9	5	5	6	4	6	5	5.16667	0	0	0	0	0	0	0	0	1	1	0	1	0	1	0	1	0	1	0	1	0	1	0	1	0	1	0
2	0	1714	6	5	7	1	1	6	6	6	7	5	7	6	6.1	5	6	2	3	6	5	4.5	0	1	1	1	0	0	0	3	1	1	1	1	0	1	0	1	2	0	1	1	0	1	0	1	0	1	0
2	0	956	5	7	7	1	1	5	7	7	7	7	7	7	6.6	3	2	4	5	3	2	3.16667	0	1	1	1	0	0	1	4	1	1	0	1	0	1	0	1	0	1	0	1	0	1	0	1	0	1	0
2	0	627	6	6	6	1	1	6	6	6	6	6	6	6	6	5	5	6	5	5	6	5.33333	0	0	1	0	0	0	0	1	1	1	0	1	0	1	0	1	0	1	0	1	0	1	0	1	0	1	0
2	0	712	3	2	5	1	1	5	3	3	5	2	3	3	3.4	5	5	6	6	5	4	5.16667	0	1	0	0	0	0	0	1	1	1	0	1	0	1	0	1	0	1	0	1	0	1	0	1	0	1	0
2	1	598	1	3	3	1	1	4	7	1	4	3	3	3	3.2	4	5	6	5	6	4	5	0	0	0	0	0	1	0	1	1	1	0	1	0	1	0	1	0	1	0	1	0	1	0	1	0	1	0
2	0	1068	4	1	5	1	1	5	2	1	5	4	1	4	3.2	2	1	1	2	3	1	1.66667	1	0	0	1	0	0	0	2	1	1	0	1	0	1	0	1	0	1	0	1	0	1	0	1	0	1	1
2	0	702	7	3	7	1	1	6	6	3	7	2	7	7	5.5	3	5	5	6	7	6	5.33333	1	0	1	0	0	0	0	2	1	1	0	1	0	1	0	1	0	1	0	1	0	1	0	1	1	1	0
2	1	730	2	2	5	1	1	4	2	1	2	1	2	1	2.2	2	2	2	2	4	2	2.33333	0	0	0	0	0	0	0	0	1	1	0	1	0	1	0	1	0	1	0	1	0	1	0	1	0	1	0
2	0	1176	5	3	7	1	1	6	6	2	6	4	3	5	4.7	3	5	6	5	6	4	4.83333	0	0	1	1	0	0	0	2	1	1	0	1	0	1	0	1	0	1	0	1	0	1	0	1	0	1	0
2	0	963	6	7	7	1	1	7	7	3	7	4	7	7	6.2	7	6	7	3	6	7	6	0	0	1	0	0	0	1	2	1	1	0	1	0	1	0	1	0	1	0	1	0	1	0	1	0	1	0
2	0	2634	6	5	6	1	1	6	5	4	7	3	7	6	5.5	5	5	2	5	6	3	4.33333	0	0	1	0	0	1	0	2	1	1	0	1	0	1	0	1	2	0	0	1	4	0	0	1	0	1	0
2	0	1371	7	6	6	1	1	7	2	6	6	1	6	6	5.3	5	5	2	2	7	6	4.5	0	1	1	0	0	1	1	4	1	1	0	1	0	1	0	1	0	1	0	1	0	1	0	1	0	1	0
2	0	968	6	7	6	1	1	6	6	6	6	2	7	6	5.8	5	5	6	6	5	5	5.33333	0	1	1	0	0	0	0	2	1	1	0	1	0	1	0	1	0	1	0	1	0	1	0	1	0	1	0
2	0	1366	2	1	5	1	1	5	1	1	1	1	1	5	2.3	5	5	7	3	5	3	4.66667	1	0	1	0	0	0	1	3	1	1	0	1	0	1	1	1	0	1	0	1	0	1	0	1	0	1	0
2	0	1207	2	2	6	1	1	5	4	3	6	5	2	5	4	5	6	6	5	5	6	5.5	0	0	0	0	0	0	0	0	1	1	0	1	1	1	0	1	0	1	0	1	1	1	0	1	0	1	0
2	1	1048	6	7	6	1	1	6	6	7	7	6	7	7	6.5	6	5	6	5	7	6	5.83333	1	1	1	0	1	0	1	5	1	1	0	1	1	1	0	1	0	1	0	1	2	0	0	1	0	1	0
2	0	424	5	2	5	1	1	3	3	2	5	1	3	6	3.5	6	2	3	4	3	5	3.83333	0	0	0	1	0	0	0	1	1	1	0	1	0	1	0	1	0	1	0	1	0	1	0	1	0	1	0
2	0	2258	7	7	7	1	1	7	7	7	7	7	7	7	7	7	7	7	7	7	7	7	0	0	1	0	0	0	0	1	1	1	0	1	0	1	0	1	0	1	0	1	0	1	0	1	0	1	0
2	0	1112	6	6	7	1	1	6	6	3	6	2	4	6	5.2	5	6	3	2	6	6	4.66667	1	0	1	0	0	1	1	4	1	1	2	0	1	1	0	1	3	0	2	0	1	1	3	0	3	0	1
2	0	1185	7	7	7	1	1	7	7	7	7	4	7	7	6.7	4	4	4	4	4	4	4	0	1	1	1	1	0	0	4	1	1	0	1	0	1	0	1	0	1	0	1	0	1	0	1	0	1	0
2	1	1815	6	7	6	1	1	5	6	3	7	2	7	6	5.5	2	4	2	4	5	5	3.66667	1	1	1	1	0	0	0	4	1	1	0	1	0	1	0	1	0	1	0	1	0	1	2	0	1	1	0
2	0	771	2	2	3	1	1	2	1	1	5	3	1	3	2.3	4	4	7	7	5	6	5.5	0	1	1	0	0	0	0	2	1	1	0	1	0	1	0	1	0	1	0	1	0	1	0	1	0	1	0
2	0	2169	7	3	6	1	1	6	6	2	6	1	6	5	4.8	7	3	6	7	5	6	5.66667	1	0	1	0	0	0	1	3	1	1	0	1	0	1	0	1	0	1	0	1	1	1	0	1	0	1	1
2	0	450	3	3	7	1	1	6	3	3	6	4	5	5	4.5	4	5	7	6	6	4	5.33333	0	0	0	0	0	0	0	0	1	1	0	1	0	1	0	1	0	1	0	1	0	1	0	1	0	1	0
2	0	1893	2	2	6	1	1	6	4	2	6	3	3	3	3.7	5	5	5	5	6	6	5.33333	0	1	0	1	0	0	0	2	1	1	0	1	0	1	0	1	0	1	0	1	0	1	1	1	0	1	0
2	0	1732	7	7	7	1	1	6	6	7	6	3	7	7	6.3	3	5	6	5	5	6	5	1	1	1	1	1	1	1	7	0	0	1	1	0	1	0	1	1	1	0	1	0	1	2	0	3	0	0
2	1	618	3	3	5	1	1	6	3	2	5	2	3	2	3.4	3	2	3	3	2	2	2.5	0	1	1	1	0	0	0	3	1	1	0	1	0	1	0	1	0	1	0	1	0	1	0	1	0	1	2
2	0	268	5	5	6	1	1	6	6	4	6	3	6	6	5.3	4	4	5	5	5	4	4.5	0	0	0	0	0	0	0	0	1	1	0	1	0	1	4	0	0	1	0	1	0	1	0	1	0	1	0
2	1	321	4	3	6	1	1	2	3	2	4	2	3	3	3.2	3	2	5	3	5	3	3.5	0	1	0	1	0	0	0	2	1	1	0	1	0	1	0	1	0	1	0	1	0	1	0	1	1	1	1
4	1	463	2	2	7	1	1	7	2	4	2	1	2	3	3.2	6	7	1	7	6	7	5.66667	1	1	1	1	0	1	1	6	1	1	0	1	0	1	0	1	0	1	0	1	0	1	0	1	0	1	0
4	0	637	6	7	7	1	1	6	7	7	6	7	7	6	6.6	4	4	7	7	6	2	5	1	1	1	1	1	1	0	6	1	1	4	0	0	1	0	1	0	1	1	1	0	1	0	1	0	1	0
4	1	495	7	6	7	1	1	5	6	3	7	4	6	6	5.7	3	5	6	6	6	2	4.66667	0	1	0	1	1	0	0	3	1	1	0	1	1	1	0	1	0	1	0	1	0	1	0	1	0	1	1
4	0	643	6	6	6	1	1	6	6	6	6	5	7	5	5.9	3	3	5	5	5	4	4.16667	1	1	1	1	1	0	1	6	1	1	0	1	1	1	0	1	0	1	0	1	1	1	0	1	0	1	0
4	1	481	2	2	2	1	1	2	2	2	2	2	2	2	2	5	6	6	5	5	6	5.5	0	1	1	0	0	0	0	2	1	1	0	1	3	0	0	1	0	1	0	1	0	1	0	1	0	1	1
4	1	441	6	3	6	1	1	5	5	4	6	2	4	6	4.7	4	6	2	4	6	6	4.66667	0	0	1	0	0	0	0	1	1	1	0	1	0	1	0	1	0	1	0	1	0	1	0	1	2	0	0
4	0	487	6	5	6	1	1	5	6	3	6	6	6	6	5.5	5	6	5	6	6	5	5.5	0	0	1	0	0	0	0	1	1	1	0	1	1	1	0	1	0	1	0	1	0	1	0	1	0	1	0
4	1	704	6	6	6	1	1	6	6	6	6	6	7	6	6.1	3	4	6	5	5	5	4.66667	1	0	1	1	0	0	0	3	1	1	0	1	0	1	0	1	0	1	0	1	1	1	0	1	0	1	0
4	0	590	6	6	6	1	1	6	7	7	6	6	7	5	6.2	7	6	7	7	6	6	6.5	1	1	1	1	0	0	1	5	1	1	0	1	0	1	0	1	0	1	0	1	0	1	0	1	0	1	0
4	1	355	6	6	6	1	1	6	6	7	6	4	6	6	5.9	6	6	6	6	6	6	6	1	1	1	0	0	1	0	4	1	1	0	1	0	1	0	1	1	1	0	1	4	0	0	1	0	1	0
4	1	462	5	3	6	1	1	5	6	3	6	1	6	6	4.7	3	5	7	6	6	4	5.16667	0	0	0	0	0	0	0	0	1	1	0	1	0	1	0	1	0	1	0	1	0	1	0	1	1	1	0
4	0	864	7	7	6	1	1	5	7	6	6	6	7	6	6.3	5	5	5	5	5	5	5	0	1	1	1	0	0	0	3	1	1	0	1	0	1	0	1	0	1	0	1	0	1	0	1	0	1	2
4	0	582	7	7	7	1	1	7	7	7	7	6	7	7	6.9	6	4	6	6	6	6	5.66667	1	1	1	1	1	0	0	5	1	1	0	1	0	1	1	1	1	1	0	1	0	1	0	1	0	1	0
4	0	629	5	7	6	1	1	5	7	5	6	4	7	6	5.8	4	4	5	3	3	4	3.83333	1	1	1	1	0	0	1	5	1	1	0	1	1	1	0	1	0	1	0	1	1	1	0	1	0	1	0
4	0	546	6	6	6	1	1	6	7	6	6	6	6	6	6.1	2	5	6	6	6	5	5	1	1	1	1	0	0	1	5	1	1	0	1	0	1	0	1	0	1	0	1	1	1	0	1	0	1	1
4	0	621	1	1	5	1	1	5	1	1	1	1	1	1	1.8	7	7	5	7	6	6	6.33333	1	0	0	0	0	0	0	1	1	1	0	1	0	1	0	1	0	1	0	1	0	1	4	0	0	1	0
4	0	678	6	6	6	1	1	7	6	7	6	6	7	6	6.3	1	6	5	2	6	3	3.83333	1	0	1	0	0	0	1	3	1	1	0	1	0	1	0	1	4	0	0	1	0	1	0	1	0	1	0
4	0	795	5	6	6	1	1	4	6	5	6	4	6	5	5.3	4	6	6	6	5	6	5.5	1	1	1	1	0	0	0	4	1	1	0	1	0	1	0	1	0	1	1	1	1	1	0	1	0	1	0
4	0	378	7	7	7	1	1	7	7	7	7	7	7	7	7	6	6	7	7	6	6	6.33333	1	1	1	1	0	0	1	5	1	1	0	1	0	1	0	1	0	1	0	1	0	1	0	1	0	1	0
4	1	461	6	4	7	1	1	6	7	3	7	4	5	7	5.6	6	7	7	3	7	7	6.16667	1	1	1	1	0	1	1	6	1	1	0	1	0	1	0	1	0	1	2	0	0	1	0	1	2	0	0
4	0	429	6	4	6	1	1	5	4	3	6	3	6	5	4.8	6	6	6	6	6	6	6	0	0	0	1	0	1	0	2	1	1	0	1	1	1	0	1	0	1	0	1	0	1	0	1	0	1	0
4	0	374	5	4	6	2	1	4	5	3	5	3	4	4	4.3	4	5	5	5	6	5	5	0	0	0	0	0	0	0	0	1	1	0	1	0	1	1	1	0	1	0	1	0	1	0	1	0	1	0
4	1	894	7	7	7	1	1	6	7	7	7	4	7	6	6.5	4	6	7	7	6	6	6	0	1	1	1	0	0	0	3	1	1	0	1	0	1	0	1	0	1	0	1	0	1	0	1	0	1	0
4	1	383	6	5	6	1	1	5	6	6	6	3	6	5	5.4	6	6	6	6	6	6	6	0	0	1	1	0	1	1	4	1	1	0	1	0	1	0	1	0	1	0	1	1	1	0	1	0	1	0
4	1	451	6	7	7	1	1	6	7	7	6	6	7	6	6.5	5	5	6	6	7	6	5.83333	1	1	1	0	0	0	0	3	1	1	0	1	0	1	0	1	0	1	0	1	0	1	0	1	0	1	0
4	0	525	6	7	7	1	1	7	7	7	7	6	7	7	6.8	7	7	7	7	7	7	7	1	1	1	1	0	1	0	5	1	1	0	1	0	1	0	1	0	1	0	1	0	1	0	1	1	1	0
4	0	474	2	6	7	1	1	3	1	3	5	2	6	3	3.8	1	1	1	2	6	6	2.83333	1	0	1	1	0	0	0	3	1	1	0	1	0	1	0	1	1	1	3	0	1	1	0	1	0	1	4
4	1	387	7	7	7	1	1	6	7	7	7	7	7	7	6.9	5	5	6	6	6	5	5.5	0	0	1	1	0	1	1	4	1	1	0	1	0	1	0	1	0	1	0	1	3	0	0	1	0	1	0
4	0	857	5	6	6	1	1	5	7	4	6	3	7	5	5.4	6	7	6	6	6	7	6.33333	1	1	1	1	0	0	1	5	1	1	0	1	0	1	0	1	0	1	0	1	0	1	0	1	0	1	0
4	1	364	6	3	7	1	1	7	6	2	7	1	7	6	5.2	7	7	7	7	7	7	7	0	1	1	0	0	0	0	2	1	1	0	1	0	1	0	1	0	1	0	1	0	1	0	1	0	1	0
4	1	374	6	6	6	1	1	5	7	6	6	4	7	6	5.9	4	6	6	4	5	6	5.16667	0	0	1	1	0	0	0	2	1	1	0	1	0	1	0	1	0	1	0	1	0	1	0	1	0	1	0
4	1	450	1	1	5	1	1	5	1	1	7	1	1	1	2.4	5	6	6	4	6	6	5.5	0	0	1	0	0	0	0	1	1	1	0	1	0	1	0	1	0	1	0	1	0	1	0	1	0	1	0
4	0	396	5	7	6	1	1	6	7	7	6	7	7	7	6.5	6	7	7	7	6	6	6.5	0	0	1	0	0	0	1	2	1	1	0	1	0	1	0	1	0	1	0	1	0	1	0	1	0	1	0
4	0	550	7	7	7	1	1	7	7	7	7	7	7	7	7	4	4	4	4	4	4	4	1	1	1	1	0	0	1	5	1	1	0	1	4	0	0	1	0	1	0	1	0	1	0	1	0	1	0
4	0	381	2	5	3	1	1	2	2	2	3	2	2	6	2.9	1	1	2	1	2	1	1.33333	1	0	1	1	0	1	0	4	1	1	0	1	1	1	0	1	0	1	0	1	0	1	0	1	0	1	0
4	0	383	7	7	7	1	1	7	7	7	7	1	7	7	6.4	7	7	7	1	7	4	5.5	1	1	1	1	0	1	1	6	1	1	0	1	0	1	0	1	3	0	0	1	0	1	4	0	0	1	0
4	1	322	6	4	6	1	1	6	7	7	5	7	7	5	6	5	4	5	6	5	6	5.16667	0	0	1	1	0	0	0	2	1	1	1	1	0	1	0	1	0	1	0	1	1	1	0	1	0	1	0
4	0	491	3	4	7	1	1	5	4	3	3	2	5	4	4	4	4	3	2	6	4	3.83333	0	0	0	0	0	0	0	0	1	1	0	1	0	1	0	1	0	1	0	1	0	1	0	1	0	1	0
4	0	549	7	7	6	1	1	7	7	7	7	3	7	7	6.5	3	6	6	7	7	2	5.16667	0	1	1	1	1	0	0	4	1	1	0	1	0	1	0	1	0	1	0	1	2	0	0	1	0	1	0
4	0	807	3	7	7	1	1	6	7	7	7	7	7	7	6.5	1	7	7	4	7	4	5	1	0	1	0	0	0	0	2	1	1	0	1	0	1	0	1	0	1	0	1	4	0	0	1	0	1	0
4	0	360	6	3	6	1	1	5	6	3	6	4	6	6	5.1	5	5	5	5	5	5	5	1	0	1	0	0	1	0	3	1	1	0	1	0	1	0	1	0	1	0	1	0	1	0	1	0	1	0
4	1	389	6	6	6	1	1	4	6	4	4	4	6	5	5.1	4	5	5	6	5	4	4.83333	0	0	1	0	0	0	0	1	1	1	0	1	0	1	0	1	0	1	0	1	0	1	0	1	0	1	1
4	0	973	6	3	6	1	1	6	5	3	6	3	6	6	5	2	3	3	2	5	4	3.16667	1	1	1	0	0	1	1	5	1	1	0	1	0	1	0	1	0	1	0	1	0	1	1	1	0	1	0
4	1	455	6	2	6	1	1	4	2	3	6	3	2	5	3.9	1	5	2	2	5	4	3.16667	0	1	1	0	0	0	0	2	1	1	1	1	1	1	0	1	2	0	0	1	2	0	0	1	0	1	0
4	0	750	4	5	4	1	1	5	4	5	5	4	5	4	4.5	4	5	5	4	5	5	4.66667	1	1	1	1	1	1	0	6	1	1	0	1	3	0	0	1	0	1	1	1	3	0	0	1	4	0	0
4	1	841	6	4	6	1	1	6	7	3	6	2	4	6	5	6	6	6	2	6	6	5.33333	0	0	1	1	0	0	0	2	1	1	0	1	1	1	0	1	2	0	2	0	0	1	0	1	0	1	0
4	0	446	6	7	6	1	1	4	7	6	5	7	7	6	6.1	1	3	3	2	2	3	2.33333	1	1	1	1	0	0	1	5	1	1	0	1	0	1	0	1	0	1	0	1	0	1	0	1	0	1	0
4	0	662	6	6	6	1	1	4	6	6	6	4	7	6	5.7	4	5	4	5	6	4	4.66667	0	0	0	0	0	0	0	0	1	1	0	1	0	1	0	1	0	1	0	1	0	1	0	1	0	1	0
4	1	486	5	3	6	1	1	5	6	3	5	3	6	6	4.8	1	3	5	5	2	3	3.16667	0	1	1	1	0	0	0	3	1	1	0	1	0	1	0	1	0	1	0	1	1	1	0	1	0	1	0
4	1	780	5	4	5	1	1	5	4	3	5	2	3	6	4.2	4	6	2	4	5	5	4.33333	1	1	1	1	0	0	0	4	1	1	0	1	1	1	0	1	0	1	0	1	1	1	0	1	0	1	0
4	0	810	7	7	6	1	1	6	7	7	4	4	7	6	6.1	3	2	4	3	5	4	3.5	1	1	0	1	1	0	1	5	1	1	0	1	0	1	0	1	0	1	0	1	0	1	0	1	0	1	0
4	0	943	3	6	6	1	1	5	5	1	6	3	5	5	4.5	5	5	6	2	6	6	5	1	1	0	1	0	0	0	3	1	1	0	1	1	1	0	1	0	1	0	1	2	0	0	1	0	1	0
4	1	1277	6	7	6	1	1	7	6	7	7	4	7	6	6.3	5	5	5	5	7	6	5.5	1	0	0	0	0	0	0	1	1	1	0	1	0	1	0	1	0	1	0	1	0	1	0	1	0	1	0
4	1	755	6	7	6	1	1	7	7	7	6	4	7	6	6.3	3	4	4	3	5	5	4	1	1	1	1	0	0	1	5	1	1	0	1	0	1	0	1	0	1	0	1	0	1	0	1	0	1	0
4	1	503	6	3	6	1	1	6	5	3	6	3	6	6	5	7	7	6	6	7	7	6.66667	0	0	0	0	0	0	0	0	1	1	0	1	0	1	0	1	0	1	1	1	0	1	0	1	0	1	0
4	1	498	5	5	5	1	1	7	5	3	4	5	7	4	5	3	5	1	5	6	3	3.83333	1	0	0	0	0	1	0	2	1	1	0	1	0	1	1	1	0	1	0	1	0	1	0	1	0	1	0
4	1	655	7	4	6	1	1	6	6	6	7	3	7	7	5.9	6	7	7	6	6	6	6.33333	1	1	1	1	0	0	0	4	1	1	0	1	0	1	0	1	0	1	0	1	0	1	0	1	0	1	0
4	0	610	6	7	7	1	1	6	7	6	7	4	7	6	6.3	5	6	6	6	6	6	5.83333	1	1	1	1	0	0	1	5	1	1	0	1	0	1	0	1	0	1	0	1	0	1	0	1	0	1	0
4	1	958	6	7	6	1	1	6	7	6	7	6	6	6	6.3	6	5	6	6	6	6	5.83333	1	1	1	1	0	0	1	5	1	1	0	1	0	1	0	1	0	1	0	1	0	1	0	1	0	1	1
4	0	1150	7	7	7	1	1	7	7	7	7	3	7	7	6.6	6	7	7	6	7	7	6.66667	1	1	1	0	0	0	0	3	1	1	0	1	0	1	0	1	0	1	0	1	0	1	0	1	0	1	0
4	0	566	6	6	5	1	1	5	6	6	5	4	6	5	5.4	5	5	6	5	7	3	5.16667	0	0	0	0	0	0	0	0	1	1	0	1	0	1	0	1	0	1	0	1	4	0	0	1	0	1	1
4	1	568	5	3	5	1	1	5	4	2	4	4	4	4	4	6	4	5	5	4	5	4.83333	1	0	1	1	0	0	0	3	1	1	0	1	3	0	0	1	0	1	0	1	2	0	0	1	0	1	3
4	1	464	5	6	6	1	1	5	5	6	6	3	6	5	5.3	6	6	5	5	6	6	5.66667	0	1	1	1	1	0	0	4	1	1	0	1	0	1	0	1	0	1	0	1	1	1	0	1	0	1	1
4	1	617	6	7	6	1	1	3	6	6	6	6	7	6	5.9	3	4	4	3	4	3	3.5	0	1	1	1	1	0	1	5	1	1	1	1	0	1	0	1	0	1	0	1	0	1	0	1	0	1	0
4	0	436	5	3	7	1	1	6	5	3	5	2	5	5	4.6	4	6	6	6	6	4	5.33333	0	0	1	1	0	0	0	2	1	1	0	1	0	1	0	1	0	1	0	1	0	1	0	1	0	1	0
4	0	563	5	5	5	1	1	6	5	4	5	5	7	6	5.3	5	5	5	5	5	5	5	0	0	0	0	0	0	0	0	1	1	0	1	0	1	0	1	0	1	2	0	0	1	0	1	0	1	0
4	0	492	6	6	7	1	1	6	7	6	7	7	7	6	6.5	5	6	6	4	6	6	5.5	0	0	0	0	0	0	0	0	1	1	0	1	0	1	0	1	0	1	0	1	0	1	0	1	0	1	0
4	0	1294	6	6	7	1	1	6	6	6	7	4	7	5	6	2	6	7	6	6	6	5.5	0	0	0	0	0	0	0	0	1	1	0	1	0	1	0	1	0	1	0	1	0	1	0	1	0	1	0
4	1	2196	6	7	7	1	1	6	7	7	7	7	7	7	6.8	1	4	4	4	4	2	3.16667	1	1	1	1	1	1	1	7	1	1	0	1	0	1	0	1	0	1	2	0	0	1	0	1	2	0	4
4	1	514	6	6	6	1	1	6	6	6	5	6	6	6	5.9	6	7	6	7	7	7	6.66667	1	1	1	1	0	0	1	5	1	1	0	1	0	1	0	1	0	1	0	1	0	1	0	1	0	1	1
4	1	524	4	3	6	1	1	6	4	3	4	3	3	2	3.8	5	5	5	5	4	5	4.83333	1	0	1	0	0	0	0	2	1	1	0	1	1	1	0	1	0	1	0	1	0	1	0	1	0	1	2
4	0	454	7	7	7	1	1	7	7	7	6	6	7	7	6.8	7	7	7	7	7	7	7	1	1	1	1	0	0	0	4	1	1	0	1	0	1	0	1	0	1	0	1	0	1	0	1	0	1	0
4	1	685	5	5	5	1	1	5	3	3	4	4	6	4	4.4	3	5	5	5	5	5	4.66667	0	0	1	0	0	0	0	1	1	1	0	1	1	1	0	1	0	1	0	1	1	1	0	1	0	1	0
4	0	698	6	6	6	1	1	6	4	3	6	4	6	5	5.2	3	4	6	6	5	5	4.83333	1	0	1	1	0	0	1	4	1	1	0	1	1	1	0	1	0	1	0	1	2	0	0	1	0	1	1
4	0	514	6	6	7	1	1	5	7	6	6	3	6	6	5.8	5	6	6	7	6	6	6	1	1	1	0	1	0	0	4	1	1	0	1	0	1	0	1	0	1	0	1	4	0	1	1	0	1	2
4	1	365	6	6	7	1	1	7	7	7	7	6	7	6	6.6	7	7	7	7	7	7	7	1	1	1	1	0	0	1	5	1	1	0	1	0	1	0	1	2	0	0	1	0	1	0	1	0	1	0
4	0	473	1	2	5	1	1	4	3	1	5	1	2	3	2.7	4	4	5	5	5	5	4.66667	1	1	0	0	0	0	0	2	1	1	0	1	0	1	0	1	0	1	0	1	0	1	0	1	0	1	0
4	0	662	6	7	7	1	1	7	6	7	7	6	7	6	6.6	3	3	3	6	6	3	4	0	1	1	0	1	0	1	4	1	1	0	1	0	1	0	1	0	1	0	1	0	1	0	1	0	1	0
4	0	1721	5	5	6	1	1	4	6	4	5	3	6	6	5	3	5	6	4	6	5	4.83333	1	0	0	0	0	0	0	1	1	1	0	1	0	1	0	1	0	1	0	1	2	0	0	1	0	1	0
4	1	639	6	7	7	1	1	2	6	6	6	6	7	6	5.9	2	5	6	7	6	3	4.83333	1	1	1	0	0	1	1	5	1	1	0	1	0	1	0	1	0	1	0	1	0	1	0	1	0	1	1
4	1	664	5	4	6	1	1	6	5	4	6	2	6	5	4.9	6	6	5	5	6	6	5.66667	1	0	1	1	0	1	0	4	1	1	0	1	1	1	0	1	0	1	0	1	1	1	0	1	0	1	0
4	1	662	6	6	6	1	1	3	6	3	6	4	6	6	5.2	3	5	5	3	6	3	4.16667	1	0	1	0	0	0	0	2	1	1	4	0	0	1	0	1	0	1	0	1	1	1	0	1	0	1	0
4	0	850	1	2	6	1	1	6	3	1	3	1	2	2	2.7	5	5	6	5	5	5	5.16667	1	0	1	0	0	0	0	2	1	1	0	1	0	1	0	1	0	1	0	1	0	1	0	1	0	1	0
4	0	678	3	3	4	1	1	4	4	3	3	3	4	3	3.4	5	4	4	6	4	5	4.66667	1	0	0	1	0	0	1	3	1	1	0	1	1	1	0	1	0	1	1	1	0	1	0	1	1	1	1
4	1	840	7	7	7	1	1	7	1	7	7	7	7	7	6.4	1	7	7	1	1	1	3	1	0	1	1	1	0	0	4	1	1	0	1	0	1	0	1	0	1	0	1	0	1	0	1	0	1	0
4	0	496	6	6	7	1	1	6	6	6	7	3	7	7	6.1	3	6	7	7	7	7	6.16667	1	1	1	1	1	1	1	7	1	1	0	1	0	1	0	1	0	1	0	1	0	1	0	1	0	1	0
4	0	564	6	7	6	1	1	7	7	7	6	7	7	7	6.7	1	2	3	5	5	5	3.5	1	1	1	0	0	0	1	4	1	1	0	1	1	1	0	1	0	1	0	1	0	1	0	1	0	1	1
4	0	578	7	1	7	1	1	5	3	3	5	1	1	7	4	7	7	4	3	7	7	5.83333	0	0	1	0	0	0	0	1	1	1	2	0	1	1	4	0	4	0	4	0	1	1	4	0	4	0	0
4	0	1087	6	7	6	1	1	5	7	6	6	3	7	5	5.8	6	7	4	2	6	6	5.16667	0	1	0	1	0	0	0	2	1	1	0	1	0	1	0	1	0	1	0	1	1	1	0	1	0	1	0
4	0	843	5	5	6	1	1	5	5	5	5	3	5	5	4.9	5	6	6	6	6	6	5.83333	1	1	1	1	1	0	0	5	1	1	1	1	1	1	1	1	2	0	0	1	0	1	0	1	0	1	1
4	0	1275	5	6	6	1	1	6	3	5	6	5	5	6	5.3	2	6	6	2	2	2	3.33333	1	0	1	1	0	0	1	4	1	1	0	1	0	1	0	1	0	1	0	1	0	1	0	1	0	1	0
4	0	682	6	7	6	1	1	6	6	6	5	4	7	6	5.9	2	5	6	4	6	5	4.66667	1	1	1	0	0	0	1	4	1	1	0	1	0	1	0	1	0	1	0	1	1	1	0	1	0	1	0
4	1	519	6	7	6	1	1	6	7	6	6	6	6	6	6.2	5	6	6	6	6	6	5.83333	0	0	1	1	0	0	0	2	1	1	0	1	0	1	0	1	0	1	0	1	0	1	0	1	0	1	0
4	0	667	6	3	7	1	1	7	3	2	7	2	4	7	4.8	3	7	7	6	6	7	6	1	0	1	1	0	0	1	4	1	1	0	1	0	1	0	1	0	1	0	1	0	1	0	1	0	1	0
4	1	594	5	5	7	1	1	7	7	7	7	7	6	6	6.4	7	7	7	6	7	6	6.66667	0	0	0	0	0	0	0	0	1	1	0	1	0	1	0	1	0	1	0	1	0	1	0	1	0	1	1
4	0	551	6	7	7	1	1	6	5	7	7	3	7	6	6.1	4	5	4	7	6	2	4.66667	1	1	1	1	0	1	1	6	1	1	0	1	0	1	0	1	0	1	0	1	0	1	0	1	0	1	0
4	0	387	5	7	5	1	1	3	4	7	5	3	7	5	5.1	1	5	7	7	5	4	4.83333	1	0	1	1	1	0	1	5	1	1	0	1	2	0	0	1	0	1	0	1	2	0	0	1	0	1	2
4	0	360	6	7	6	1	1	6	6	6	6	5	7	6	6.1	3	3	5	3	4	4	3.66667	1	1	1	1	1	0	1	6	1	1	1	1	2	0	0	1	0	1	0	1	2	0	0	1	0	1	1
4	1	425	7	7	6	1	1	5	6	7	4	7	7	7	6.3	5	5	7	6	5	5	5.5	1	1	1	1	1	0	1	6	1	1	0	1	1	1	0	1	0	1	0	1	0	1	0	1	0	1	1
4	1	564	2	3	4	1	1	1	4	4	5	4	4	4	3.5	5	3	2	5	6	4	4.16667	0	0	0	0	0	1	0	1	1	1	0	1	0	1	0	1	0	1	0	1	0	1	0	1	0	1	0
4	0	647	1	3	4	1	1	4	3	1	1	3	2	4	2.6	4	4	4	4	4	4	4	0	0	0	0	0	0	0	0	1	1	0	1	2	0	0	1	0	1	0	1	0	1	0	1	0	1	0
4	1	441	1	1	7	1	1	7	1	1	3	1	1	3	2.6	4	4	1	2	4	4	3.16667	1	0	0	0	0	0	0	1	1	1	0	1	0	1	0	1	0	1	0	1	0	1	0	1	0	1	0
4	1	577	6	6	6	1	1	6	7	7	6	4	7	6	6.1	5	5	7	6	6	4	5.5	1	1	1	1	0	0	1	5	1	1	0	1	0	1	0	1	0	1	0	1	2	0	0	1	0	1	2
4	1	470	7	7	7	1	1	6	7	7	7	6	7	7	6.8	7	7	6	6	7	7	6.66667	1	0	0	0	0	0	0	1	1	1	0	1	0	1	0	1	0	1	0	1	1	1	0	1	0	1	0
4	1	724	3	6	7	1	1	6	6	6	6	4	6	6	5.6	4	3	2	5	3	5	3.66667	1	0	1	0	0	0	0	2	1	1	0	1	0	1	0	1	0	1	0	1	0	1	0	1	0	1	0
4	0	478	4	4	5	1	1	5	5	5	5	4	7	4	4.8	4	3	4	4	4	4	3.83333	1	1	1	1	0	1	0	5	1	1	0	1	0	1	0	1	0	1	0	1	0	1	0	1	0	1	0
4	1	533	5	6	7	1	1	6	6	7	7	3	7	6	6	5	5	6	6	6	5	5.5	0	1	1	1	0	1	1	5	1	1	0	1	0	1	0	1	0	1	0	1	0	1	1	1	0	1	0
4	1	410	5	2	6	1	1	6	5	3	7	2	4	5	4.5	1	4	6	5	5	4	4.16667	0	0	1	0	0	0	0	1	1	1	0	1	0	1	0	1	0	1	0	1	0	1	0	1	0	1	0
4	1	484	7	7	7	1	1	7	1	7	7	7	7	7	6.4	3	5	5	3	7	7	5	0	1	1	0	0	1	0	3	1	1	0	1	0	1	0	1	0	1	0	1	0	1	0	1	0	1	0
4	0	839	7	7	7	1	1	7	7	7	7	1	7	7	6.4	7	7	1	1	7	7	5	1	1	1	1	0	1	1	6	1	1	0	1	0	1	4	0	4	0	2	0	4	0	1	1	2	0	0
4	1	517	6	7	6	1	1	7	6	7	7	3	7	6	6.2	4	7	7	5	7	6	6	0	0	1	0	0	0	0	1	1	1	0	1	0	1	0	1	0	1	0	1	0	1	0	1	0	1	0
4	1	604	7	7	7	1	1	7	7	3	7	7	7	7	6.6	4	4	4	4	4	6	4.33333	0	0	1	1	0	0	0	2	1	1	0	1	0	1	0	1	0	1	0	1	0	1	0	1	0	1	1
4	0	885	7	7	7	1	1	7	7	7	7	7	7	7	7	6	6	6	6	6	6	6	1	1	1	1	1	0	1	6	1	1	1	1	1	1	0	1	0	1	0	1	1	1	0	1	0	1	1
4	0	642	5	7	7	1	1	7	6	3	6	5	6	6	5.8	3	3	4	4	3	4	3.5	1	0	1	1	0	0	0	3	1	1	0	1	0	1	0	1	0	1	0	1	0	1	0	1	0	1	0
4	1	1096	7	7	6	1	1	4	7	7	7	5	7	6	6.3	6	5	5	4	5	5	5	0	1	1	1	0	1	1	5	1	1	0	1	0	1	0	1	0	1	0	1	0	1	1	1	0	1	0
4	1	439	6	6	6	2	1	6	6	6	6	2	6	6	5.6	4	4	4	4	6	4	4.33333	1	0	1	1	0	0	0	3	1	1	0	1	0	1	0	1	0	1	0	1	0	1	0	1	0	1	0
4	1	292	5	3	6	1	1	5	4	3	6	2	4	5	4.3	5	5	3	4	5	5	4.5	1	0	1	0	1	1	0	4	1	1	0	1	1	1	0	1	0	1	0	1	1	1	0	1	0	1	0
4	1	349	5	3	6	1	1	5	2	3	6	3	3	5	4.1	6	3	3	4	6	3	4.16667	1	1	1	1	0	0	0	4	1	1	0	1	0	1	0	1	0	1	0	1	0	1	0	1	0	1	0
4	1	385	1	7	5	2	1	3	3	2	5	3	2	4	3.5	2	3	2	3	3	3	2.66667	0	0	1	0	0	0	0	1	1	1	0	1	0	1	1	1	1	1	1	1	2	0	0	1	3	0	0
4	1	290	6	4	6	1	1	6	5	4	6	4	4	6	5.1	6	6	6	5	6	7	6	0	0	1	0	0	0	0	1	1	1	0	1	0	1	0	1	0	1	0	1	0	1	0	1	0	1	0
4	1	276	5	3	6	1	1	5	2	2	5	1	2	5	3.6	5	5	4	5	5	4	4.66667	0	1	0	1	0	1	0	3	1	1	1	1	0	1	1	1	0	1	0	1	1	1	0	1	2	0	0
4	1	427	5	5	6	1	1	5	5	5	6	5	5	5	5.2	4	4	5	4	4	3	4	1	1	1	0	0	0	0	3	1	1	2	0	0	1	0	1	0	1	0	1	0	1	0	1	0	1	0
4	1	508	6	7	7	1	1	7	5	4	7	4	5	7	5.9	4	7	7	3	5	4	5	1	1	1	1	1	1	0	6	1	1	2	0	0	1	0	1	0	1	0	1	2	0	0	1	0	1	0
4	1	396	5	4	4	1	1	6	4	4	6	3	4	6	4.6	4	5	3	4	4	4	4	0	1	1	1	0	1	0	4	1	1	0	1	0	1	2	0	0	1	0	1	0	1	0	1	2	0	0
4	1	495	1	7	1	1	1	7	7	1	1	1	1	1	2.8	6	6	7	7	6	7	6.5	1	1	1	1	0	1	0	5	1	1	0	1	0	1	0	1	0	1	0	1	0	1	0	1	0	1	0
4	1	342	4	1	5	1	1	5	3	1	4	1	5	4	3.3	2	4	1	7	4	4	3.66667	0	0	0	0	0	0	0	0	1	1	0	1	0	1	0	1	0	1	0	1	0	1	0	1	0	1	0
4	0	392	5	3	6	1	1	6	6	3	5	3	6	3	4.6	1	2	4	5	5	4	3.5	0	0	0	0	0	0	0	0	1	1	0	1	1	1	0	1	0	1	0	1	0	1	0	1	0	1	0
4	1	419	2	2	7	1	1	7	1	1	5	7	2	7	4.1	7	7	7	7	7	7	7	1	0	1	1	0	0	0	3	1	1	0	1	0	1	0	1	4	0	0	1	0	1	3	0	0	1	2
4	1	513	7	1	7	1	1	7	7	1	7	1	4	6	4.8	7	7	7	7	7	7	7	0	1	1	1	0	0	1	4	1	1	0	1	0	1	0	1	0	1	0	1	0	1	0	1	0	1	0
4	0	761	3	1	3	1	1	4	3	1	4	1	3	3	2.6	1	4	5	4	6	4	4	1	1	1	1	1	1	1	7	1	1	0	1	1	1	0	1	0	1	0	1	0	1	0	1	0	1	0
4	1	371	6	6	6	1	1	5	6	6	6	5	6	6	5.8	5	6	6	5	6	5	5.5	0	0	0	0	0	0	0	0	1	1	0	1	0	1	0	1	0	1	0	1	0	1	0	1	0	1	0
4	1	458	4	1	4	1	1	4	1	1	1	1	1	1	1.9	1	4	1	4	4	4	3	0	0	1	1	0	1	1	4	1	1	0	1	0	1	0	1	0	1	0	1	0	1	0	1	0	1	1
4	1	633	7	7	7	1	1	7	7	7	7	1	7	7	6.4	7	7	1	1	7	7	5	1	1	1	1	1	1	1	7	1	1	0	1	0	1	0	1	0	1	0	1	0	1	0	1	0	1	1
4	1	429	5	5	5	1	1	3	5	3	5	2	5	5	4.3	5	5	2	6	6	5	4.83333	0	0	1	0	0	0	1	2	1	1	0	1	0	1	0	1	0	1	0	1	0	1	0	1	0	1	0
4	1	460	4	3	5	1	1	4	6	3	5	3	5	4	4.2	5	6	2	4	5	5	4.5	0	0	1	0	0	0	0	1	1	1	3	0	1	1	3	0	2	0	3	0	2	0	3	0	2	0	2
4	0	267	3	1	7	2	1	7	7	7	7	7	7	7	6	3	4	5	3	6	1	3.66667	1	0	1	1	1	1	0	5	1	1	0	1	0	1	0	1	2	0	0	1	3	0	0	1	0	1	0
4	1	386	5	3	7	1	1	5	6	4	7	4	7	7	5.5	4	5	6	5	6	5	5.16667	1	0	1	0	0	0	0	2	1	1	0	1	0	1	0	1	0	1	0	1	0	1	0	1	0	1	0
4	1	594	3	3	5	1	1	5	3	3	6	3	3	4	3.8	4	5	7	4	5	4	4.83333	0	0	1	0	0	0	0	1	1	1	0	1	1	1	0	1	0	1	0	1	0	1	0	1	0	1	0
4	1	452	6	4	7	1	1	5	6	4	6	4	6	5	5.3	4	5	5	6	5	6	5.16667	1	1	1	1	0	1	0	5	1	1	1	1	2	0	4	0	1	1	0	1	4	0	0	1	1	1	1
4	1	326	6	6	7	1	1	6	7	6	6	6	6	6	6.2	6	7	6	6	6	7	6.33333	1	1	1	1	0	0	0	4	1	1	0	1	0	1	0	1	0	1	0	1	4	0	0	1	0	1	0
4	1	460	5	6	6	1	1	7	5	4	6	5	6	5	5.5	5	5	6	7	5	5	5.5	1	1	1	1	0	0	1	5	1	1	0	1	2	0	1	1	0	1	0	1	0	1	0	1	0	1	1
4	0	368	3	3	5	1	1	5	1	2	7	2	2	6	3.6	5	6	6	5	6	6	5.66667	0	0	1	1	0	0	0	2	1	1	0	1	0	1	0	1	0	1	0	1	1	1	0	1	0	1	0
4	0	444	1	1	4	1	1	1	2	1	2	4	1	2	1.9	3	4	5	4	4	4	4	0	1	1	1	0	0	0	3	1	1	2	0	3	0	0	1	0	1	0	1	0	1	0	1	0	1	0
4	1	538	5	6	6	1	1	6	4	2	5	4	3	5	4.6	3	3	4	4	4	3	3.5	0	1	0	1	0	0	1	3	1	1	0	1	0	1	0	1	0	1	0	1	1	1	0	1	0	1	2
4	1	543	5	1	6	1	1	5	5	3	3	5	3	5	4.1	5	3	5	5	5	5	4.66667	0	1	1	0	1	0	0	3	1	1	0	1	0	1	0	1	0	1	0	1	0	1	0	1	0	1	0
4	0	387	6	2	6	1	1	6	3	2	3	5	6	6	4.5	6	6	6	6	6	6	6	0	0	1	0	0	0	0	1	1	1	0	1	0	1	0	1	0	1	0	1	0	1	0	1	0	1	0
4	1	438	4	3	4	1	1	4	3	3	4	3	4	3	3.5	4	5	4	4	4	4	4.16667	1	0	1	1	0	0	1	4	1	1	1	1	2	0	0	1	0	1	0	1	1	1	0	1	0	1	2
4	1	397	6	6	6	1	1	5	4	1	4	6	3	7	4.8	5	3	2	4	3	7	4	1	0	1	0	0	0	0	2	1	1	1	1	1	1	4	0	3	0	2	0	0	1	3	0	2	0	0
4	1	345	3	2	7	1	1	6	5	5	6	1	3	2	4	5	6	7	7	6	5	6	0	0	1	0	0	0	0	1	1	1	0	1	0	1	0	1	0	1	0	1	0	1	0	1	0	1	0
4	1	432	3	1	3	1	1	1	2	1	2	4	2	2	2.1	2	5	5	4	5	4	4.16667	0	0	1	1	0	0	1	3	1	1	0	1	0	1	0	1	0	1	0	1	0	1	0	1	0	1	1
4	1	478	5	3	6	1	1	5	6	3	6	2	4	6	4.6	6	6	5	4	6	4	5.16667	0	0	0	0	0	0	0	0	1	1	0	1	0	1	0	1	0	1	0	1	3	0	0	1	0	1	0
4	1	380	5	3	5	1	1	5	3	3	4	3	5	5	4.1	3	4	5	5	5	4	4.33333	1	0	1	1	0	0	0	3	1	1	0	1	2	0	2	0	0	1	0	1	3	0	0	1	0	1	3
4	0	297	6	6	7	1	1	6	7	6	6	3	3	6	5.6	5	6	7	2	7	6	5.5	0	0	1	0	0	1	1	3	1	1	0	1	0	1	0	1	0	1	0	1	0	1	0	1	4	0	0
4	1	700	7	3	7	1	1	7	6	6	7	3	3	7	5.6	7	7	6	7	7	7	6.83333	0	1	1	1	0	0	0	3	1	1	0	1	0	1	0	1	2	0	0	1	0	1	0	1	0	1	0
4	1	256	1	6	2	2	1	3	4	6	4	4	6	1	3.7	3	3	4	6	4	3	3.83333	0	0	1	0	0	0	1	2	1	1	1	1	2	0	0	1	0	1	0	1	0	1	0	1	3	0	0
4	1	477	1	1	7	1	1	7	2	1	6	4	6	7	4.2	5	5	5	2	6	5	4.66667	1	1	1	0	0	1	0	4	1	1	0	1	3	0	0	1	0	1	0	1	0	1	1	1	0	1	0
4	1	321	5	7	6	1	1	6	6	6	5	5	6	5	5.7	4	5	3	5	5	4	4.33333	0	1	1	1	1	0	1	5	1	1	0	1	0	1	0	1	0	1	0	1	0	1	0	1	0	1	0
4	1	335	5	3	5	1	1	4	5	3	6	4	4	5	4.4	5	4	5	5	5	5	4.83333	1	0	0	0	0	0	0	1	1	1	0	1	1	1	0	1	0	1	0	1	0	1	0	1	0	1	0
4	0	419	7	7	7	1	1	7	7	7	7	6	7	7	6.9	6	7	7	5	7	6	6.33333	1	1	1	1	0	1	1	6	1	1	0	1	0	1	0	1	0	1	2	0	0	1	0	1	0	1	0
4	1	475	6	3	7	1	1	7	7	6	6	6	7	5	6	4	7	3	4	7	4	4.83333	1	0	1	1	0	0	0	3	1	1	0	1	0	1	0	1	0	1	0	1	0	1	0	1	0	1	0
4	1	438	6	7	7	1	1	6	7	7	7	7	7	7	6.8	2	6	6	7	6	6	5.5	0	0	0	0	0	0	0	0	1	1	0	1	0	1	0	1	0	1	0	1	0	1	0	1	0	1	0
4	1	400	7	6	7	1	1	7	7	7	7	1	6	7	6.2	7	7	7	1	7	7	6	1	1	1	1	0	1	1	6	1	1	0	1	0	1	0	1	0	1	0	1	0	1	0	1	1	1	0
4	1	495	7	7	7	1	1	7	7	7	7	7	7	7	7	1	5	3	3	7	7	4.33333	1	1	1	1	1	0	1	6	1	1	0	1	0	1	0	1	0	1	0	1	0	1	0	1	0	1	2
4	0	435	2	6	6	1	1	6	5	3	6	4	7	6	5.1	2	4	5	5	6	5	4.5	0	0	1	0	0	0	0	1	1	1	0	1	1	1	0	1	0	1	0	1	0	1	0	1	0	1	0
4	0	591	6	6	7	1	1	7	6	5	6	4	6	6	5.9	2	5	5	3	5	5	4.16667	1	0	1	1	0	0	0	3	1	1	0	1	1	1	0	1	0	1	0	1	1	1	0	1	0	1	1
4	1	448	5	2	6	1	1	6	6	1	6	3	6	5	4.6	1	1	3	5	2	6	3	0	0	0	1	0	0	0	1	1	1	0	1	0	1	0	1	0	1	0	1	0	1	0	1	0	1	0
4	1	328	7	7	5	2	1	5	6	7	5	7	2	5	5.6	6	6	6	6	5	6	5.83333	1	0	0	1	1	0	1	4	1	1	2	0	0	1	0	1	2	0	2	0	0	1	0	1	0	1	0
4	0	631	1	1	3	1	1	5	1	1	1	3	2	1	1.9	1	1	3	2	3	2	2	0	0	1	0	0	0	0	1	1	1	0	1	0	1	0	1	0	1	0	1	0	1	0	1	0	1	2
4	1	487	6	6	6	1	1	6	6	6	6	6	6	6	6	6	6	6	6	6	6	6	0	1	1	1	0	1	0	4	1	1	0	1	0	1	0	1	0	1	0	1	0	1	0	1	0	1	0
4	1	490	2	2	3	1	1	3	1	2	2	5	2	3	2.5	4	5	6	2	5	4	4.33333	0	0	1	1	0	1	0	3	1	1	0	1	0	1	0	1	0	1	2	0	1	1	0	1	0	1	0
4	1	648	5	6	6	1	1	5	6	6	6	6	7	6	5.9	4	6	7	5	4	5	5.16667	1	1	1	1	0	0	0	4	1	1	0	1	1	1	0	1	0	1	0	1	0	1	0	1	0	1	0
4	0	909	7	4	7	1	1	7	7	4	7	7	7	7	6.4	4	4	4	4	7	4	4.5	1	1	1	1	1	0	1	6	1	1	0	1	0	1	0	1	0	1	0	1	0	1	0	1	2	0	0
4	0	621	2	2	6	1	1	6	6	2	6	4	3	3	4	5	5	7	5	7	6	5.83333	0	0	0	0	0	0	0	0	1	1	0	1	0	1	0	1	0	1	0	1	0	1	0	1	1	1	0
4	0	460	3	1	6	1	1	5	2	3	5	3	6	5	3.9	5	5	4	3	6	6	4.83333	0	0	0	0	0	0	0	0	1	1	0	1	0	1	2	0	0	1	0	1	2	0	0	1	0	1	0
4	1	534	7	3	5	1	1	5	3	2	6	1	4	5	4.1	4	3	5	4	4	4	4	1	1	0	1	0	1	1	5	1	1	4	0	0	1	4	0	0	1	0	1	0	1	0	1	0	1	0
4	1	522	5	2	5	1	1	3	7	2	5	2	7	2	4	5	3	5	4	5	4	4.33333	0	1	0	0	0	0	0	1	1	1	0	1	3	0	0	1	0	1	0	1	2	0	0	1	3	0	0
4	1	471	5	5	6	1	1	5	6	3	6	1	5	4	4.6	6	7	7	6	6	7	6.5	0	1	0	0	0	0	0	1	1	1	0	1	0	1	0	1	2	0	0	1	0	1	0	1	0	1	0
4	1	626	1	3	4	2	1	6	4	1	6	3	4	6	3.8	5	1	4	6	6	5	4.5	1	1	1	1	0	1	0	5	1	1	1	1	0	1	0	1	0	1	0	1	2	0	0	1	0	1	4
4	0	466	1	2	4	1	1	4	2	1	2	2	1	2	2.1	7	6	7	7	6	7	6.66667	1	1	1	0	0	0	0	3	1	1	0	1	1	1	0	1	0	1	0	1	0	1	0	1	0	1	0
4	0	621	1	1	2	1	1	2	1	1	1	4	2	1	1.6	3	3	5	4	4	3	3.66667	1	1	1	1	0	0	1	5	1	1	0	1	0	1	0	1	0	1	0	1	0	1	0	1	0	1	0
4	1	460	6	6	7	1	1	6	6	6	7	3	6	6	5.9	6	5	5	5	5	5	5.16667	1	0	1	1	0	0	1	4	1	1	0	1	0	1	0	1	0	1	0	1	1	1	0	1	2	0	0
4	1	494	5	1	6	1	1	7	3	1	5	1	3	2	3.4	5	5	7	7	6	7	6.16667	0	0	1	1	0	0	1	3	1	1	0	1	0	1	0	1	0	1	0	1	0	1	0	1	0	1	0
4	0	1274	7	1	7	1	1	7	1	1	7	1	6	7	4.5	7	7	1	1	7	7	5	0	0	1	0	0	1	1	3	1	1	4	0	0	1	0	1	4	0	0	1	0	1	0	1	0	1	0
4	1	470	5	3	5	1	1	5	3	3	6	7	4	5	4.6	2	5	6	6	5	5	4.83333	0	1	1	1	1	1	1	6	1	1	4	0	0	1	1	1	4	0	4	0	0	1	0	1	0	1	0
4	1	540	5	7	6	1	1	4	7	1	7	2	7	6	5.2	2	3	6	3	1	2	2.83333	1	1	1	1	1	0	1	6	1	1	0	1	0	1	0	1	0	1	0	1	0	1	0	1	0	1	2
4	1	740	6	3	7	1	1	7	6	3	5	3	4	5	4.9	7	7	6	7	7	2	6	1	1	1	1	1	1	0	6	1	1	0	1	0	1	0	1	0	1	0	1	0	1	0	1	0	1	0
4	1	410	6	6	6	2	1	5	6	3	7	3	6	6	5.4	7	5	3	6	7	7	5.83333	0	0	1	0	0	0	0	1	1	1	0	1	0	1	0	1	0	1	0	1	0	1	0	1	1	1	0
4	1	460	6	7	7	1	1	7	7	7	6	1	7	7	6.2	3	4	7	1	5	4	4	1	1	1	1	0	0	1	5	1	1	0	1	0	1	0	1	0	1	0	1	0	1	2	0	0	1	0
4	1	835	1	2	5	1	1	2	6	2	5	1	2	2	2.8	1	4	4	3	2	1	2.5	0	1	1	1	0	0	0	3	1	1	0	1	0	1	0	1	0	1	0	1	0	1	0	1	0	1	0
4	1	727	7	7	7	1	1	6	3	4	7	7	5	7	6	2	5	7	3	5	4	4.33333	1	1	1	0	0	0	1	4	1	1	0	1	0	1	0	1	2	0	2	0	0	1	0	1	0	1	0
4	1	620	4	4	4	1	1	4	4	4	4	1	4	4	3.7	4	1	4	4	4	1	3	1	1	0	0	1	1	0	4	1	1	0	1	2	0	0	1	2	0	0	1	0	1	0	1	0	1	2
4	0	345	7	2	6	1	1	6	6	3	7	3	6	7	5.3	7	6	6	6	7	7	6.5	0	0	1	0	0	0	0	1	1	1	0	1	0	1	0	1	4	0	2	0	0	1	4	0	1	1	0
4	0	508	4	1	7	1	1	6	6	4	7	1	7	5	4.8	2	4	7	4	6	4	4.5	1	1	1	1	1	1	1	7	1	1	0	1	0	1	0	1	0	1	0	1	0	1	0	1	0	1	1
4	1	380	4	4	6	1	1	7	3	4	4	3	5	5	4.5	4	4	4	4	4	4	4	0	0	1	1	0	1	0	3	1	1	0	1	0	1	0	1	0	1	0	1	0	1	0	1	0	1	0
4	1	337	4	2	7	1	1	6	4	2	7	1	4	6	4.3	7	7	6	7	7	7	6.83333	0	1	1	0	0	0	1	3	1	1	0	1	0	1	2	0	0	1	0	1	0	1	0	1	2	0	0
4	1	430	3	3	4	1	1	7	6	2	5	2	3	4	3.9	3	4	4	5	4	3	3.83333	0	0	1	0	0	0	0	1	1	1	0	1	0	1	0	1	0	1	0	1	0	1	0	1	0	1	0
4	1	545	6	3	7	1	1	6	6	3	7	3	7	6	5.4	1	3	3	4	2	3	2.66667	0	0	0	0	0	0	0	0	1	1	0	1	1	1	0	1	0	1	0	1	0	1	0	1	0	1	1
4	1	327	5	2	5	1	1	4	3	2	4	2	2	3	3.2	3	4	5	3	5	3	3.83333	0	1	0	0	0	0	0	1	1	1	0	1	0	1	2	0	0	1	0	1	0	1	0	1	0	1	0
4	1	383	5	1	6	1	1	5	5	1	5	2	3	3	3.6	3	3	1	5	5	6	3.83333	0	0	1	0	1	0	0	2	1	1	0	1	0	1	0	1	0	1	0	1	0	1	0	1	0	1	0
4	1	439	6	6	6	1	1	6	7	6	7	6	6	5	6.1	4	5	3	4	5	4	4.16667	0	0	1	1	0	0	0	2	1	1	0	1	0	1	0	1	0	1	0	1	1	1	0	1	0	1	0
4	1	402	5	3	6	1	1	5	4	7	7	3	6	6	5.2	3	3	4	4	5	5	4	0	1	1	0	1	1	1	5	1	1	0	1	1	1	0	1	2	0	0	1	0	1	0	1	0	1	0
4	0	454	5	3	7	1	1	7	7	3	4	3	7	6	5.2	3	7	6	3	5	5	4.83333	0	1	1	0	0	0	0	2	1	1	0	1	1	1	0	1	0	1	0	1	0	1	0	1	3	0	1
4	1	1117	5	7	5	1	1	5	6	4	4	2	5	7	5	2	5	6	5	4	4	4.33333	1	1	1	0	0	1	1	5	1	1	2	0	0	1	1	1	3	0	2	0	1	1	0	1	2	0	1
4	1	671	3	3	7	1	1	2	4	3	5	2	6	5	4	5	4	6	7	4	5	5.16667	1	1	1	1	0	0	0	4	1	1	0	1	0	1	0	1	0	1	0	1	0	1	0	1	1	1	2
4	1	498	7	7	7	1	1	6	7	7	7	7	7	6	6.8	5	6	7	6	6	5	5.83333	1	1	1	1	0	1	1	6	1	1	0	1	0	1	0	1	0	1	0	1	0	1	0	1	0	1	0
4	1	582	6	6	7	1	1	6	6	7	7	2	6	7	6	5	5	4	3	5	5	4.5	0	1	1	0	0	1	1	4	1	1	0	1	0	1	0	1	0	1	0	1	0	1	0	1	1	1	0
4	1	316	3	3	4	1	1	4	3	3	4	3	3	3	3.3	4	4	4	3	4	4	3.83333	0	0	1	0	0	0	0	1	1	1	0	1	1	1	0	1	0	1	0	1	0	1	0	1	0	1	3
4	1	893	4	5	7	1	1	7	3	2	7	1	5	4	4.5	4	7	5	7	5	7	5.83333	1	1	1	0	0	0	0	3	1	1	0	1	0	1	0	1	0	1	0	1	0	1	0	1	0	1	0
4	1	527	4	4	7	1	1	7	4	2	6	2	4	5	4.5	7	1	7	7	7	7	6	1	0	1	1	0	1	0	4	1	1	0	1	0	1	4	0	0	1	0	1	0	1	0	1	0	1	3
4	1	423	5	4	5	1	1	5	5	3	7	4	3	5	4.6	4	5	6	1	6	4	4.33333	0	0	1	1	0	1	1	4	1	1	0	1	1	1	0	1	0	1	0	1	1	1	0	1	2	0	0
4	1	669	4	6	7	1	1	7	7	3	7	7	1	7	5.6	3	7	6	6	7	7	6	1	0	0	0	1	1	0	3	1	1	0	1	0	1	0	1	0	1	0	1	0	1	0	1	0	1	0
4	1	355	2	6	6	1	1	6	5	5	6	2	6	6	5	6	3	2	5	5	4	4.16667	1	0	1	0	0	0	0	2	1	1	3	0	4	0	1	1	1	1	1	1	3	0	1	1	1	1	4
4	1	1278	5	3	5	1	1	5	5	3	6	3	4	4	4.3	4	3	6	2	6	6	4.5	0	0	1	0	0	0	0	1	1	1	0	1	0	1	0	1	0	1	0	1	1	1	0	1	0	1	1
4	0	1209	3	3	5	1	1	5	6	5	4	3	3	5	4.2	3	4	4	6	4	3	4	0	0	1	0	0	1	1	3	1	1	3	0	1	1	3	0	2	0	1	1	1	1	2	0	2	0	3
4	0	955	6	3	6	1	1	5	6	3	6	3	7	5	5	3	5	5	7	6	5	5.16667	0	0	0	1	0	0	0	1	1	1	1	1	0	1	1	1	0	1	0	1	0	1	0	1	0	1	2
4	1	416	7	7	7	1	1	7	7	7	7	3	5	7	6.4	7	7	7	1	7	7	6	1	1	1	1	0	1	0	5	1	1	0	1	0	1	0	1	0	1	1	1	0	1	0	1	0	1	0
4	1	567	5	6	6	1	1	5	6	5	6	4	6	5	5.4	4	4	5	5	5	3	4.33333	0	0	0	0	0	0	0	0	1	1	0	1	1	1	0	1	2	0	0	1	0	1	0	1	0	1	0
4	0	466	7	4	7	1	1	6	7	4	4	4	7	6	5.6	4	5	4	4	4	4	4.16667	0	0	1	0	0	0	0	1	1	1	0	1	0	1	0	1	0	1	0	1	0	1	0	1	0	1	0
4	0	446	2	2	2	1	1	2	2	1	3	1	3	2	2	1	3	4	4	4	3	3.16667	0	1	0	0	0	0	0	1	1	1	0	1	0	1	0	1	0	1	0	1	0	1	0	1	0	1	0
4	1	734	7	7	7	1	1	7	7	7	7	7	7	7	7	5	6	4	4	6	6	5.16667	0	1	1	1	1	1	1	6	1	1	0	1	0	1	0	1	0	1	0	1	0	1	0	1	0	1	0
4	1	511	3	7	1	1	1	1	1	4	5	1	7	1	3.1	1	1	4	1	4	1	2	1	0	0	0	0	0	0	1	1	1	0	1	4	0	0	1	0	1	0	1	0	1	0	1	0	1	0
4	1	648	3	6	6	1	1	4	7	6	6	3	5	4	5	1	2	1	4	5	4	2.83333	0	0	1	0	0	0	0	1	1	1	0	1	0	1	0	1	0	1	0	1	0	1	0	1	0	1	0
4	1	443	7	6	7	1	1	7	7	6	7	2	7	6	6.2	3	5	3	6	6	4	4.5	0	0	1	0	0	1	0	2	1	1	0	1	0	1	0	1	0	1	0	1	0	1	0	1	0	1	0
4	1	413	7	4	7	1	1	7	7	3	7	3	7	6	5.8	7	5	3	5	2	5	4.5	0	1	1	0	0	0	0	2	1	1	0	1	0	1	0	1	0	1	0	1	0	1	2	0	2	0	0
4	1	418	2	2	4	1	1	2	2	1	2	2	2	2	2.1	3	5	4	3	4	4	3.83333	0	0	0	1	0	0	0	1	1	1	0	1	0	1	0	1	0	1	0	1	0	1	0	1	0	1	0
4	1	376	4	3	6	1	1	5	5	4	6	1	5	5	4.4	5	6	3	2	6	5	4.5	1	0	1	1	0	0	0	3	1	1	0	1	0	1	0	1	0	1	0	1	0	1	0	1	1	1	0
4	1	281	6	6	7	1	1	7	7	4	7	5	4	7	6	1	7	7	7	7	7	6	1	1	1	1	0	1	0	5	1	1	0	1	0	1	0	1	2	0	0	1	0	1	0	1	2	0	0
4	1	526	5	6	5	1	1	6	7	3	6	3	6	6	5.3	3	5	6	5	5	3	4.5	0	1	1	1	0	0	0	3	1	1	0	1	0	1	0	1	0	1	0	1	0	1	0	1	0	1	0
4	1	424	7	7	7	1	1	7	7	7	7	3	7	7	6.6	5	4	5	4	5	4	4.5	1	1	1	1	1	1	1	7	1	1	0	1	0	1	0	1	0	1	0	1	0	1	0	1	0	1	0
4	1	311	7	5	6	1	1	5	5	7	7	4	6	7	5.9	5	6	1	2	7	7	4.66667	1	1	1	1	0	1	0	5	1	1	1	1	2	0	3	0	4	0	2	0	1	1	3	0	3	0	0
4	1	305	4	3	5	1	1	5	3	1	7	1	7	4	4	4	5	7	7	7	4	5.66667	1	1	1	1	0	0	1	5	1	1	0	1	1	1	1	1	0	1	0	1	0	1	0	1	0	1	3
4	0	874	6	3	7	1	1	7	6	6	6	5	4	7	5.7	1	5	3	2	6	7	4	0	1	1	0	0	0	1	3	1	1	0	1	0	1	0	1	0	1	0	1	0	1	0	1	3	0	0
4	1	924	3	1	4	1	1	2	2	1	4	2	2	2	2.3	3	3	6	1	4	3	3.33333	0	1	1	0	0	1	0	3	1	1	3	0	0	1	0	1	0	1	0	1	1	1	0	1	0	1	1
4	1	299	6	3	5	1	1	5	4	3	5	6	7	5	4.9	3	5	3	3	5	5	4	0	1	1	1	1	0	0	4	1	1	0	1	1	1	0	1	0	1	0	1	1	1	0	1	0	1	2
4	1	396	3	4	7	1	1	7	4	3	4	4	4	4	4.4	4	4	5	6	4	4	4.5	1	1	1	1	1	1	1	7	1	1	0	1	0	1	0	1	0	1	0	1	0	1	0	1	0	1	3
4	1	889	5	2	6	1	1	6	3	2	6	2	3	6	4.1	2	5	7	6	6	6	5.33333	0	0	1	0	0	0	0	1	1	1	0	1	0	1	0	1	0	1	0	1	0	1	0	1	0	1	0
4	1	463	6	5	4	2	1	7	5	3	4	1	4	5	4.4	3	2	4	5	5	5	4	0	0	1	0	0	1	0	2	1	1	1	1	1	1	0	1	1	1	0	1	3	0	2	0	1	1	0
4	1	376	2	3	5	1	1	6	2	7	5	2	1	4	3.7	6	6	6	2	5	6	5.16667	0	0	0	0	0	0	0	0	1	1	0	1	0	1	2	0	0	1	0	1	0	1	0	1	0	1	0
4	1	413	4	3	7	1	1	5	7	2	7	2	7	5	4.9	1	1	6	5	4	4	3.5	0	0	1	1	0	0	0	2	1	1	0	1	0	1	0	1	2	0	0	1	0	1	0	1	0	1	0
4	1	848	7	7	7	1	1	7	7	7	7	7	7	7	7	5	7	7	7	7	4	6.16667	1	1	1	1	0	1	1	6	1	1	0	1	0	1	0	1	0	1	0	1	0	1	0	1	2	0	4
4	0	621	7	7	7	1	1	7	7	7	7	2	6	7	6.4	6	7	7	4	7	2	5.5	1	1	1	1	0	1	1	6	1	1	0	1	0	1	0	1	0	1	0	1	0	1	0	1	2	0	1
4	1	380	3	1	3	1	1	3	1	1	3	1	1	1	1.8	7	4	3	4	5	5	4.66667	0	0	1	1	0	0	0	2	1	1	0	1	0	1	0	1	0	1	0	1	0	1	0	1	0	1	0
4	1	448	5	3	3	1	1	4	1	3	5	2	5	4	3.5	4	4	4	4	4	4	4	0	1	1	1	0	0	0	3	1	1	0	1	0	1	2	0	0	1	0	1	0	1	0	1	0	1	0
4	1	521	6	3	6	1	1	6	6	6	6	2	6	6	5.3	1	7	7	7	7	7	6	0	1	0	0	0	0	0	1	1	1	0	1	0	1	0	1	0	1	0	1	0	1	0	1	0	1	0
4	1	498	2	1	5	2	1	6	2	2	3	2	2	5	3	3	3	3	2	5	5	3.5	0	0	0	0	0	0	0	0	1	1	0	1	0	1	0	1	0	1	0	1	0	1	0	1	2	0	0
4	0	884	2	1	4	1	1	4	1	1	2	4	1	1	2.1	4	2	1	1	2	1	1.83333	1	0	1	0	0	0	1	3	1	1	0	1	1	1	0	1	0	1	0	1	0	1	0	1	0	1	0
4	1	725	7	6	7	1	1	6	7	7	7	6	7	7	6.7	6	6	7	2	6	6	5.5	1	1	1	1	0	1	0	5	1	1	0	1	0	1	0	1	0	1	0	1	4	0	0	1	0	1	0
4	1	572	5	7	6	1	1	7	2	2	7	2	7	7	5.2	7	1	1	1	2	1	2.16667	0	1	1	0	1	0	0	3	1	1	0	1	0	1	0	1	0	1	0	1	0	1	0	1	2	0	0
4	1	415	2	2	2	1	1	6	5	2	2	2	2	5	3	5	5	2	4	4	6	4.33333	0	0	1	1	0	0	1	3	1	1	0	1	0	1	3	0	1	1	0	1	1	1	0	1	1	1	0
4	1	1564	4	6	5	1	1	5	4	4	4	3	5	4	4.4	5	5	6	6	5	6	5.5	1	1	0	0	0	0	0	2	1	1	0	1	1	1	0	1	0	1	0	1	0	1	0	1	0	1	1
4	1	396	3	1	6	1	1	5	3	1	5	2	2	5	3.3	3	3	4	6	5	6	4.5	0	1	0	0	0	0	1	2	1	1	0	1	0	1	0	1	1	1	0	1	0	1	1	1	2	0	0
4	1	832	6	6	7	1	1	7	7	6	7	7	7	7	6.7	4	4	4	4	5	4	4.16667	1	1	1	1	0	0	0	4	1	1	0	1	0	1	0	1	0	1	0	1	0	1	0	1	1	1	0
4	1	420	6	6	6	1	1	6	4	4	7	4	4	6	5.3	4	6	4	2	6	4	4.33333	1	1	1	0	0	1	1	5	1	1	0	1	1	1	0	1	0	1	0	1	0	1	0	1	2	0	0
4	1	611	2	2	5	1	1	5	2	2	6	1	3	3	3.1	5	3	5	6	5	5	4.83333	0	1	1	0	0	0	0	2	1	1	0	1	0	1	0	1	0	1	0	1	0	1	0	1	0	1	1
4	1	766	7	4	7	1	1	7	7	1	7	3	7	7	5.7	7	7	7	7	7	7	7	0	1	1	0	0	0	0	2	1	1	0	1	0	1	0	1	0	1	0	1	0	1	0	1	0	1	0
4	1	273	6	6	6	1	1	6	6	6	6	6	6	6	6	1	5	7	5	6	5	4.83333	1	1	1	1	0	1	1	6	1	1	0	1	0	1	0	1	0	1	0	1	0	1	0	1	0	1	0
4	0	1703	6	7	7	1	1	7	7	5	6	7	7	5	6.4	4	4	3	3	5	3	3.66667	0	1	1	0	0	0	1	3	1	1	0	1	0	1	0	1	0	1	0	1	0	1	0	1	0	1	0
4	0	1046	7	6	7	1	1	6	6	6	7	1	7	7	6	5	7	3	1	7	5	4.66667	1	1	1	1	1	1	1	7	1	1	0	1	0	1	0	1	0	1	3	0	0	1	0	1	1	1	0
4	1	751	5	7	7	1	1	7	3	3	7	2	3	6	5	3	5	5	6	5	5	4.83333	1	1	1	1	0	0	0	4	1	1	0	1	0	1	0	1	0	1	0	1	0	1	0	1	0	1	0
4	1	534	5	4	2	1	1	1	2	1	4	2	4	3	2.8	1	4	3	4	4	1	2.83333	0	1	1	1	1	1	1	6	1	1	4	0	0	1	0	1	0	1	0	1	1	1	0	1	1	1	2
4	1	672	6	5	5	1	1	4	6	4	5	4	7	5	5.1	4	5	4	4	3	4	4	1	1	1	1	1	0	0	5	1	1	4	0	0	1	2	0	0	1	0	1	0	1	0	1	0	1	4
4	1	709	6	6	7	1	1	7	6	4	7	1	5	6	5.5	5	5	5	5	5	5	5	1	1	1	1	0	0	1	5	1	1	0	1	0	1	0	1	0	1	0	1	0	1	0	1	0	1	0
4	1	1422	2	2	5	1	1	6	2	2	2	3	3	2	2.9	5	2	4	6	6	5	4.66667	0	1	1	0	0	0	0	2	1	1	0	1	1	1	2	0	0	1	0	1	1	1	0	1	0	1	0
4	1	437	5	2	7	1	1	7	3	3	5	1	3	5	4.1	7	7	7	7	7	7	7	1	1	1	0	0	1	1	5	1	1	1	1	0	1	0	1	2	0	2	0	0	1	0	1	2	0	1
4	1	685	7	7	7	1	1	7	7	7	6	3	5	7	6.3	1	7	6	5	5	6	5	0	1	1	0	0	0	0	2	1	1	0	1	0	1	0	1	1	1	0	1	0	1	0	1	0	1	0
4	0	868	6	6	6	1	1	6	6	4	6	6	6	6	5.8	4	3	6	5	5	5	4.66667	0	1	1	0	0	0	0	2	1	1	0	1	0	1	1	1	0	1	0	1	0	1	0	1	0	1	0
4	1	764	5	6	7	1	1	7	7	7	7	7	7	6	6.6	3	4	5	6	4	3	4.16667	1	1	1	1	0	1	1	6	1	1	0	1	0	1	0	1	0	1	0	1	0	1	0	1	0	1	0
4	1	737	7	7	7	1	1	6	7	6	7	6	7	7	6.7	4	5	6	6	6	6	5.5	1	1	1	1	0	1	0	5	1	1	0	1	0	1	0	1	1	1	0	1	0	1	0	1	0	1	0
4	1	648	6	6	6	1	1	7	7	4	6	1	6	5	5.4	4	5	6	6	6	6	5.5	1	1	1	1	0	0	1	5	1	1	0	1	0	1	0	1	0	1	0	1	0	1	0	1	0	1	0
4	0	1642	6	5	6	1	1	5	5	5	5	4	6	6	5.3	1	5	6	3	5	2	3.66667	0	1	1	0	1	0	1	4	1	1	4	0	1	1	0	1	2	0	0	1	2	0	1	1	1	1	3
4	1	428	4	1	4	1	1	4	4	1	4	1	2	3	2.8	4	3	3	4	4	4	3.66667	0	1	1	0	0	0	0	2	1	1	0	1	0	1	0	1	2	0	0	1	0	1	1	1	1	1	0
4	1	494	4	4	5	1	1	4	4	2	7	3	4	4	4.1	4	4	4	4	4	4	4	0	1	1	1	0	0	0	3	1	1	0	1	2	0	0	1	0	1	0	1	2	0	0	1	0	1	0
4	1	674	7	2	6	1	1	7	7	6	7	3	7	7	5.9	5	6	3	5	6	2	4.5	1	0	1	0	0	0	0	2	1	1	0	1	0	1	0	1	0	1	0	1	0	1	1	1	2	0	0
4	1	796	3	1	6	2	1	7	2	1	6	4	3	6	3.9	7	1	6	5	1	4	4	0	1	0	1	0	1	1	4	1	1	0	1	0	1	0	1	0	1	0	1	1	1	0	1	0	1	1
4	1	485	5	3	5	1	1	6	4	3	4	3	5	3	4.1	5	5	6	5	5	5	5.16667	0	0	0	0	0	0	1	1	1	1	0	1	0	1	0	1	0	1	0	1	0	1	0	1	0	1	0
4	1	577	2	1	7	1	1	7	1	1	7	1	1	1	2.9	2	5	6	6	6	2	4.5	0	0	1	0	0	1	0	2	1	1	0	1	0	1	0	1	3	0	1	1	0	1	0	1	0	1	3
4	1	742	4	2	6	1	1	6	4	2	5	2	4	5	4	6	6	7	2	6	5	5.33333	0	1	0	0	0	0	1	2	1	1	0	1	0	1	0	1	0	1	0	1	0	1	2	0	1	1	0
4	1	528	7	7	7	1	1	7	7	7	7	7	7	7	7	7	7	7	7	7	7	7	1	1	1	1	0	1	1	6	1	1	0	1	0	1	0	1	0	1	0	1	0	1	4	0	0	1	0
4	1	1335	7	7	7	1	1	5	6	6	7	6	6	5	6.2	4	6	6	4	5	5	5	1	1	0	1	0	1	1	5	1	1	0	1	0	1	0	1	0	1	0	1	1	1	0	1	0	1	0
4	1	947	6	6	6	2	1	6	5	6	6	4	6	6	5.7	4	4	6	6	5	5	5	1	0	1	1	0	0	0	3	1	1	0	1	0	1	0	1	0	1	0	1	0	1	0	1	0	1	3
4	1	318	4	1	5	1	1	5	3	2	4	1	2	2	2.9	5	7	2	3	7	7	5.16667	0	0	1	0	0	1	0	2	1	1	0	1	0	1	4	0	0	1	0	1	0	1	2	0	0	1	0
4	1	731	5	5	6	1	1	2	5	3	4	6	5	5	4.6	2	2	2	2	2	5	2.5	0	0	1	1	0	1	0	3	1	1	0	1	0	1	0	1	0	1	0	1	0	1	0	1	0	1	0
4	1	455	5	4	5	1	1	4	4	3	7	3	7	7	4.9	4	4	4	5	6	4	4.5	1	0	0	1	0	0	0	2	1	1	0	1	1	1	0	1	0	1	1	1	0	1	0	1	1	1	0
4	1	619	7	6	6	1	1	6	7	6	6	7	6	6	6.3	4	7	4	2	6	6	4.83333	0	1	1	1	1	1	1	6	1	1	0	1	0	1	0	1	1	1	2	0	0	1	0	1	3	0	0
4	1	592	5	3	7	1	1	5	4	5	6	1	4	5	4.5	5	1	4	3	7	4	4	0	1	1	0	0	1	1	4	1	1	0	1	0	1	2	0	0	1	0	1	2	0	0	1	0	1	0
4	1	509	7	3	7	1	1	7	7	3	7	1	7	7	5.6	5	7	7	7	7	5	6.33333	1	1	1	0	1	0	0	4	1	1	0	1	0	1	0	1	0	1	0	1	0	1	0	1	0	1	0
4	1	444	3	3	6	1	1	4	6	2	6	5	6	5	4.6	5	6	5	5	5	2	4.66667	0	1	1	0	1	0	0	3	1	1	0	1	1	1	0	1	0	1	0	1	0	1	0	1	0	1	0
4	1	346	2	2	4	1	1	3	2	1	2	2	2	2	2.2	3	4	4	3	4	4	3.66667	0	0	0	1	0	0	1	2	1	1	0	1	0	1	0	1	0	1	0	1	0	1	0	1	0	1	0
4	1	575	6	7	5	1	1	6	6	5	6	3	7	6	5.7	3	3	6	6	4	3	4.16667	0	1	0	1	0	0	0	2	1	1	0	1	0	1	0	1	0	1	0	1	0	1	0	1	0	1	0
4	0	592	6	7	7	1	1	5	7	6	5	3	6	7	5.9	4	6	7	6	7	7	6.16667	0	1	1	0	0	0	0	2	1	1	0	1	0	1	0	1	3	0	0	1	2	0	0	1	0	1	0
4	1	515	7	5	6	1	1	5	7	3	7	7	7	6	6	4	6	2	5	4	6	4.5	0	0	1	0	0	1	1	3	1	1	0	1	0	1	0	1	0	1	0	1	0	1	0	1	0	1	0
4	1	462	1	2	7	1	1	5	3	2	7	1	3	2	3.3	1	5	7	5	4	5	4.5	0	1	1	1	0	0	0	3	1	1	0	1	0	1	0	1	0	1	0	1	0	1	0	1	0	1	0
4	1	755	6	7	6	1	1	6	6	7	6	7	7	6	6.4	2	2	3	3	5	3	3	1	1	1	1	1	1	1	7	1	1	0	1	0	1	0	1	2	0	0	1	0	1	0	1	0	1	0
4	1	979	6	4	6	1	1	6	4	4	6	4	6	5	5.1	5	6	5	2	6	5	4.83333	0	0	1	1	0	0	0	2	1	1	0	1	1	1	0	1	4	0	2	0	1	1	2	0	0	1	1
4	1	378	1	1	2	1	1	7	1	1	1	1	1	1	1.7	3	3	6	6	2	3	3.83333	1	0	0	1	1	0	0	3	1	1	0	1	0	1	2	0	0	1	0	1	0	1	0	1	0	1	0
4	1	2020	7	7	7	1	1	7	6	7	7	6	7	6	6.7	5	5	2	4	4	4	4	1	1	1	1	0	1	1	6	1	1	0	1	0	1	0	1	0	1	0	1	0	1	0	1	0	1	0
4	1	361	4	1	5	1	1	6	5	2	3	1	4	3	3.4	4	7	6	6	6	6	5.83333	0	0	1	0	0	0	0	1	1	1	0	1	0	1	0	1	0	1	0	1	0	1	0	1	0	1	0
4	1	618	4	2	5	1	1	6	5	1	4	2	3	4	3.6	5	6	6	4	6	4	5.16667	1	0	1	1	0	1	0	4	1	1	0	1	0	1	1	1	0	1	2	0	0	1	0	1	0	1	0
4	1	465	7	7	6	1	1	7	7	7	7	7	7	7	6.9	6	2	7	5	4	4	4.66667	1	1	1	1	0	0	0	4	1	1	0	1	0	1	0	1	0	1	0	1	0	1	0	1	0	1	0
4	1	345	6	7	6	1	1	6	7	7	6	4	7	7	6.3	3	6	7	6	6	6	5.66667	0	1	1	1	0	0	0	3	1	1	0	1	0	1	0	1	0	1	0	1	0	1	0	1	0	1	0
4	1	1238	7	3	6	1	1	7	5	5	7	2	5	7	5.4	3	6	5	3	6	5	4.66667	0	1	1	1	0	1	1	5	1	1	0	1	0	1	0	1	1	1	0	1	0	1	0	1	2	0	0
4	1	504	6	5	6	1	1	7	7	5	6	1	7	6	5.6	4	3	5	4	6	4	4.33333	0	0	1	0	0	0	0	1	1	1	0	1	0	1	0	1	0	1	0	1	0	1	0	1	0	1	0
4	1	2030	5	2	3	1	1	5	2	3	5	2	2	5	3.4	3	2	4	3	3	2	2.83333	0	1	0	1	1	0	0	3	1	1	0	1	0	1	1	1	0	1	0	1	0	1	0	1	0	1	0
4	1	536	5	2	7	1	1	7	7	2	6	1	6	3	4.6	3	5	7	6	5	5	5.16667	0	0	0	1	0	0	0	1	1	1	0	1	0	1	0	1	0	1	0	1	0	1	0	1	0	1	0
4	1	614	7	3	6	1	1	7	7	7	6	1	7	7	5.8	2	4	2	2	6	5	3.5	0	1	1	1	0	0	0	3	1	1	0	1	0	1	0	1	0	1	0	1	3	0	0	1	0	1	0
4	1	768	7	4	7	1	1	7	1	4	7	4	7	7	5.5	4	4	4	1	7	7	4.5	1	1	1	0	0	1	1	5	1	1	0	1	0	1	2	0	0	1	0	1	0	1	0	1	1	1	0
4	1	660	5	6	6	1	1	4	6	3	6	4	6	6	5.2	1	1	6	6	2	1	2.83333	0	0	0	1	0	0	0	1	1	1	0	1	0	1	0	1	0	1	0	1	0	1	0	1	0	1	2
4	1	455	4	4	6	2	1	6	2	2	4	2	2	4	3.6	4	2	2	6	2	1	2.83333	0	1	1	1	0	0	0	3	1	1	1	1	0	1	1	1	0	1	0	1	0	1	0	1	0	1	0
4	1	535	3	2	4	1	1	5	3	2	4	2	3	2	3	4	5	7	7	3	5	5.16667	1	1	1	1	0	1	1	6	1	1	0	1	0	1	0	1	0	1	0	1	0	1	0	1	0	1	3
4	1	2824	7	7	7	1	1	7	7	7	7	1	7	7	6.4	7	5	4	3	6	5	5	1	1	1	1	0	1	1	6	1	1	0	1	0	1	0	1	2	0	0	1	0	1	0	1	3	0	0
4	1	313	6	3	7	1	1	6	5	3	6	4	5	6	5.1	5	5	6	6	6	4	5.33333	1	0	1	0	0	0	0	2	1	1	0	1	0	1	0	1	0	1	0	1	0	1	0	1	0	1	0
4	1	379	3	1	5	1	1	6	2	1	3	1	5	2	2.9	6	6	7	6	6	6	6.16667	0	0	1	1	0	0	1	3	1	1	0	1	0	1	0	1	0	1	0	1	0	1	0	1	0	1	0
4	1	358	5	2	5	1	1	5	4	3	5	3	3	4	3.9	3	5	5	4	5	6	4.66667	0	1	0	0	0	0	0	1	1	1	0	1	0	1	0	1	1	1	0	1	0	1	0	1	0	1	1
4	1	623	7	6	6	1	1	7	6	6	6	4	6	7	6.1	6	4	6	2	6	4	4.66667	1	1	1	1	1	1	1	7	1	1	0	1	0	1	0	1	2	0	0	1	1	1	0	1	2	0	0
4	1	351	3	1	5	1	1	3	3	2	3	1	3	3	2.7	3	3	1	1	3	3	2.33333	0	0	1	1	0	0	1	3	1	1	0	1	1	1	1	1	2	0	0	1	0	1	0	1	1	1	0
4	1	444	5	2	3	1	1	6	5	2	6	1	6	5	4.1	1	1	1	1	1	4	1.5	1	0	0	1	0	0	0	2	1	1	0	1	0	1	0	1	0	1	0	1	4	0	0	1	0	1	0
4	1	303	1	2	5	1	1	5	3	2	5	1	5	3	3.2	5	3	5	5	6	3	4.5	0	0	1	1	0	0	1	3	1	1	0	1	0	1	0	1	0	1	0	1	0	1	0	1	0	1	0
4	1	606	6	4	4	1	1	4	4	4	5	4	4	4	4.3	4	3	6	3	3	5	4	1	1	1	0	0	0	0	3	1	1	0	1	1	1	0	1	1	1	0	1	0	1	0	1	0	1	0
4	1	918	6	3	5	1	1	7	2	4	7	1	6	6	4.7	5	2	3	2	4	7	3.83333	1	1	0	0	0	0	0	2	1	1	4	0	1	1	2	0	0	1	0	1	2	0	1	1	1	1	0
4	1	420	4	3	6	1	1	4	4	3	6	2	4	5	4.1	4	3	4	4	5	4	4	1	1	1	1	0	0	1	5	1	1	0	1	1	1	0	1	1	1	2	0	0	1	0	1	0	1	0
4	1	2857	4	5	6	1	1	4	5	3	6	4	4	5	4.6	2	4	7	4	4	2	3.83333	0	1	0	1	1	1	1	5	1	1	0	1	0	1	0	1	1	1	0	1	0	1	0	1	1	1	0
4	1	332	6	1	6	1	1	3	2	2	7	2	6	5	4	2	2	3	2	5	3	2.83333	0	1	0	0	0	0	1	2	1	1	0	1	0	1	0	1	1	1	0	1	0	1	0	1	1	1	0
4	1	360	2	3	6	1	1	4	4	3	5	3	2	4	3.6	5	5	6	4	6	4	5	0	0	1	0	0	0	0	1	1	1	0	1	0	1	0	1	0	1	0	1	0	1	0	1	0	1	0
4	1	409	4	2	6	1	1	6	3	2	6	2	2	2	3.5	6	6	6	6	6	6	6	0	1	1	1	1	1	1	6	1	1	0	1	0	1	0	1	1	1	0	1	0	1	0	1	0	1	0
4	1	863	5	7	7	1	1	7	7	6	6	7	7	6	6.5	5	6	4	6	6	4	5.16667	1	0	1	1	1	0	0	4	1	1	0	1	0	1	0	1	0	1	0	1	0	1	2	0	0	1	0
4	1	4363	5	3	7	1	1	6	2	3	7	4	3	3	4.3	6	5	2	2	5	5	4.16667	1	0	1	0	0	1	0	3	1	1	4	0	0	1	1	1	0	1	0	1	0	1	0	1	2	0	0
4	1	469	1	1	7	1	1	1	1	1	5	1	1	4	2.3	2	2	7	7	5	7	5	0	0	0	0	0	0	0	0	1	1	0	1	0	1	0	1	0	1	0	1	0	1	0	1	0	1	0
4	1	618	3	4	6	1	1	5	7	4	7	6	7	6	5.5	4	5	6	6	6	5	5.33333	1	1	1	0	0	0	1	4	1	1	0	1	0	1	0	1	0	1	0	1	0	1	0	1	0	1	2
4	0	6986	6	6	5	1	1	5	6	6	7	7	6	5	5.9	7	7	7	7	7	7	7	0	0	0	0	0	0	0	0	1	1	0	1	1	1	1	1	0	1	0	1	0	1	0	1	0	1	3
4	1	362	7	6	6	2	1	7	7	6	7	4	7	6	6.3	7	6	6	2	6	7	5.66667	1	0	1	0	0	1	1	4	1	1	0	1	1	1	4	0	2	0	0	1	1	1	2	0	1	1	4
4	1	307	2	1	4	1	1	4	3	3	4	3	1	4	2.9	1	1	1	1	1	1	1	0	1	1	0	0	1	1	4	1	1	0	1	0	1	0	1	0	1	0	1	0	1	0	1	0	1	0
4	1	532	4	7	7	1	1	6	7	7	7	4	7	7	6.3	2	3	7	4	4	4	4	1	0	1	0	0	0	0	2	1	1	0	1	0	1	2	0	2	0	2	0	0	1	0	1	0	1	0
4	1	338	5	2	6	1	1	6	3	1	5	2	4	5	3.9	3	6	4	6	5	6	5	0	0	0	0	0	1	0	1	1	1	0	1	0	1	0	1	0	1	0	1	0	1	0	1	0	1	0
4	1	395	6	2	7	1	1	6	2	4	6	7	4	6	5	5	4	5	3	4	5	4.33333	0	1	1	0	0	0	1	3	1	1	0	1	0	1	1	1	0	1	0	1	3	0	1	1	2	0	0
4	1	479	6	4	7	1	1	7	7	4	7	7	7	7	6.3	4	4	7	6	7	4	5.33333	1	0	1	1	0	1	1	5	1	1	0	1	0	1	0	1	0	1	0	1	0	1	0	1	0	1	0
4	1	582	2	1	5	1	1	1	3	3	5	1	5	3	2.9	2	5	5	6	6	3	4.5	0	0	1	0	0	0	0	1	1	1	0	1	0	1	0	1	0	1	0	1	0	1	0	1	0	1	0
4	0	682	7	7	7	1	1	7	7	6	7	3	7	6	6.4	4	6	1	5	5	5	4.33333	0	0	1	1	0	0	0	2	1	1	0	1	0	1	0	1	0	1	0	1	0	1	0	1	0	1	0
4	1	682	7	7	7	1	1	7	7	7	7	7	7	7	7	7	7	7	7	7	4	6.5	0	1	1	1	0	0	1	4	1	1	0	1	0	1	0	1	0	1	0	1	0	1	0	1	0	1	0
4	1	515	4	3	3	1	1	5	3	3	3	3	4	3	3.4	4	4	4	5	5	5	4.5	1	0	1	0	1	1	0	4	1	1	0	1	1	1	1	1	0	1	0	1	0	1	2	0	0	1	0
4	1	433	2	1	6	1	1	4	3	1	3	1	1	4	2.6	4	4	4	6	4	4	4.33333	0	0	1	0	0	0	1	2	1	1	4	0	0	1	1	1	0	1	0	1	4	0	0	1	0	1	2
4	1	717	7	7	7	1	1	6	7	7	7	4	7	7	6.6	2	6	6	2	6	7	4.83333	0	0	1	1	0	1	1	4	1	1	0	1	0	1	0	1	0	1	0	1	0	1	0	1	0	1	1
4	1	453	1	2	2	1	1	3	2	2	2	1	2	1	1.8	5	6	6	6	5	6	5.66667	0	0	0	1	0	0	0	1	1	1	0	1	0	1	0	1	0	1	0	1	0	1	0	1	0	1	0
4	0	383	5	5	5	1	1	6	2	2	5	2	5	3	4	1	1	1	1	3	1	1.33333	0	1	0	1	0	0	1	3	1	1	0	1	0	1	0	1	0	1	0	1	0	1	0	1	0	1	0
4	1	924	5	6	6	1	1	6	5	4	6	2	7	5	5.2	5	5	5	5	5	4	4.83333	1	0	1	1	0	0	0	3	1	1	0	1	0	1	0	1	0	1	0	1	1	1	0	1	0	1	0
4	1	540	6	6	6	1	1	6	5	4	6	5	6	5	5.5	6	6	5	6	6	5	5.66667	0	0	0	1	0	0	0	1	1	1	0	1	1	1	0	1	0	1	0	1	0	1	0	1	0	1	0
4	1	1030	2	4	5	1	1	5	3	3	5	1	3	3	3.4	4	2	3	4	4	4	3.5	0	0	0	1	0	0	0	1	1	1	0	1	0	1	0	1	2	0	0	1	0	1	0	1	0	1	0
4	1	826	3	4	6	1	1	6	4	3	4	6	2	4	4.2	4	4	6	4	6	5	4.83333	1	0	1	1	1	1	1	6	1	1	0	1	1	1	0	1	0	1	0	1	0	1	0	1	0	1	0
4	1	17418	5	3	5	1	1	5	3	3	5	3	3	5	4	4	4	5	4	5	4	4.33333	1	1	1	0	0	0	1	4	1	1	4	0	0	1	0	1	0	1	0	1	2	0	0	1	0	1	0
4	0	398	3	4	5	1	1	4	3	3	4	3	3	3	3.5	4	5	7	5	5	5	5.16667	0	0	0	1	0	0	1	2	1	1	0	1	0	1	0	1	0	1	0	1	0	1	0	1	0	1	1
4	0	346	7	7	7	1	1	6	7	7	7	7	7	7	6.9	3	6	6	5	6	5	5.16667	0	1	1	1	1	1	0	5	1	1	0	1	0	1	0	1	0	1	0	1	0	1	0	1	0	1	2
4	1	278	5	2	6	1	1	5	3	3	5	3	5	5	4.2	5	5	6	3	5	5	4.83333	1	0	1	0	0	0	1	3	1	1	4	0	2	0	2	0	2	0	1	1	2	0	1	1	2	0	1
4	1	403	7	7	7	1	1	4	7	7	7	7	7	7	6.7	1	1	1	7	2	1	2.16667	1	1	1	1	1	1	1	7	1	1	0	1	0	1	0	1	0	1	0	1	0	1	0	1	0	1	2
4	0	489	5	5	6	1	1	4	5	5	6	4	6	5	5.1	4	4	4	4	4	4	4	1	1	1	1	1	0	0	5	1	1	0	1	0	1	1	1	0	1	0	1	0	1	0	1	0	1	4
4	1	372	6	7	7	1	1	6	6	7	7	7	7	5	6.5	5	5	5	5	7	3	5	0	1	0	1	0	0	0	2	1	1	0	1	0	1	0	1	0	1	0	1	0	1	0	1	0	1	0
4	1	288	5	5	3	1	1	5	6	2	6	3	6	6	4.7	2	4	3	3	2	6	3.33333	0	0	1	1	0	1	1	4	1	1	3	0	0	1	1	1	0	1	2	0	0	1	1	1	3	0	0
4	1	348	3	3	7	1	1	7	7	2	5	1	5	5	4.5	5	6	4	5	5	6	5.16667	0	0	1	0	0	0	0	1	1	1	0	1	3	0	0	1	0	1	0	1	0	1	0	1	0	1	3
4	1	360	5	5	6	1	1	5	5	5	5	3	5	5	4.9	4	7	7	6	6	4	5.66667	0	1	1	1	0	0	0	3	1	1	0	1	0	1	0	1	0	1	0	1	0	1	0	1	0	1	0
4	1	404	7	7	7	1	1	1	7	3	7	4	7	7	5.7	5	5	7	6	6	5	5.66667	1	1	1	1	0	1	0	5	1	1	0	1	0	1	0	1	0	1	0	1	0	1	0	1	0	1	0
4	0	324	4	6	4	1	1	6	4	4	4	3	6	4	4.5	6	5	4	6	6	6	5.5	1	1	1	1	1	0	1	6	1	1	0	1	0	1	0	1	0	1	0	1	0	1	0	1	0	1	1
4	1	506	6	7	6	1	1	6	7	7	7	4	7	6	6.3	6	6	6	6	6	4	5.66667	1	0	0	1	1	0	0	3	1	1	0	1	0	1	0	1	0	1	0	1	0	1	0	1	0	1	2
4	1	338	7	7	7	2	1	7	7	1	7	1	1	7	5.2	7	7	7	1	7	4	5.5	1	0	1	0	0	0	0	2	1	1	2	0	0	1	2	0	0	1	1	1	1	1	0	1	3	0	0
4	0	435	6	4	7	1	1	6	2	5	7	1	6	6	5	4	2	7	5	6	4	4.66667	1	1	1	1	0	0	1	5	1	1	0	1	0	1	0	1	0	1	0	1	0	1	0	1	0	1	2
4	1	457	5	7	5	1	1	6	3	4	7	3	7	6	5.3	5	5	3	3	6	5	4.5	1	0	1	1	1	1	1	6	1	1	0	1	0	1	0	1	0	1	0	1	0	1	0	1	0	1	0
4	1	351	6	5	5	1	1	6	5	5	6	3	5	5	5.1	7	7	6	6	6	7	6.5	0	1	1	0	0	1	0	3	1	1	0	1	0	1	2	0	0	1	0	1	3	0	0	1	0	1	0
4	1	364	5	5	6	1	1	6	5	3	5	3	4	3	4.5	4	5	5	3	5	3	4.16667	0	0	1	1	0	0	1	3	1	1	0	1	0	1	0	1	0	1	0	1	0	1	0	1	0	1	0
4	0	448	4	1	7	1	1	4	1	1	7	1	7	4	3.7	1	4	1	1	1	7	2.5	1	1	1	1	1	1	1	7	1	1	0	1	0	1	0	1	0	1	0	1	0	1	0	1	0	1	0
4	1	459	5	4	6	1	1	6	6	4	6	2	4	6	4.9	4	4	6	3	5	4	4.33333	1	1	1	1	0	1	1	6	1	1	0	1	0	1	0	1	0	1	0	1	1	1	0	1	0	1	0
4	1	416	6	6	7	1	1	6	7	7	6	6	7	7	6.5	3	5	3	5	5	5	4.33333	1	0	1	1	0	0	1	4	1	1	0	1	0	1	0	1	0	1	0	1	0	1	0	1	1	1	0
4	1	702	6	6	6	1	1	6	4	2	7	4	7	6	5.4	5	6	6	6	6	6	5.83333	1	1	1	1	0	1	1	6	1	1	1	1	2	0	0	1	0	1	1	1	1	1	0	1	1	1	0
4	1	500	6	7	6	1	1	6	7	6	6	6	6	6	6.2	7	7	7	7	6	5	6.5	0	0	1	1	0	1	0	3	1	1	0	1	0	1	0	1	0	1	0	1	0	1	0	1	1	1	0
4	0	624	6	6	6	1	1	6	6	5	6	7	6	6	6	2	5	6	5	5	4	4.5	0	1	0	1	0	0	0	2	1	1	0	1	0	1	0	1	0	1	0	1	0	1	0	1	0	1	0
4	1	614	7	7	6	1	1	1	7	7	6	7	7	7	6.2	2	6	3	2	7	2	3.66667	1	1	1	0	0	1	0	4	1	1	3	0	0	1	0	1	1	1	1	1	0	1	0	1	2	0	2
4	1	608	3	4	5	1	1	6	5	3	6	3	3	6	4.4	6	5	3	2	6	3	4.16667	0	1	1	0	0	0	1	3	1	1	4	0	0	1	0	1	2	0	0	1	1	1	1	1	4	0	0
4	1	285	6	7	7	1	1	6	7	7	7	7	7	6	6.7	6	7	7	6	6	6	6.33333	1	1	1	1	1	1	0	6	1	1	0	1	0	1	0	1	0	1	0	1	0	1	0	1	0	1	0
4	1	740	5	2	5	1	1	5	6	5	5	1	4	5	4.3	3	3	4	3	5	3	3.5	0	1	1	0	1	1	0	4	1	1	0	1	0	1	0	1	1	1	0	1	0	1	0	1	0	1	3
4	0	543	4	4	6	1	1	4	4	7	7	1	7	7	5.1	1	4	7	4	7	1	4	1	1	1	1	1	0	1	6	1	1	0	1	0	1	0	1	0	1	0	1	0	1	0	1	0	1	0
4	1	351	5	4	3	1	1	5	5	3	7	4	4	5	4.5	5	5	4	5	6	4	4.83333	0	0	1	1	0	0	1	3	1	1	3	0	3	0	0	1	2	0	2	0	2	0	2	0	1	1	3
4	0	765	4	1	4	1	1	4	1	1	3	4	2	2	2.6	4	4	3	4	4	4	3.83333	1	0	1	1	0	0	0	3	1	1	0	1	1	1	3	0	4	0	3	0	0	1	0	1	1	1	0
4	0	445	7	7	7	1	1	7	7	6	7	2	7	7	6.4	7	7	4	1	7	6	5.33333	0	1	1	1	0	0	1	4	1	1	0	1	0	1	0	1	2	0	0	1	0	1	0	1	0	1	0
4	1	326	7	5	7	1	1	7	3	2	3	2	2	6	4.4	7	6	7	1	7	5	5.5	0	0	1	0	0	0	0	1	1	1	0	1	0	1	0	1	0	1	0	1	0	1	0	1	0	1	0
4	1	520	6	3	6	1	1	6	7	3	6	4	6	6	5.3	6	3	5	3	5	5	4.5	0	1	1	1	0	1	0	4	1	1	0	1	0	1	0	1	0	1	0	1	0	1	0	1	0	1	0
4	1	536	7	7	7	1	1	7	7	7	7	7	7	7	7	7	7	7	7	7	7	7	1	0	1	0	0	1	0	3	1	1	0	1	0	1	4	0	0	1	1	1	0	1	0	1	2	0	0
4	1	856	6	3	6	1	1	5	4	3	6	4	5	6	4.8	4	5	4	5	5	5	4.66667	0	1	1	1	0	1	1	5	1	1	1	1	2	0	1	1	1	1	0	1	2	0	0	1	0	1	1
4	0	683	6	1	6	1	1	6	2	2	6	2	2	6	3.9	5	5	2	2	5	5	4	1	0	1	0	0	1	0	3	1	1	0	1	0	1	4	0	3	0	2	0	0	1	0	1	2	0	0
4	1	442	1	1	1	1	1	1	1	1	1	3	1	1	1.2	1	1	1	1	4	4	2	0	1	1	0	0	1	1	4	1	1	0	1	0	1	2	0	0	1	0	1	4	0	0	1	0	1	0
4	1	410	6	2	7	1	1	7	6	3	7	2	6	6	5.2	2	3	5	3	4	2	3.16667	0	1	1	1	0	1	1	5	1	1	0	1	0	1	0	1	0	1	0	1	0	1	0	1	0	1	0
4	1	1231	6	3	7	1	1	7	7	6	7	6	7	6	6.2	3	5	1	3	6	5	3.83333	1	0	1	0	0	1	0	3	1	1	0	1	0	1	4	0	0	1	0	1	0	1	0	1	2	0	0
4	1	383	7	4	2	7	0	3	4	3	6	1	5	7	4.2	7	7	6	3	6	3	5.33333	0	0	1	0	0	1	1	3	1	1	0	1	2	0	3	0	0	1	3	0	2	0	2	0	2	0	3
4	1	253	3	5	4	4	0	3	4	4	4	1	4	3	3.5	7	7	7	1	7	7	6	1	0	1	0	0	1	1	4	1	1	3	0	2	0	2	0	1	1	2	0	2	0	2	0	1	1	2
4	1	348	7	7	7	1	1	7	7	5	7	7	7	7	6.8	7	7	4	7	7	7	6.5	1	0	1	0	0	0	0	2	1	1	0	1	0	1	0	1	0	1	0	1	0	1	0	1	0	1	0
4	1	384	1	1	3	1	1	2	1	1	1	2	2	2	1.6	7	4	1	5	7	3	4.5	0	0	1	0	0	1	0	2	1	1	0	1	0	1	2	0	0	1	0	1	0	1	0	1	0	1	0
4	1	322	6	7	7	1	1	6	6	7	7	6	7	7	6.6	6	6	6	6	6	6	6	0	0	1	0	0	0	0	1	1	1	0	1	0	1	0	1	0	1	0	1	0	1	0	1	0	1	0
4	0	388	2	6	6	4	0	6	7	4	7	2	3	2	4.5	7	6	3	2	6	1	4.16667	0	1	1	0	0	1	1	4	0	0	2	0	4	0	3	0	4	0	4	0	0	1	1	1	0	1	2
4	1	292	6	5	2	2	1	3	5	3	6	6	3	3	4.2	7	4	3	1	6	5	4.33333	0	1	1	0	1	1	1	5	1	1	1	1	1	1	3	0	3	0	2	0	2	0	1	1	4	0	0
4	1	616	3	7	7	1	1	5	7	7	7	7	7	7	6.4	4	7	7	5	7	3	5.5	1	1	1	1	0	1	1	6	1	1	0	1	0	1	0	1	0	1	0	1	0	1	0	1	0	1	0
4	1	321	6	2	2	5	0	1	3	4	2	2	3	6	3.1	3	1	1	1	5	3	2.33333	0	0	1	1	0	1	1	4	1	1	1	1	1	1	0	1	3	0	3	0	2	0	4	0	3	0	0
4	1	416	6	2	5	1	1	4	6	1	6	2	6	5	4.3	4	5	4	4	7	5	4.83333	0	0	0	0	0	0	0	0	1	1	0	1	0	1	0	1	2	0	0	1	0	1	0	1	0	1	0
4	1	986	6	6	5	1	1	5	7	7	6	7	6	5	6	5	1	7	4	6	2	4.16667	1	1	1	1	1	0	1	6	1	1	1	1	3	0	2	0	0	1	0	1	2	0	0	1	0	1	2
4	1	709	6	2	6	1	1	5	3	2	6	4	2	6	4.2	6	6	3	2	6	5	4.66667	1	0	1	1	0	1	0	4	1	1	0	1	0	1	4	0	3	0	3	0	1	1	1	1	4	0	0
4	1	709	5	4	5	1	1	5	4	4	5	3	4	5	4.4	5	4	5	3	5	4	4.33333	1	0	1	0	0	1	1	4	1	1	3	0	1	1	1	1	1	1	1	1	1	1	1	1	2	0	1
4	1	1401	3	1	2	1	1	6	2	1	2	1	2	1	2.1	1	2	3	2	3	4	2.5	0	1	0	0	0	0	0	1	1	1	0	1	0	1	0	1	0	1	0	1	0	1	0	1	0	1	2
4	1	1054	7	6	6	1	1	7	7	6	7	6	7	6	6.5	4	6	6	4	7	5	5.33333	1	1	1	0	0	0	0	3	1	1	0	1	0	1	0	1	0	1	0	1	0	1	0	1	0	1	0
4	1	416	5	7	7	1	1	7	7	7	6	7	7	5	6.5	4	5	4	4	5	4	4.33333	1	1	1	0	0	1	1	5	1	1	4	0	0	1	0	1	0	1	0	1	2	0	0	1	0	1	0
4	1	461	6	5	6	1	1	6	5	6	7	3	6	6	5.6	6	5	6	5	6	4	5.33333	0	1	1	1	1	0	0	4	1	1	0	1	0	1	0	1	0	1	0	1	0	1	0	1	0	1	0
4	1	382	7	7	7	1	1	7	7	7	7	1	7	7	6.4	3	5	7	6	1	4	4.33333	0	1	1	1	1	0	0	4	1	1	0	1	0	1	1	1	0	1	0	1	0	1	0	1	0	1	0
4	1	338	7	5	7	1	1	5	4	5	5	5	5	6	5.4	1	5	2	4	4	3	3.16667	0	1	1	0	0	0	0	2	1	1	2	0	0	1	0	1	0	1	0	1	0	1	0	1	0	1	1
3	1	653	4	2	7	1	1	7	4	2	7	1	4	7	4.5	2	7	4	6	6	2	4.5	1	0	1	0	0	1	0	3	1	1	0	1	0	1	0	1	0	1	2	0	1	1	0	1	0	1	0
3	1	1003	3	3	5	1	1	1	5	3	5	3	3	3	3.4	1	5	6	7	6	1	4.33333	1	0	1	0	1	0	0	3	1	1	0	1	0	1	0	1	0	1	0	1	4	0	0	1	0	1	0
3	1	512	6	4	7	1	1	6	7	4	7	4	4	6	5.5	1	1	2	2	3	1	1.66667	1	1	1	1	0	0	0	4	1	1	0	1	0	1	0	1	0	1	0	1	0	1	0	1	0	1	0
3	0	421	2	1	2	1	1	5	3	1	1	3	5	2	2.5	5	3	5	6	5	3	4.5	0	0	1	0	0	0	0	1	1	1	0	1	1	1	0	1	2	0	1	1	1	1	0	1	0	1	1
3	0	455	6	7	7	1	1	7	7	7	7	6	7	7	6.8	4	5	5	5	7	5	5.16667	0	0	1	1	0	0	0	2	1	1	0	1	0	1	0	1	0	1	0	1	0	1	0	1	0	1	0
3	1	819	6	5	7	1	1	4	6	3	6	7	7	5	5.6	4	3	4	5	4	5	4.16667	0	0	1	1	1	0	0	3	1	1	2	0	0	1	0	1	0	1	0	1	3	0	0	1	0	1	2
3	0	390	6	7	6	1	1	6	6	6	6	3	7	6	5.9	5	6	6	6	6	6	5.83333	1	1	1	1	1	1	1	7	1	1	0	1	1	1	0	1	0	1	0	1	0	1	0	1	1	1	1
3	1	596	3	3	4	6	0	4	2	6	5	2	5	5	3.9	4	4	4	3	4	6	4.16667	0	0	0	0	0	0	1	1	1	1	2	0	0	1	4	0	3	0	2	0	2	0	2	0	3	0	2
3	1	475	6	7	6	1	1	7	7	6	6	6	5	7	6.3	4	5	5	5	7	5	5.16667	0	0	1	1	0	1	1	4	1	1	0	1	0	1	0	1	0	1	0	1	0	1	0	1	0	1	0
3	1	767	6	7	7	1	1	5	7	7	7	4	7	7	6.4	6	6	7	7	6	2	5.66667	1	1	1	0	0	1	0	4	1	1	0	1	0	1	0	1	1	1	0	1	0	1	0	1	2	0	0
3	1	657	6	5	6	1	1	5	6	6	5	5	6	6	5.6	4	3	4	5	3	4	3.83333	1	1	0	1	0	0	1	4	1	1	0	1	0	1	0	1	0	1	0	1	0	1	0	1	0	1	0
3	0	893	5	4	7	1	1	7	6	3	7	3	7	7	5.6	4	5	5	4	6	5	4.83333	0	1	1	1	0	0	1	4	1	1	0	1	1	1	0	1	3	0	1	1	0	1	0	1	0	1	0
3	0	397	7	7	7	1	1	7	7	7	7	7	7	7	7	7	7	7	7	7	7	7	1	0	1	0	0	0	0	2	1	1	0	1	0	1	0	1	0	1	0	1	0	1	0	1	0	1	0
3	1	570	6	6	6	1	1	6	7	7	7	6	7	7	6.5	4	4	6	1	6	5	4.33333	0	1	1	1	1	1	0	5	1	1	0	1	0	1	0	1	0	1	0	1	0	1	0	1	0	1	0
3	1	693	3	4	4	1	1	4	4	4	2	2	4	1	3.2	6	6	2	2	5	6	4.5	0	1	0	1	1	0	0	3	1	1	0	1	2	0	4	0	0	1	0	1	0	1	0	1	0	1	2
3	1	460	7	6	7	1	1	7	7	7	7	4	7	7	6.6	7	7	7	7	7	7	7	0	1	1	1	1	0	0	4	1	1	0	1	0	1	0	1	0	1	0	1	0	1	1	1	0	1	0
3	1	794	3	3	5	1	1	5	3	2	4	3	4	6	3.8	4	5	6	2	5	5	4.5	0	0	1	1	0	0	1	3	1	1	0	1	0	1	0	1	0	1	0	1	0	1	0	1	0	1	0
3	1	392	6	7	6	1	1	6	5	6	5	3	7	6	5.7	6	6	7	7	7	6	6.5	1	0	1	1	0	0	1	4	1	1	0	1	0	1	0	1	0	1	0	1	0	1	0	1	0	1	0
3	1	518	3	4	5	1	1	7	1	4	4	3	6	5	4.2	5	5	6	6	7	6	5.83333	1	1	1	1	1	0	0	5	1	1	0	1	1	1	1	1	0	1	0	1	1	1	0	1	0	1	3
3	0	581	6	7	6	1	1	6	2	2	6	2	7	6	5	6	5	7	3	6	5	5.33333	1	1	1	1	0	1	1	6	1	1	0	1	0	1	0	1	0	1	1	1	0	1	1	1	3	0	0
3	0	573	4	6	5	1	1	6	3	4	5	3	6	4	4.6	5	4	3	5	4	5	4.33333	1	1	1	1	1	1	1	7	1	1	0	1	0	1	0	1	0	1	0	1	0	1	0	1	0	1	0
3	0	1125	6	2	6	1	1	7	7	6	6	6	2	6	5.4	7	6	6	2	6	7	5.66667	0	0	0	0	0	0	0	0	1	1	0	1	3	0	1	1	0	1	1	1	4	0	3	0	3	0	1
3	1	468	7	7	7	1	1	7	7	7	7	7	7	7	7	4	5	7	5	6	4	5.16667	1	1	1	1	0	0	1	5	1	1	0	1	0	1	0	1	0	1	0	1	0	1	0	1	0	1	0
3	1	1472	6	7	6	1	1	7	7	7	6	4	7	6	6.3	5	4	5	4	5	3	4.33333	1	1	1	1	1	0	0	5	1	1	0	1	1	1	0	1	0	1	0	1	0	1	0	1	0	1	0
3	1	434	1	1	4	1	1	1	1	1	1	4	1	1	1.6	1	1	1	1	1	1	1	1	1	1	0	0	0	0	3	1	1	0	1	0	1	0	1	0	1	0	1	0	1	0	1	0	1	1
3	1	833	6	3	7	1	1	6	6	5	6	5	7	6	5.7	4	5	5	6	6	5	5.16667	0	0	1	1	0	0	0	2	1	1	0	1	0	1	0	1	0	1	0	1	0	1	0	1	0	1	3
3	0	715	6	7	6	1	1	6	7	6	6	7	7	7	6.5	4	6	7	6	6	2	5.16667	1	1	1	0	0	0	1	4	1	1	0	1	0	1	0	1	0	1	0	1	0	1	0	1	2	0	0
3	0	476	7	7	7	1	1	5	7	7	7	5	7	7	6.6	4	5	6	2	6	5	4.66667	0	0	1	0	0	0	0	1	1	1	0	1	0	1	0	1	0	1	0	1	0	1	0	1	0	1	0
3	0	704	7	7	7	1	1	7	7	7	7	7	7	7	7	4	4	7	7	4	7	5.5	0	0	1	1	0	0	1	3	1	1	0	1	0	1	0	1	0	1	0	1	0	1	0	1	0	1	0
3	0	539	6	7	7	1	1	6	7	7	6	7	7	7	6.7	4	6	7	7	7	6	6.16667	1	1	0	0	0	0	0	2	1	1	0	1	0	1	0	1	0	1	0	1	0	1	0	1	0	1	0
3	1	880	7	7	6	1	1	7	7	5	7	4	7	6	6.3	4	5	3	5	5	3	4.16667	0	1	1	1	1	0	1	5	1	1	0	1	0	1	4	0	2	0	0	1	0	1	0	1	0	1	0
3	1	1206	3	3	7	1	1	6	3	2	7	5	3	7	4.6	6	7	6	2	7	4	5.33333	1	1	0	1	0	0	1	4	1	1	0	1	0	1	0	1	0	1	0	1	0	1	1	1	0	1	1
3	1	425	5	6	7	1	1	5	5	6	7	6	4	6	5.7	4	4	6	5	5	2	4.33333	1	1	1	1	1	1	1	7	1	1	0	1	0	1	0	1	0	1	0	1	0	1	0	1	2	0	0
3	1	499	3	6	5	1	1	5	5	6	5	4	5	3	4.7	2	2	3	3	5	2	2.83333	1	1	1	1	1	1	1	7	1	1	0	1	0	1	0	1	0	1	0	1	0	1	0	1	0	1	0
3	0	1045	7	6	7	1	1	6	5	1	6	2	7	6	5.3	5	6	4	4	6	4	4.83333	0	0	0	0	0	1	0	1	1	1	0	1	0	1	0	1	2	0	0	1	0	1	0	1	0	1	0
3	1	444	3	3	5	1	1	3	3	5	3	3	3	5	3.6	3	5	4	5	5	5	4.5	0	1	1	1	0	0	0	3	1	1	0	1	0	1	1	1	0	1	0	1	0	1	0	1	0	1	0
3	0	476	6	6	6	1	1	6	5	6	6	4	6	5	5.6	4	5	5	5	4	3	4.33333	1	1	1	1	0	0	1	5	1	1	0	1	0	1	0	1	0	1	0	1	3	0	0	1	0	1	0
3	1	732	7	7	7	1	1	7	7	7	7	7	7	7	7	1	1	7	7	1	1	3	1	1	1	1	1	0	1	6	1	1	0	1	0	1	0	1	0	1	0	1	0	1	0	1	1	1	0
3	0	699	5	3	4	1	1	5	4	3	4	3	3	5	3.9	4	5	4	3	5	5	4.33333	1	1	0	0	0	0	1	3	1	1	1	1	1	1	0	1	0	1	0	1	0	1	0	1	0	1	0
3	1	579	3	1	7	1	1	7	6	3	7	3	7	6	5	4	4	5	6	6	6	5.16667	0	0	1	0	0	0	0	1	1	1	0	1	0	1	0	1	0	1	0	1	0	1	0	1	0	1	0
3	1	694	6	7	5	1	1	4	6	3	5	4	7	4	5.1	4	5	5	5	5	5	4.83333	0	0	1	1	0	0	1	3	1	1	0	1	0	1	0	1	0	1	0	1	0	1	0	1	0	1	0
3	1	570	7	3	6	1	1	7	3	1	5	1	3	4	4	4	3	5	3	6	6	4.5	0	1	1	1	0	1	1	5	1	1	0	1	0	1	0	1	0	1	0	1	0	1	0	1	0	1	0
3	1	629	7	7	7	1	1	7	7	7	7	7	7	7	7	5	7	6	1	7	1	4.5	1	1	1	0	1	0	1	5	1	1	0	1	0	1	0	1	0	1	0	1	0	1	0	1	0	1	0
3	1	532	7	1	7	1	1	7	7	1	7	7	7	7	5.8	2	3	6	6	3	6	4.33333	0	1	0	1	0	0	0	2	1	1	0	1	0	1	0	1	0	1	0	1	0	1	0	1	0	1	0
3	0	1047	6	7	7	1	1	6	7	5	7	6	7	7	6.5	3	4	6	6	5	3	4.5	0	0	1	1	1	1	1	5	1	1	0	1	0	1	0	1	0	1	0	1	2	0	0	1	0	1	0
3	1	683	6	6	6	2	1	6	7	3	6	3	6	6	5.5	2	3	6	3	6	3	3.83333	0	0	1	0	0	0	0	1	1	1	0	1	0	1	0	1	0	1	0	1	0	1	0	1	0	1	0
3	0	558	5	2	6	1	1	5	3	3	5	4	3	5	4.1	1	7	7	7	7	7	6	0	0	0	1	0	0	0	1	1	1	0	1	0	1	0	1	1	1	2	0	0	1	0	1	0	1	0
3	0	666	6	5	5	1	1	5	7	6	5	3	7	5	5.4	2	5	6	6	5	2	4.33333	0	0	1	0	0	0	1	2	1	1	1	1	0	1	0	1	0	1	0	1	0	1	0	1	1	1	0
3	0	468	4	6	5	1	1	5	6	6	6	4	6	7	5.5	4	4	5	5	6	5	4.83333	1	0	1	1	0	0	0	3	1	1	0	1	0	1	0	1	0	1	0	1	0	1	0	1	0	1	2
3	1	469	3	3	5	1	1	4	2	3	3	1	1	2	2.7	7	6	6	6	7	7	6.5	1	1	1	1	1	1	1	7	1	1	0	1	1	1	0	1	0	1	0	1	0	1	0	1	0	1	0
3	1	666	6	6	6	1	1	6	7	6	6	6	7	5	6.1	2	3	4	5	4	5	3.83333	1	0	0	1	1	0	0	3	1	1	0	1	0	1	0	1	0	1	0	1	0	1	0	1	0	1	0
3	0	428	5	6	6	1	1	6	6	5	6	4	6	5	5.5	4	6	6	4	6	5	5.16667	0	0	0	0	0	0	0	0	1	1	0	1	0	1	0	1	0	1	0	1	0	1	0	1	1	1	0
3	1	531	6	2	6	1	1	6	6	2	6	2	4	4	4.4	4	6	4	4	6	4	4.66667	0	1	1	0	0	0	0	2	1	1	0	1	0	1	0	1	0	1	0	1	0	1	0	1	0	1	2
3	1	554	4	2	7	1	1	5	3	3	5	3	5	5	4.2	5	5	1	3	7	5	4.33333	0	1	1	0	0	1	1	4	1	1	1	1	2	0	3	0	2	0	3	0	0	1	2	0	3	0	0
3	1	395	2	6	6	1	1	2	6	3	5	3	3	3	3.9	2	4	6	6	5	4	4.5	0	1	1	1	0	1	1	5	1	1	0	1	0	1	0	1	0	1	0	1	0	1	0	1	0	1	0
3	0	646	6	6	6	1	1	7	7	6	7	4	7	6	6.2	4	5	6	6	6	4	5.16667	0	1	1	1	0	0	0	3	1	1	0	1	1	1	0	1	0	1	0	1	0	1	0	1	0	1	0
3	1	648	5	7	1	1	1	3	6	3	6	6	7	6	5	2	3	4	4	4	3	3.33333	1	1	1	1	1	0	0	5	1	1	4	0	0	1	0	1	0	1	0	1	0	1	0	1	0	1	0
3	1	665	5	4	5	1	1	5	7	4	7	3	4	5	4.9	5	5	3	7	7	6	5.5	0	0	0	0	0	0	0	0	1	1	0	1	0	1	0	1	0	1	0	1	0	1	0	1	0	1	0
3	1	514	6	7	7	1	1	7	7	6	7	7	7	7	6.8	5	7	7	7	7	7	6.66667	1	1	1	1	0	0	0	4	1	1	0	1	0	1	0	1	0	1	0	1	0	1	0	1	0	1	0
3	0	555	6	4	5	1	1	5	4	3	2	4	6	3	4.2	3	3	2	5	4	3	3.33333	0	0	1	1	0	1	0	3	1	1	0	1	0	1	0	1	0	1	0	1	0	1	0	1	0	1	0
3	1	1677	7	3	5	1	1	6	6	5	4	3	3	7	4.9	5	2	5	3	2	2	3.16667	0	0	0	0	0	0	0	0	1	1	0	1	0	1	0	1	0	1	0	1	0	1	0	1	0	1	0
3	0	685	4	2	4	1	1	5	3	3	4	2	4	5	3.6	4	4	4	4	6	3	4.16667	0	0	1	1	0	0	0	2	1	1	0	1	0	1	0	1	0	1	0	1	0	1	0	1	0	1	0
3	1	873	5	7	7	2	1	6	2	7	7	6	7	7	6.1	4	6	6	4	6	4	5	1	1	0	1	1	1	1	6	1	1	0	1	1	1	0	1	0	1	0	1	0	1	0	1	0	1	0
3	0	581	4	2	5	1	1	3	4	1	6	4	4	4	3.7	4	5	3	4	5	6	4.5	1	1	0	0	0	0	0	2	1	1	0	1	0	1	3	0	0	1	0	1	0	1	0	1	1	1	0
3	1	1308	4	7	5	1	1	4	5	5	5	3	6	4	4.8	5	5	5	5	6	4	5	1	0	0	0	0	0	0	1	1	1	0	1	1	1	0	1	0	1	0	1	1	1	0	1	0	1	0
3	0	501	6	7	6	1	1	6	6	6	7	5	6	6	6.1	4	5	4	4	5	5	4.5	1	1	1	1	1	0	1	6	1	1	0	1	0	1	0	1	0	1	1	1	0	1	1	1	0	1	2
3	1	527	6	7	7	1	1	7	7	3	7	2	7	6	5.9	6	6	6	6	7	4	5.83333	1	1	1	1	0	0	1	5	1	1	0	1	0	1	0	1	0	1	0	1	0	1	0	1	0	1	0
3	0	761	6	6	6	1	1	6	6	6	6	1	6	7	5.6	5	6	6	6	6	7	6	1	1	1	1	0	1	1	6	1	1	0	1	0	1	0	1	3	0	0	1	0	1	2	0	2	0	0
3	1	754	6	7	6	1	1	5	7	6	6	6	7	6	6.2	4	4	6	6	6	4	5	1	1	1	1	1	0	1	6	1	1	0	1	0	1	0	1	0	1	0	1	1	1	0	1	0	1	0
3	1	584	6	3	7	1	1	7	7	3	7	3	6	5	5.4	2	4	5	3	3	3	3.33333	0	0	0	0	0	0	0	0	1	1	0	1	0	1	1	1	0	1	0	1	0	1	0	1	0	1	0
3	1	634	5	6	6	1	1	5	3	2	5	6	6	5	4.9	4	5	5	6	5	4	4.83333	1	1	1	1	1	1	0	6	1	1	0	1	0	1	0	1	0	1	0	1	0	1	0	1	0	1	0
3	0	526	3	4	5	1	1	5	3	3	4	3	3	3	3.6	4	3	5	4	5	5	4.33333	0	0	0	0	0	0	0	0	1	1	0	1	0	1	0	1	0	1	0	1	0	1	0	1	0	1	0
3	1	580	6	6	6	1	1	4	6	6	6	2	6	6	5.4	2	2	2	2	2	6	2.66667	0	0	1	0	0	0	0	1	1	1	0	1	0	1	0	1	0	1	0	1	0	1	0	1	0	1	0
3	1	697	4	5	7	1	1	7	7	4	7	7	7	7	6.2	3	4	3	4	5	4	3.83333	0	1	1	1	1	1	0	5	1	1	0	1	0	1	0	1	2	0	0	1	4	0	0	1	0	1	0
3	0	845	7	6	7	1	1	7	7	7	6	6	7	7	6.7	7	7	7	5	7	7	6.66667	1	0	1	1	1	1	1	6	1	1	0	1	0	1	0	1	0	1	0	1	0	1	0	1	0	1	0
3	1	515	6	3	6	1	1	6	6	1	6	6	6	5	5.1	2	4	4	3	4	5	3.66667	0	0	1	0	0	0	0	1	1	1	0	1	0	1	0	1	0	1	0	1	0	1	0	1	0	1	0
3	0	513	4	4	6	1	1	7	6	3	5	4	6	5	5	4	4	5	5	5	4	4.5	1	0	0	0	0	0	0	1	1	1	0	1	0	1	0	1	0	1	0	1	0	1	0	1	0	1	1
3	1	559	5	3	5	1	1	6	4	2	7	1	6	6	4.5	5	4	5	3	4	6	4.5	0	0	1	0	0	0	1	2	1	1	0	1	0	1	0	1	0	1	0	1	4	0	0	1	0	1	3
3	1	612	7	7	7	1	1	7	7	7	7	7	7	7	7	3	4	7	6	7	5	5.33333	1	1	1	1	0	1	1	6	1	1	0	1	0	1	0	1	0	1	0	1	0	1	0	1	0	1	0
3	0	454	5	7	5	1	1	6	6	4	6	2	7	7	5.5	4	4	6	5	6	4	4.83333	1	1	0	1	1	0	1	5	1	1	0	1	0	1	0	1	0	1	0	1	0	1	0	1	0	1	0
3	0	766	6	2	6	1	1	2	5	2	6	3	6	5	4.3	5	5	6	4	5	5	5	1	0	1	0	1	0	0	3	1	1	0	1	1	1	0	1	0	1	0	1	0	1	0	1	0	1	2
3	0	526	5	6	5	1	1	4	6	7	6	6	7	5	5.7	4	6	6	6	5	4	5.16667	0	0	0	1	0	0	1	2	1	1	0	1	0	1	0	1	0	1	0	1	0	1	0	1	0	1	4
3	1	630	6	7	6	1	1	6	7	7	6	5	7	6	6.3	4	5	7	4	4	5	4.83333	1	0	1	1	0	0	1	4	1	1	0	1	0	1	0	1	0	1	0	1	0	1	0	1	0	1	0
3	1	472	1	3	5	2	1	3	2	1	1	1	1	4	2.2	1	4	4	5	5	5	4	1	0	1	0	0	1	0	3	1	1	0	1	0	1	0	1	0	1	0	1	0	1	1	1	0	1	0
3	1	631	6	7	6	1	1	6	6	4	6	4	4	6	5.5	3	4	4	4	4	4	3.83333	0	1	1	1	1	1	1	6	1	1	0	1	0	1	0	1	0	1	0	1	0	1	0	1	0	1	0
3	1	494	4	4	5	1	1	5	4	3	4	2	4	3	3.8	2	4	5	4	4	5	4	1	1	1	1	0	0	0	4	1	1	0	1	1	1	0	1	0	1	0	1	0	1	0	1	0	1	2
3	1	919	4	3	4	1	1	4	3	3	3	4	3	3	3.4	4	5	4	4	4	4	4.16667	0	0	1	0	0	0	0	1	1	1	2	0	3	0	0	1	0	1	0	1	3	0	0	1	0	1	2
3	1	379	6	6	7	1	1	7	7	7	6	7	7	7	6.7	7	7	7	7	6	7	6.83333	0	0	1	1	0	1	0	3	1	1	0	1	0	1	0	1	0	1	0	1	0	1	0	1	0	1	0
3	0	394	6	7	7	1	1	6	7	3	7	6	7	6	6.2	6	6	6	6	6	6	6	0	0	1	0	0	0	0	1	1	1	0	1	0	1	0	1	0	1	0	1	0	1	0	1	0	1	1
3	0	442	7	7	6	1	1	6	7	7	7	7	7	7	6.8	4	6	6	6	5	2	4.83333	1	1	1	1	1	1	1	7	1	1	0	1	0	1	0	1	0	1	0	1	0	1	0	1	0	1	0
3	1	1519	6	7	7	1	1	7	7	6	7	1	7	7	6.2	4	6	3	3	6	4	4.33333	0	0	1	0	0	0	0	1	1	1	0	1	0	1	0	1	0	1	0	1	0	1	0	1	0	1	0
3	1	861	5	3	7	1	1	6	7	7	6	2	7	6	5.6	1	1	2	1	2	1	1.33333	0	0	1	1	0	0	1	3	1	1	0	1	0	1	0	1	0	1	0	1	0	1	0	1	0	1	0
3	1	1162	6	4	7	1	1	7	7	5	7	4	7	6	6	1	5	6	5	5	6	4.66667	1	0	1	0	0	0	0	2	1	1	0	1	0	1	0	1	0	1	0	1	0	1	0	1	0	1	0
3	1	1004	6	1	7	6	0	6	4	2	7	1	2	7	4.3	6	6	6	2	6	7	5.5	0	0	1	0	0	1	0	2	1	1	1	1	0	1	0	1	4	0	4	0	0	1	3	0	4	0	0
3	1	506	5	2	5	1	1	5	5	2	5	3	4	3	3.9	4	5	5	5	5	3	4.5	0	0	1	0	0	0	0	1	1	1	0	1	2	0	2	0	0	1	0	1	0	1	0	1	0	1	0
3	1	392	5	7	6	1	1	7	7	3	7	3	7	6	5.8	2	3	6	5	5	2	3.83333	0	0	0	0	0	0	0	0	1	1	0	1	0	1	0	1	0	1	0	1	0	1	0	1	0	1	0
3	0	516	5	4	6	1	1	5	3	3	5	1	4	4	4	2	2	4	5	6	4	3.83333	1	1	1	1	0	0	0	4	1	1	0	1	0	1	0	1	0	1	0	1	0	1	0	1	0	1	0
3	1	1388	6	6	1	2	1	3	6	6	6	4	7	6	5.1	4	6	6	2	5	5	4.66667	1	0	0	0	0	0	0	1	1	1	0	1	2	0	2	0	0	1	0	1	2	0	0	1	0	1	3
3	0	558	4	4	5	1	1	4	4	4	4	4	5	4	4.2	5	7	7	4	5	7	5.83333	1	0	1	1	0	0	0	3	1	1	0	1	1	1	0	1	0	1	1	1	0	1	0	1	1	1	0
3	1	447	3	3	3	1	1	3	3	3	3	3	3	3	3	1	7	7	1	3	1	3.33333	0	0	0	0	0	0	0	0	1	1	0	1	0	1	0	1	0	1	0	1	0	1	0	1	0	1	0
3	1	509	6	7	6	1	1	6	7	7	6	7	7	6	6.5	2	2	4	4	4	4	3.33333	0	1	1	0	0	1	1	4	1	1	0	1	0	1	0	1	0	1	0	1	0	1	0	1	0	1	1
3	0	682	6	7	6	1	1	6	2	7	6	6	7	7	6	3	4	5	4	4	4	4	1	1	1	0	0	0	0	3	1	1	0	1	0	1	0	1	0	1	0	1	0	1	0	1	0	1	0
3	1	830	6	6	6	1	1	7	7	7	7	7	7	7	6.7	4	4	6	5	5	6	5	0	1	0	1	0	0	0	2	1	1	0	1	0	1	0	1	0	1	0	1	2	0	0	1	0	1	4
3	0	468	6	6	7	1	1	6	7	5	6	6	7	7	6.3	3	5	6	4	5	3	4.33333	0	0	1	0	0	0	1	2	1	1	0	1	0	1	0	1	0	1	0	1	0	1	0	1	0	1	0
3	0	675	5	6	6	1	1	5	5	3	4	4	5	5	4.8	3	2	6	4	5	6	4.33333	1	1	1	1	0	1	1	6	1	1	0	1	0	1	0	1	0	1	0	1	0	1	0	1	0	1	0
3	0	927	7	7	7	1	1	4	7	7	7	3	7	7	6.3	1	1	7	4	6	4	3.83333	1	0	1	0	1	0	0	3	1	1	0	1	0	1	0	1	0	1	2	0	0	1	0	1	1	1	0
3	0	401	6	5	7	1	1	5	6	4	7	6	7	6	5.9	4	6	4	5	6	4	4.83333	1	1	1	0	0	0	0	3	1	1	0	1	0	1	0	1	0	1	0	1	0	1	0	1	0	1	1
3	0	893	6	7	7	1	1	6	7	7	7	7	7	6	6.7	6	6	7	6	7	6	6.33333	1	0	1	1	0	0	0	3	1	1	0	1	0	1	0	1	3	0	0	1	1	1	0	1	0	1	0
3	0	468	5	6	6	1	1	4	7	3	7	4	6	5	5.3	1	3	2	4	3	4	2.83333	0	1	1	0	0	0	0	2	1	1	0	1	0	1	0	1	0	1	0	1	0	1	0	1	0	1	1
3	0	452	5	5	6	1	1	6	6	4	6	3	7	5	5.3	4	5	5	4	5	3	4.33333	0	0	0	0	0	0	0	0	1	1	0	1	0	1	0	1	0	1	0	1	0	1	0	1	0	1	0
3	1	790	3	6	5	2	1	6	7	3	2	6	6	6	5	6	6	7	7	6	7	6.5	1	1	1	1	1	1	0	6	1	1	0	1	0	1	0	1	0	1	0	1	3	0	0	1	0	1	1
3	1	592	6	7	6	1	1	4	7	5	6	4	7	6	5.8	4	4	5	5	5	4	4.5	1	1	1	1	0	1	1	6	1	1	0	1	1	1	0	1	0	1	0	1	3	0	0	1	0	1	1
3	0	689	5	4	6	1	1	6	4	4	6	2	4	6	4.7	4	4	6	3	5	5	4.5	1	1	1	1	1	0	1	6	1	1	0	1	1	1	0	1	0	1	0	1	0	1	0	1	0	1	0
3	1	454	5	6	6	1	1	6	5	5	5	4	7	5	5.4	3	2	4	3	4	3	3.16667	0	1	0	1	1	0	1	4	1	1	0	1	0	1	0	1	0	1	0	1	0	1	0	1	0	1	0
3	1	569	4	4	7	1	1	7	6	3	6	2	6	5	5	4	5	6	6	5	5	5.16667	0	0	0	1	0	0	0	1	1	1	0	1	0	1	0	1	0	1	1	1	0	1	0	1	0	1	0
3	1	1018	7	6	7	2	1	5	7	6	7	6	6	7	6.4	2	2	2	3	5	4	3	1	1	1	1	1	1	1	7	0	0	0	1	0	1	0	1	0	1	0	1	0	1	0	1	0	1	2
3	1	673	6	7	6	1	1	6	7	7	6	7	7	6	6.5	5	3	6	6	6	3	4.83333	1	0	1	1	0	1	0	4	1	1	0	1	0	1	0	1	0	1	0	1	1	1	0	1	0	1	0
3	1	846	6	6	5	2	1	6	6	6	5	7	4	6	5.7	5	6	3	2	6	5	4.5	1	1	1	0	0	1	0	4	1	1	1	1	0	1	0	1	0	1	2	0	0	1	0	1	2	0	0
3	0	590	3	1	7	1	1	5	3	1	7	1	3	5	3.6	3	6	6	7	6	6	5.66667	0	1	1	0	0	0	0	2	1	1	0	1	0	1	0	1	0	1	0	1	0	1	0	1	0	1	0
3	0	614	3	6	6	1	1	6	5	4	6	3	5	4	4.8	4	3	5	5	6	5	4.66667	1	0	0	0	0	0	0	1	1	1	0	1	0	1	0	1	0	1	0	1	0	1	0	1	0	1	1
3	1	751	6	4	7	1	1	7	5	4	6	4	6	5	5.4	6	6	6	4	6	4	5.33333	1	1	1	0	0	0	0	3	1	1	0	1	0	1	0	1	0	1	0	1	2	0	0	1	0	1	2
3	1	738	7	7	7	7	0	6	7	7	6	2	6	7	6.2	2	2	4	2	7	4	3.5	0	0	1	0	0	1	0	2	1	1	0	1	0	1	0	1	0	1	0	1	0	1	1	1	0	1	0
3	1	641	6	5	5	1	1	6	5	5	6	6	6	6	5.6	2	4	3	3	5	3	3.33333	0	0	1	0	0	1	0	2	1	1	1	1	0	1	0	1	1	1	0	1	1	1	0	1	1	1	0
3	1	481	5	6	5	2	1	2	6	3	6	6	5	6	5	5	6	6	2	6	6	5.16667	1	1	1	0	1	0	0	4	1	1	3	0	3	0	1	1	0	1	1	1	3	0	0	1	1	1	0
3	1	1205	7	6	6	1	1	6	3	7	7	1	3	6	5.2	6	6	2	2	6	7	4.83333	1	0	1	0	0	1	1	4	1	1	1	1	0	1	0	1	2	0	0	1	0	1	3	0	2	0	1
3	1	563	6	4	7	1	1	6	5	3	7	4	4	7	5.3	5	5	5	5	7	5	5.33333	1	1	1	1	0	1	1	6	1	1	0	1	0	1	0	1	0	1	0	1	0	1	0	1	0	1	0
3	0	923	5	4	5	1	1	5	5	3	5	5	5	4	4.6	5	5	5	6	5	5	5.16667	1	1	1	1	1	0	0	5	1	1	0	1	0	1	0	1	1	1	0	1	0	1	0	1	0	1	0
3	1	515	5	3	5	1	1	5	5	5	5	4	6	5	4.8	3	3	3	4	5	5	3.83333	0	0	1	0	0	0	1	2	1	1	0	1	0	1	0	1	0	1	0	1	0	1	0	1	0	1	2
3	1	681	5	6	5	1	1	5	6	5	5	4	6	5	5.2	4	4	5	3	5	4	4.16667	1	1	1	0	0	0	1	4	1	1	1	1	2	0	0	1	1	1	0	1	0	1	0	1	1	1	1
3	1	563	5	4	6	1	1	3	4	3	7	4	3	7	4.6	3	5	6	6	5	3	4.66667	0	1	1	1	0	0	1	4	1	1	0	1	0	1	0	1	0	1	0	1	0	1	0	1	0	1	0
3	0	421	6	7	6	1	1	7	6	6	6	6	7	6	6.3	4	5	6	5	5	5	5	1	0	1	1	0	0	1	4	1	1	0	1	0	1	0	1	0	1	0	1	2	0	0	1	0	1	0
3	1	575	5	3	6	1	1	5	6	2	7	2	3	5	4.4	2	6	4	2	6	4	4	1	1	1	1	0	0	1	5	1	1	0	1	0	1	0	1	1	1	0	1	0	1	0	1	0	1	0
3	1	653	5	7	7	1	1	7	7	6	7	3	7	7	6.3	3	7	7	7	7	1	5.33333	1	1	1	1	0	1	1	6	1	1	4	0	0	1	0	1	2	0	0	1	0	1	4	0	1	1	1
3	1	486	3	1	5	1	1	7	1	1	1	1	1	2	2.3	5	7	7	6	7	4	6	1	0	1	0	0	0	0	2	1	1	0	1	0	1	1	1	0	1	0	1	0	1	2	0	0	1	0
3	1	665	5	2	5	1	1	5	5	1	6	3	3	4	3.9	3	5	6	4	5	5	4.66667	0	0	1	0	0	0	0	1	1	1	0	1	0	1	0	1	1	1	1	1	1	1	0	1	0	1	0
3	1	456	6	6	7	1	1	6	7	7	7	7	7	7	6.7	5	5	6	6	6	5	5.5	1	1	1	1	1	1	1	7	1	1	0	1	0	1	0	1	0	1	0	1	0	1	0	1	0	1	0
3	0	664	5	7	6	1	1	7	7	7	4	4	6	6	5.9	4	5	5	3	5	4	4.33333	1	1	1	1	0	0	1	5	1	1	0	1	0	1	0	1	0	1	0	1	0	1	0	1	0	1	0
3	0	563	6	7	7	1	1	6	3	6	6	3	6	6	5.6	4	4	6	6	4	1	4.16667	0	1	1	1	0	1	0	4	1	1	2	0	0	1	0	1	0	1	0	1	4	0	0	1	0	1	0
3	0	521	2	1	5	1	1	5	5	3	4	5	3	3	3.6	5	5	6	6	5	2	4.83333	1	1	1	0	1	0	0	4	1	1	0	1	0	1	1	1	0	1	0	1	1	1	0	1	0	1	1
3	1	1169	7	7	6	1	1	7	6	7	6	3	7	7	6.3	5	6	5	5	7	5	5.5	1	1	1	1	0	1	1	6	1	1	2	0	0	1	0	1	3	0	2	0	1	1	3	0	2	0	0
3	1	789	7	7	7	1	1	7	7	7	7	1	7	7	6.4	1	7	7	5	7	1	4.66667	1	1	1	1	0	1	1	6	1	1	2	0	0	1	0	1	4	0	2	0	0	1	4	0	2	0	0
3	1	524	7	7	7	1	1	6	3	6	6	3	6	1	5.2	4	6	4	5	6	5	5	0	0	1	0	0	0	0	1	1	1	2	0	0	1	1	1	2	0	2	0	1	1	0	1	2	0	0
3	1	612	4	4	6	1	1	7	6	2	7	2	3	2	4.3	6	2	4	6	6	5	4.83333	1	0	0	1	1	0	0	3	1	1	0	1	0	1	0	1	0	1	0	1	0	1	0	1	0	1	0
3	1	525	6	6	7	1	1	7	7	3	7	4	7	7	6.1	6	6	7	6	6	6	6.16667	0	0	1	1	1	1	0	4	1	1	0	1	0	1	0	1	0	1	0	1	0	1	0	1	0	1	0
3	1	720	7	2	7	1	1	7	3	2	7	2	7	7	5.1	6	2	2	2	6	6	4	0	1	1	1	0	1	1	5	1	1	3	0	0	1	0	1	4	0	1	1	0	1	4	0	3	0	0
3	1	420	7	6	7	2	1	6	7	6	7	4	5	5	6	6	5	6	3	6	5	5.16667	1	1	1	1	0	0	0	4	1	1	1	1	1	1	2	0	3	0	1	1	0	1	0	1	0	1	0
3	1	399	6	6	6	1	1	6	6	6	6	4	6	7	5.9	4	6	6	6	6	5	5.5	0	0	1	0	0	0	0	1	1	1	0	1	0	1	0	1	0	1	0	1	0	1	0	1	1	1	0
3	1	532	6	7	7	1	1	7	7	7	7	7	7	7	6.9	4	5	6	4	6	4	4.83333	1	1	1	0	0	0	1	4	1	1	0	1	0	1	0	1	0	1	0	1	0	1	0	1	0	1	0
3	1	543	3	3	6	1	1	6	4	2	5	3	5	4	4.1	3	5	7	6	7	2	5	0	0	1	0	0	0	0	1	1	1	0	1	0	1	0	1	0	1	0	1	0	1	0	1	0	1	1
3	0	697	7	7	7	1	1	7	7	7	7	7	7	7	7	6	6	7	6	7	6	6.33333	0	1	1	0	0	1	1	4	1	1	0	1	0	1	0	1	0	1	0	1	0	1	0	1	1	1	0
3	0	779	6	3	4	1	1	4	3	2	6	6	4	6	4.4	6	4	6	2	6	5	4.83333	0	0	1	1	0	0	0	2	1	1	0	1	0	1	0	1	0	1	0	1	0	1	0	1	0	1	3
3	0	439	5	7	6	1	1	5	6	7	6	6	7	6	6.1	3	5	6	6	5	6	5.16667	0	0	0	1	0	0	1	2	1	1	0	1	0	1	0	1	0	1	0	1	0	1	0	1	0	1	0
3	0	451	7	6	7	1	1	5	7	5	7	4	6	7	6.1	3	4	4	3	5	6	4.16667	0	1	1	1	0	0	0	3	1	1	0	1	0	1	0	1	0	1	0	1	0	1	0	1	0	1	0
3	0	629	5	7	6	1	1	6	7	6	6	6	7	5	6.1	4	5	5	5	4	4	4.5	0	1	1	1	0	0	1	4	1	1	0	1	0	1	0	1	0	1	0	1	0	1	0	1	0	1	1
3	0	765	3	6	6	1	1	6	5	3	4	3	5	3	4.4	2	4	4	3	5	3	3.5	1	1	1	1	0	0	1	5	1	1	0	1	0	1	0	1	0	1	0	1	0	1	0	1	0	1	1
3	0	616	5	6	6	1	1	5	6	4	6	5	6	5	5.4	4	5	4	4	5	4	4.33333	0	0	1	1	0	0	1	3	1	1	0	1	0	1	0	1	1	1	1	1	0	1	0	1	0	1	0
3	0	770	6	6	7	1	1	5	5	3	5	2	5	7	5.1	2	3	3	3	3	2	2.66667	1	1	1	1	1	1	1	7	1	1	0	1	0	1	0	1	0	1	1	1	1	1	2	0	0	1	0
3	0	1163	6	7	7	1	1	4	5	7	7	7	7	6	6.3	1	1	1	2	2	2	1.5	0	1	1	1	0	0	0	3	1	1	0	1	0	1	0	1	0	1	0	1	0	1	0	1	0	1	0
3	1	766	5	3	4	2	1	6	3	3	5	1	5	6	4.1	6	4	4	4	4	4	4.33333	1	1	1	0	0	0	0	3	0	0	4	0	1	1	0	1	1	1	1	1	1	1	0	1	1	1	1
3	1	1030	2	1	4	1	1	3	1	2	1	3	1	3	2.1	3	3	7	4	5	4	4.33333	0	0	0	0	0	0	0	0	1	1	0	1	0	1	0	1	2	0	0	1	0	1	0	1	3	0	0
3	1	600	5	7	6	1	1	6	6	6	7	7	7	6	6.3	6	6	6	6	6	2	5.33333	1	0	0	1	0	0	0	2	1	1	0	1	0	1	1	1	0	1	0	1	1	1	0	1	0	1	0
3	1	538	4	1	7	1	1	5	1	1	4	2	5	4	3.4	4	4	7	4	7	4	5	0	1	1	0	0	1	0	3	1	1	0	1	0	1	0	1	0	1	0	1	0	1	0	1	0	1	0
3	1	624	4	4	4	1	1	4	4	3	4	4	4	4	3.9	3	4	4	4	5	4	4	1	0	0	1	0	0	1	3	1	1	0	1	0	1	0	1	0	1	0	1	0	1	0	1	0	1	0
3	0	498	3	1	5	1	1	6	1	1	6	1	1	1	2.6	1	1	2	1	2	1	1.33333	0	0	1	1	0	1	0	3	1	1	0	1	0	1	0	1	0	1	0	1	0	1	0	1	0	1	0
3	0	509	5	7	6	1	1	6	5	7	6	5	6	6	5.9	6	5	6	6	6	6	5.83333	0	1	1	1	0	1	0	4	1	1	0	1	1	1	0	1	0	1	0	1	0	1	0	1	0	1	4
3	1	449	7	7	6	1	1	7	7	7	7	7	7	7	6.9	5	5	4	7	6	5	5.33333	1	1	1	0	0	1	0	4	1	1	0	1	0	1	0	1	0	1	0	1	0	1	0	1	0	1	0
3	1	545	6	7	6	1	1	5	7	6	7	7	7	7	6.5	3	5	7	2	6	6	4.83333	0	1	1	1	0	0	1	4	1	1	1	1	0	1	0	1	1	1	1	1	0	1	0	1	0	1	0
3	0	613	5	4	5	1	1	5	3	3	6	4	6	5	4.6	1	2	3	2	4	2	2.33333	0	1	1	0	0	0	0	2	1	1	0	1	0	1	0	1	0	1	0	1	0	1	0	1	0	1	1
3	0	1008	7	7	7	1	1	7	7	7	7	1	7	7	6.4	6	6	6	2	6	6	5.33333	0	0	1	0	0	1	1	3	1	1	0	1	1	1	0	1	2	0	2	0	0	1	1	1	3	0	0
3	1	622	3	3	5	1	1	3	3	7	5	2	3	3	3.7	5	7	7	7	7	7	6.66667	0	0	1	0	0	0	1	2	1	1	0	1	0	1	0	1	2	0	0	1	0	1	0	1	0	1	0
3	1	380	7	7	7	1	1	5	7	7	7	1	7	7	6.2	7	7	7	1	7	5	5.66667	1	0	1	1	0	0	0	3	1	1	0	1	0	1	0	1	0	1	0	1	0	1	0	1	0	1	0
3	1	667	7	7	7	1	1	7	7	7	7	4	7	7	6.7	6	6	6	6	6	4	5.66667	1	1	1	1	0	1	1	6	1	1	0	1	0	1	0	1	0	1	0	1	0	1	0	1	0	1	1
3	1	528	4	4	7	1	1	4	4	4	7	4	4	4	4.6	1	7	7	1	7	7	5	1	1	1	1	1	1	0	6	1	1	0	1	0	1	0	1	3	0	0	1	0	1	0	1	0	1	0
3	0	453	7	7	7	1	1	7	1	5	7	4	5	7	5.7	3	1	3	3	3	1	2.33333	0	1	1	0	1	0	0	3	1	1	4	0	2	0	4	0	0	1	0	1	0	1	0	1	0	1	0
3	1	671	7	4	6	1	1	6	2	2	7	1	4	6	4.5	4	6	6	2	6	4	4.66667	1	1	1	0	0	1	1	5	1	1	4	0	0	1	0	1	0	1	2	0	0	1	0	1	1	1	0
3	0	517	7	7	7	1	1	7	7	7	7	7	7	7	7	2	4	4	4	4	4	3.66667	1	1	1	1	0	1	0	5	1	1	0	1	0	1	0	1	0	1	0	1	4	0	0	1	0	1	0
3	1	980	4	7	6	1	1	4	2	6	4	3	7	5	4.8	2	4	5	1	5	4	3.5	1	1	1	0	0	1	1	5	1	1	3	0	0	1	0	1	3	0	3	0	3	0	3	0	2	0	2
3	0	456	7	7	7	1	1	7	7	7	7	7	7	5	6.8	1	5	7	7	5	5	5	1	1	1	1	0	0	1	5	1	1	0	1	0	1	0	1	0	1	0	1	0	1	0	1	0	1	0
3	1	927	7	6	7	1	1	7	7	7	7	1	7	7	6.3	5	7	6	3	6	5	5.33333	1	0	1	0	0	1	1	4	1	1	1	1	0	1	0	1	4	0	1	1	0	1	4	0	3	0	0
3	1	935	7	4	7	1	1	7	3	4	7	2	5	6	5.2	6	5	4	1	6	5	4.5	1	1	1	0	0	0	1	4	1	1	0	1	0	1	0	1	4	0	0	1	0	1	2	0	3	0	0
3	1	736	5	6	6	1	1	6	6	7	5	3	7	6	5.7	3	5	5	3	6	6	4.66667	0	0	1	1	0	0	1	3	1	1	3	0	1	1	0	1	0	1	0	1	1	1	1	1	1	1	1
3	1	615	7	7	7	1	1	7	6	7	7	1	7	7	6.3	2	7	7	6	7	7	6	1	0	1	1	0	1	0	4	1	1	2	0	0	1	0	1	4	0	2	0	0	1	3	0	1	1	0
3	1	614	6	7	6	1	1	6	2	6	6	3	3	7	5.2	6	6	6	3	7	7	5.83333	1	1	1	1	0	1	1	6	1	1	3	0	0	1	0	1	3	0	0	1	0	1	1	1	2	0	1
3	1	598	7	1	7	1	1	7	7	3	7	1	7	7	5.4	7	7	1	1	7	7	5	0	0	1	0	0	1	1	3	1	1	2	0	0	1	0	1	4	0	4	0	0	1	4	0	4	0	1
3	1	540	7	7	6	1	1	6	6	5	7	1	2	6	5.3	7	7	2	2	6	6	5	0	1	1	1	0	1	0	4	1	1	2	0	0	1	0	1	1	1	0	1	0	1	2	0	0	1	0
3	1	565	7	5	6	1	1	7	6	6	7	2	1	7	5.4	6	6	3	1	7	7	5	1	1	1	0	0	1	1	5	1	1	1	1	0	1	2	0	4	0	4	0	1	1	3	0	4	0	0
3	1	701	7	7	7	1	1	7	6	7	7	4	7	7	6.6	3	6	1	3	4	7	4	1	1	1	1	0	0	1	5	1	1	0	1	0	1	0	1	0	1	0	1	0	1	0	1	0	1	4
3	1	633	6	2	7	6	0	6	1	6	6	3	1	6	4.4	6	7	6	1	5	5	5	1	0	1	0	0	1	1	4	1	1	2	0	1	1	0	1	4	0	2	0	1	1	1	1	4	0	3
3	1	565	6	6	6	1	1	7	2	7	6	2	6	7	5.5	5	6	2	3	7	6	4.83333	1	1	1	1	0	1	1	6	1	1	1	1	0	1	0	1	3	0	1	1	0	1	1	1	2	0	1
3	1	568	7	5	6	2	1	6	3	6	6	4	5	7	5.5	5	5	4	4	6	4	4.66667	1	1	1	1	0	1	1	6	1	1	1	1	0	1	0	1	2	0	1	1	2	0	2	0	3	0	0
3	1	738	7	6	5	1	1	7	6	5	5	4	4	7	5.6	5	5	7	7	7	6	6.16667	0	0	1	0	0	0	0	1	1	1	4	0	0	1	0	1	3	0	3	0	0	1	1	1	3	0	0
3	1	487	7	7	7	1	1	7	5	7	7	1	7	7	6.2	3	7	3	1	7	7	4.66667	0	0	1	0	0	1	1	3	1	1	1	1	0	1	0	1	4	0	2	0	0	1	4	0	4	0	0
3	1	506	7	7	7	1	1	7	3	7	7	1	7	7	6	7	7	1	1	7	7	5	0	0	1	0	0	1	1	3	1	1	2	0	0	1	0	1	4	0	2	0	0	1	4	0	2	0	0
3	1	1122	6	6	5	3	0	6	4	6	6	2	6	7	5.4	4	5	5	4	5	5	4.66667	1	1	1	1	0	0	1	5	1	1	4	0	0	1	0	1	3	0	2	0	1	1	3	0	2	0	1
3	1	1205	7	7	6	1	1	6	2	7	6	2	7	6	5.6	6	6	4	5	6	6	5.5	1	1	1	1	0	1	1	6	1	1	2	0	0	1	0	1	3	0	2	0	0	1	3	0	2	0	1
3	1	739	7	6	7	1	1	6	5	4	7	2	6	6	5.6	5	5	7	4	6	7	5.66667	0	0	1	0	0	1	0	2	1	1	0	1	0	1	0	1	2	0	0	1	1	1	0	1	0	1	1
3	1	649	7	6	6	5	0	6	7	6	7	3	4	7	5.9	2	7	3	1	7	6	4.33333	0	1	1	0	0	1	1	4	1	1	2	0	0	1	0	1	4	0	3	0	0	1	4	0	3	0	0
3	1	527	7	7	7	1	1	7	7	7	7	1	7	7	6.4	4	7	7	7	7	6	6.33333	0	1	1	1	0	0	1	4	1	1	1	1	0	1	0	1	1	1	0	1	0	1	1	1	0	1	0
3	1	475	7	5	7	2	1	7	5	4	6	1	5	7	5.4	6	6	5	1	7	5	5	1	0	1	0	0	1	1	4	0	0	3	0	1	1	1	1	2	0	1	1	3	0	2	0	2	0	2
3	1	1002	7	7	7	1	1	7	7	6	6	1	7	6	6.1	1	6	4	2	6	3	3.66667	0	1	1	1	0	1	1	5	1	1	4	0	0	1	0	1	3	0	1	1	0	1	2	0	2	0	0
3	1	595	2	4	6	1	1	5	3	6	3	3	7	4	4.3	1	2	4	3	2	4	2.66667	1	0	1	0	0	0	0	2	1	1	0	1	0	1	0	1	2	0	0	1	0	1	0	1	0	1	0
3	1	473	7	1	5	2	1	6	3	5	6	1	6	5	4.5	5	7	1	2	4	5	4	1	1	1	0	0	1	1	5	1	1	3	0	0	1	0	1	2	0	2	0	1	1	3	0	3	0	2
3	1	818	6	4	6	1	1	6	4	3	4	2	5	6	4.6	6	5	3	4	6	4	4.66667	1	0	1	0	0	1	0	3	1	1	1	1	1	1	2	0	3	0	2	0	2	0	2	0	2	0	3
3	1	587	7	5	7	1	1	7	7	6	6	3	7	7	6.2	6	7	7	5	7	5	6.16667	1	1	1	1	1	1	1	7	1	1	0	1	0	1	0	1	3	0	0	1	0	1	3	0	1	1	0
3	1	669	7	5	6	6	0	6	2	3	5	1	2	6	4.3	6	5	3	2	6	4	4.33333	1	0	1	0	0	0	0	2	1	1	3	0	1	1	1	1	3	0	2	0	2	0	2	0	2	0	3
3	1	910	7	7	7	1	1	5	5	4	6	1	6	7	5.5	7	6	1	1	6	5	4.33333	0	0	1	0	0	1	1	3	1	1	2	0	0	1	0	1	3	0	0	1	1	1	1	1	1	1	0
3	1	917	6	6	6	1	1	6	2	6	6	2	6	6	5.2	5	6	5	5	7	5	5.5	1	0	1	0	0	1	1	4	1	1	2	0	1	1	3	0	4	0	3	0	1	1	2	0	3	0	1
3	1	1254	7	7	6	1	1	7	6	5	6	1	7	7	5.9	4	4	1	3	7	5	4	1	0	1	0	0	0	0	2	1	1	4	0	1	1	0	1	3	0	2	0	4	0	1	1	1	1	2
3	1	587	5	7	7	1	1	5	7	7	5	1	7	7	5.8	3	5	5	1	7	7	4.66667	1	0	1	0	0	0	1	3	1	1	4	0	0	1	0	1	3	0	1	1	4	0	3	0	3	0	3
3	1	616	6	3	6	1	1	7	1	3	6	1	3	7	4.3	5	7	5	1	7	5	5	0	0	1	1	0	1	0	3	1	1	2	0	0	1	0	1	4	0	4	0	0	1	4	0	4	0	0
3	1	533	7	5	7	1	1	7	7	7	7	2	7	7	6.3	5	7	2	1	7	6	4.66667	1	0	1	0	0	0	1	3	1	1	2	0	0	1	0	1	4	0	2	0	0	1	4	0	4	0	0
3	1	772	7	7	2	1	1	7	7	6	7	7	7	7	6.4	7	6	6	6	7	6	6.33333	0	1	1	1	0	1	0	4	1	1	0	1	0	1	0	1	0	1	1	1	0	1	4	0	1	1	0
3	1	637	7	3	6	1	1	6	5	3	6	1	4	7	4.8	5	7	3	2	6	4	4.5	1	0	1	0	0	1	0	3	1	1	3	0	0	1	0	1	3	0	2	0	0	1	4	0	3	0	1
3	1	543	7	3	6	1	1	7	2	6	7	1	3	7	4.9	7	3	3	1	7	5	4.33333	0	0	1	1	0	0	1	3	1	1	2	0	0	1	0	1	3	0	2	0	3	0	3	0	4	0	0
3	1	618	4	6	4	1	1	4	4	6	6	6	4	4	4.8	1	1	1	1	1	1	1	0	1	1	1	0	0	0	3	1	1	0	1	0	1	0	1	0	1	0	1	0	1	0	1	0	1	0
3	1	531	6	7	7	1	1	6	7	6	7	6	7	6	6.5	5	5	5	6	4	5	5	1	0	1	1	0	0	0	3	1	1	0	1	0	1	0	1	0	1	0	1	0	1	0	1	0	1	2
3	1	470	5	3	7	1	1	7	3	1	6	5	7	7	5.1	6	7	7	1	6	2	4.83333	0	0	1	1	1	0	0	3	1	1	0	1	0	1	0	1	3	0	2	0	0	1	0	1	1	1	0
3	1	557	2	1	5	1	1	4	2	2	2	2	2	4	2.6	6	6	2	4	6	6	5	0	0	1	0	0	0	0	1	1	1	0	1	0	1	0	1	1	1	0	1	0	1	0	1	0	1	0
3	0	544	7	7	7	1	1	6	7	6	6	6	7	6	6.5	4	5	5	3	5	6	4.66667	0	1	1	1	1	1	1	6	1	1	0	1	0	1	0	1	0	1	0	1	0	1	0	1	0	1	2
3	0	528	7	7	6	1	1	7	7	7	7	7	7	7	6.9	5	7	6	7	6	2	5.5	1	1	1	1	1	0	1	6	1	1	0	1	0	1	0	1	2	0	0	1	1	1	0	1	0	1	0
3	1	598	6	6	6	1	1	6	6	6	6	6	7	6	6.1	6	4	4	4	6	4	4.66667	0	1	1	1	1	1	1	6	1	1	0	1	0	1	0	1	0	1	0	1	0	1	0	1	0	1	0
3	1	898	6	6	6	1	1	5	6	6	6	6	6	6	5.9	4	4	6	4	4	3	4.16667	1	1	1	0	0	0	1	4	1	1	0	1	0	1	0	1	0	1	0	1	0	1	0	1	0	1	0
3	1	567	5	7	7	1	1	5	7	6	6	4	6	6	5.9	1	3	4	6	5	6	4.16667	0	1	0	0	0	0	0	1	1	1	0	1	0	1	0	1	0	1	0	1	0	1	0	1	1	1	0
3	0	601	5	3	5	1	1	4	6	3	5	3	5	5	4.4	5	4	7	6	4	3	4.83333	0	0	0	0	0	0	0	0	1	1	0	1	0	1	0	1	0	1	0	1	0	1	0	1	0	1	0
3	1	448	6	7	6	1	1	5	6	6	6	5	7	5	5.9	2	3	5	2	4	4	3.33333	0	1	1	1	0	0	1	4	1	1	0	1	1	1	0	1	0	1	0	1	0	1	0	1	0	1	0
3	1	1011	7	7	7	1	1	7	5	7	7	7	7	7	6.8	5	6	4	6	6	6	5.5	1	0	1	1	0	1	1	5	1	1	2	0	0	1	0	1	0	1	2	0	0	1	0	1	0	1	0
3	0	461	7	7	7	1	1	7	7	7	6	3	7	7	6.5	5	7	6	4	6	3	5.16667	1	1	1	1	1	1	1	7	1	1	0	1	0	1	0	1	0	1	0	1	1	1	0	1	0	1	0
3	1	504	6	3	6	1	1	6	6	6	6	4	7	6	5.6	4	5	6	2	6	5	4.66667	1	1	1	1	0	0	1	5	1	1	0	1	0	1	0	1	0	1	0	1	0	1	0	1	0	1	0
3	1	465	5	4	5	1	1	4	5	3	4	2	7	5	4.4	3	5	5	4	5	4	4.33333	0	1	0	1	0	0	0	2	1	1	0	1	0	1	0	1	0	1	0	1	0	1	0	1	0	1	3
3	1	760	2	3	6	1	1	4	2	4	5	1	4	4	3.5	2	3	2	4	4	6	3.5	1	1	1	1	1	1	0	6	1	1	0	1	0	1	0	1	0	1	0	1	0	1	0	1	0	1	0
3	1	921	7	1	7	1	1	7	7	7	7	4	7	7	6.1	4	3	3	3	4	4	3.5	1	1	1	1	1	1	1	7	1	1	0	1	0	1	0	1	0	1	0	1	0	1	0	1	0	1	0
3	1	624	7	7	6	1	1	6	6	5	6	3	6	6	5.8	3	6	3	6	6	5	4.83333	1	1	1	0	0	1	1	5	1	1	0	1	0	1	0	1	1	1	1	1	0	1	1	1	2	0	0
3	0	422	5	3	5	1	1	6	5	4	6	4	5	5	4.8	5	5	5	5	4	5	4.83333	1	0	1	0	1	1	0	4	1	1	0	1	1	1	1	1	0	1	1	1	3	0	0	1	0	1	0
3	0	691	5	6	6	2	1	6	6	6	6	6	6	6	5.9	3	5	6	6	6	4	5	1	0	1	1	1	1	1	6	1	1	0	1	1	1	0	1	0	1	0	1	2	0	0	1	0	1	0
3	1	449	5	3	5	1	1	6	4	3	6	3	4	5	4.4	1	2	4	4	4	4	3.16667	1	1	1	0	0	0	0	3	1	1	0	1	0	1	0	1	0	1	0	1	0	1	0	1	0	1	3
3	1	446	4	6	6	1	1	6	7	3	4	3	7	6	5.2	4	5	4	6	6	2	4.5	0	1	1	1	0	0	0	3	1	1	0	1	0	1	0	1	0	1	0	1	1	1	0	1	0	1	0
3	1	438	7	1	5	1	1	7	3	1	4	2	1	6	3.7	4	6	1	2	6	5	4	1	1	0	1	0	0	0	3	1	1	0	1	0	1	0	1	1	1	0	1	1	1	0	1	0	1	0
3	0	495	7	2	7	1	1	7	7	2	7	1	1	6	4.7	7	7	1	1	7	7	5	0	0	0	0	0	0	0	0	1	1	0	1	0	1	4	0	0	1	0	1	0	1	4	0	0	1	0
3	1	463	5	3	6	1	1	6	6	3	6	5	5	5	5	6	5	6	6	6	5	5.66667	0	1	0	1	0	0	0	2	1	1	0	1	0	1	1	1	1	1	0	1	1	1	0	1	0	1	0
3	1	624	3	5	6	1	1	6	6	6	6	3	6	3	5	4	5	6	5	5	3	4.66667	0	1	1	0	0	0	0	2	1	1	0	1	0	1	0	1	0	1	0	1	1	1	0	1	0	1	2
3	1	1055	2	4	5	1	1	3	3	3	3	3	5	6	3.7	2	3	5	5	4	5	4	0	0	1	1	0	0	0	2	1	1	0	1	3	0	3	0	0	1	1	1	2	0	0	1	0	1	0
3	1	664	7	7	7	1	1	7	6	7	7	7	7	7	6.9	5	2	6	2	4	5	4	0	1	1	1	0	0	1	4	1	1	0	1	0	1	0	1	0	1	0	1	3	0	0	1	0	1	2
3	0	458	7	7	7	1	1	6	7	7	7	4	7	7	6.6	4	5	1	4	6	4	4	1	1	1	1	0	0	0	4	1	1	0	1	0	1	0	1	0	1	0	1	0	1	0	1	2	0	0
3	1	977	7	7	7	1	1	6	7	7	7	7	7	7	6.9	1	1	2	2	4	4	2.33333	0	1	1	1	1	0	1	5	1	1	0	1	0	1	0	1	2	0	0	1	0	1	0	1	0	1	0
3	0	1882	5	5	5	1	1	5	6	4	5	3	5	5	4.8	2	3	4	5	3	5	3.66667	0	0	1	0	0	0	0	1	1	1	0	1	0	1	0	1	0	1	1	1	0	1	0	1	1	1	0
3	0	511	6	5	5	1	1	5	6	4	5	3	6	5	5	4	4	5	5	4	4	4.33333	1	0	0	1	0	0	0	2	1	1	0	1	0	1	0	1	0	1	0	1	0	1	0	1	0	1	0
3	0	469	6	6	6	1	1	6	7	7	6	6	7	6	6.3	4	5	6	5	6	5	5.16667	0	0	1	1	0	0	0	2	1	1	0	1	0	1	0	1	0	1	0	1	0	1	0	1	0	1	0
3	1	481	5	3	5	1	1	6	4	3	5	3	6	4	4.4	4	3	4	6	3	5	4.16667	0	1	1	1	0	0	0	3	1	1	0	1	0	1	0	1	0	1	0	1	0	1	0	1	0	1	0
3	1	622	5	7	6	1	1	6	6	7	6	6	7	6	6.2	6	6	6	6	6	6	6	1	0	1	1	1	1	0	5	1	1	0	1	0	1	0	1	1	1	1	1	4	0	0	1	0	1	0
3	1	482	4	3	7	1	1	6	6	3	6	3	1	6	4.5	4	3	4	5	7	6	4.83333	0	0	1	0	0	1	0	2	1	1	0	1	0	1	0	1	0	1	2	0	0	1	0	1	0	1	0
3	1	1088	6	2	6	1	1	6	5	2	6	6	4	6	4.9	4	5	5	4	6	4	4.66667	0	0	1	0	0	0	0	1	1	1	0	1	0	1	2	0	0	1	0	1	0	1	0	1	0	1	0
3	1	440	6	7	7	1	1	7	7	7	7	1	7	7	6.3	5	7	7	2	7	3	5.16667	0	1	1	1	0	1	0	4	1	1	0	1	0	1	0	1	2	0	0	1	0	1	2	0	1	1	0
3	1	381	1	2	3	1	1	5	2	5	5	2	4	2	3.1	5	5	6	2	7	7	5.33333	0	0	0	0	1	1	0	2	0	0	0	1	0	1	0	1	0	1	0	1	0	1	0	1	2	0	1
3	1	536	2	3	7	1	1	4	3	3	1	1	4	2	3	3	5	4	4	3	2	3.5	0	1	1	0	1	1	0	4	1	1	0	1	0	1	4	0	0	1	0	1	0	1	0	1	0	1	0
3	1	484	3	2	5	1	1	5	2	1	5	4	2	4	3.3	2	3	1	2	2	3	2.16667	0	0	1	0	0	0	0	1	1	1	0	1	3	0	0	1	0	1	0	1	1	1	0	1	0	1	0
3	1	549	6	6	7	1	1	7	7	6	7	7	7	7	6.7	7	1	7	7	7	7	6	1	1	1	1	0	1	1	6	1	1	0	1	0	1	0	1	0	1	0	1	0	1	0	1	0	1	0
3	1	452	7	7	7	1	1	7	6	7	7	7	7	7	6.9	4	4	6	3	6	3	4.33333	0	0	1	1	1	0	0	3	1	1	0	1	0	1	0	1	2	0	1	1	0	1	0	1	0	1	0
3	1	2217	3	6	6	1	1	7	3	4	7	1	6	6	4.9	4	4	5	4	4	4	4.16667	0	1	1	1	0	0	0	3	1	1	0	1	0	1	0	1	1	1	0	1	1	1	0	1	2	0	0
3	1	454	6	7	6	1	1	7	4	7	7	4	7	7	6.2	4	7	5	5	6	6	5.5	0	1	1	1	0	0	0	3	1	1	0	1	0	1	0	1	0	1	0	1	0	1	0	1	0	1	0
3	1	516	3	5	6	1	1	7	6	3	6	5	5	4	5	6	6	7	7	6	6	6.33333	1	0	0	1	0	1	1	4	1	1	4	0	2	0	2	0	0	1	0	1	2	0	0	1	0	1	3
3	1	535	6	6	6	1	1	6	7	5	6	4	7	6	5.9	3	4	6	5	5	4	4.5	0	1	1	1	0	0	0	3	1	1	0	1	0	1	0	1	0	1	0	1	0	1	0	1	0	1	0
3	1	1221	5	1	7	1	1	7	4	1	6	4	2	5	4.2	4	6	2	4	7	4	4.5	0	1	1	1	0	0	0	3	1	1	0	1	0	1	0	1	0	1	0	1	1	1	0	1	2	0	0
3	1	845	7	7	7	1	1	7	7	7	7	7	7	7	7	2	2	4	6	4	4	3.66667	1	1	1	1	1	1	1	7	1	1	0	1	0	1	0	1	0	1	0	1	0	1	0	1	0	1	2
3	1	721	6	6	5	1	1	6	6	6	6	3	6	6	5.6	5	5	6	5	5	5	5.16667	0	1	1	1	0	1	1	5	1	1	0	1	1	1	0	1	0	1	0	1	1	1	0	1	0	1	1
3	1	442	6	7	6	1	1	6	6	6	6	4	7	7	6.1	2	5	4	3	2	5	3.5	1	1	1	1	0	1	1	6	1	1	0	1	0	1	0	1	0	1	0	1	0	1	0	1	0	1	1
3	1	499	7	7	7	1	1	6	7	4	7	4	7	7	6.3	6	3	1	4	5	3	3.66667	1	1	1	1	1	1	1	7	1	1	0	1	0	1	0	1	0	1	0	1	0	1	0	1	0	1	0
3	1	476	5	2	5	1	1	6	3	5	5	2	5	7	4.5	6	6	6	6	6	6	6	1	0	0	0	0	0	0	1	1	1	0	1	0	1	0	1	0	1	0	1	0	1	0	1	1	1	1
3	1	424	4	4	7	1	1	4	7	3	6	3	6	5	4.9	1	5	4	4	4	2	3.33333	1	1	1	0	0	0	1	4	1	1	0	1	0	1	0	1	0	1	0	1	0	1	0	1	0	1	0
3	1	457	6	2	6	1	1	7	6	3	6	7	5	5	5.3	7	6	7	6	6	5	6.16667	1	0	1	0	0	0	0	2	1	1	0	1	0	1	1	1	0	1	0	1	0	1	0	1	0	1	0
3	1	625	5	3	7	1	1	5	6	3	7	1	3	7	4.7	5	2	6	2	3	1	3.16667	1	1	1	0	0	1	0	4	1	1	0	1	0	1	0	1	0	1	0	1	0	1	0	1	0	1	0
3	1	485	7	7	7	1	1	7	7	7	6	7	7	7	6.9	4	7	7	7	7	4	6	1	1	1	1	0	0	0	4	1	1	0	1	0	1	0	1	0	1	0	1	0	1	0	1	0	1	0
3	1	655	6	6	6	2	1	6	6	6	5	4	6	5	5.6	5	5	5	4	6	5	5	1	1	1	1	0	0	0	4	1	1	2	0	2	0	2	0	0	1	0	1	1	1	1	1	1	1	2
3	1	356	6	3	5	1	1	6	7	4	6	3	5	5	5	2	5	6	4	6	4	4.5	0	1	1	1	0	0	0	3	1	1	0	1	0	1	0	1	1	1	0	1	0	1	0	1	0	1	0
3	1	509	7	7	7	1	1	7	6	7	7	4	7	6	6.5	6	4	7	4	6	4	5.16667	0	1	1	1	0	1	1	5	1	1	1	1	0	1	0	1	0	1	0	1	0	1	0	1	0	1	0
3	1	480	4	3	5	1	1	6	4	4	5	3	6	5	4.5	5	5	4	4	5	5	4.66667	0	0	1	0	0	1	0	2	1	1	1	1	0	1	0	1	1	1	1	1	0	1	0	1	1	1	0
3	1	439	5	4	5	1	1	3	3	5	5	2	3	5	4	2	3	5	2	6	3	3.5	1	0	0	0	0	0	0	1	1	1	0	1	1	1	1	1	1	1	1	1	1	1	1	1	1	1	2
3	1	1264	7	7	4	1	1	6	7	4	2	4	7	6	5.4	2	2	6	2	6	2	3.33333	1	1	1	1	1	1	0	6	1	1	0	1	0	1	0	1	0	1	0	1	4	0	0	1	0	1	0
3	1	866	5	6	6	2	1	6	4	6	6	6	6	6	5.7	4	4	4	4	5	4	4.16667	1	1	1	1	0	1	0	5	1	1	1	1	1	1	0	1	1	1	0	1	1	1	0	1	1	1	2
3	1	501	6	7	7	1	1	5	6	4	7	3	5	6	5.6	3	4	3	4	5	5	4	0	0	0	1	0	0	0	1	1	1	0	1	0	1	0	1	0	1	0	1	0	1	0	1	0	1	0
3	1	636	7	7	7	1	1	7	7	2	7	6	7	6	6.3	5	5	5	6	6	5	5.33333	0	1	1	1	1	0	0	4	1	1	0	1	0	1	0	1	0	1	0	1	0	1	0	1	0	1	0
3	1	927	6	4	6	1	1	6	6	4	5	7	7	6	5.7	6	4	6	3	4	6	4.83333	1	0	1	1	0	0	0	3	1	1	0	1	0	1	0	1	0	1	1	1	1	1	0	1	0	1	1
3	1	473	5	7	6	1	1	6	7	6	7	6	6	5	6.1	6	5	7	6	6	4	5.66667	0	0	1	1	0	0	0	2	1	1	0	1	1	1	0	1	0	1	0	1	0	1	0	1	3	0	2
3	1	498	5	3	7	1	1	3	3	1	3	2	3	5	3.5	2	5	7	6	5	6	5.16667	1	1	1	1	0	0	0	4	1	1	0	1	0	1	0	1	0	1	0	1	0	1	0	1	0	1	2
3	1	561	7	7	7	1	1	7	7	7	7	4	7	7	6.7	6	6	7	4	5	5	5.5	1	1	1	1	0	1	1	6	1	1	0	1	0	1	0	1	0	1	0	1	2	0	0	1	0	1	0
3	1	628	6	6	6	1	1	6	6	5	6	6	6	6	5.9	2	5	6	6	5	5	4.83333	1	0	1	0	0	1	0	3	1	1	0	1	1	1	0	1	0	1	0	1	0	1	0	1	0	1	0
3	1	568	7	2	6	1	1	6	2	3	5	1	6	5	4.3	2	1	1	3	6	6	3.16667	0	0	1	0	0	0	1	2	1	1	0	1	0	1	0	1	4	0	0	1	1	1	0	1	0	1	0
3	1	641	5	1	6	1	1	5	6	1	5	1	5	3	3.8	2	6	7	6	6	6	5.5	1	1	1	1	1	1	0	6	1	1	0	1	0	1	2	0	1	1	0	1	0	1	0	1	0	1	0
3	1	465	5	5	6	1	1	6	6	6	6	3	6	6	5.5	5	6	6	6	5	6	5.66667	0	0	1	0	0	0	0	1	1	1	0	1	0	1	0	1	0	1	0	1	0	1	0	1	0	1	1
3	1	564	3	5	5	1	1	5	3	3	5	3	6	4	4.2	4	5	5	6	5	5	5	0	0	0	0	0	0	0	0	1	1	0	1	0	1	0	1	0	1	0	1	0	1	0	1	0	1	0
3	1	648	7	7	6	1	1	5	7	4	7	7	7	7	6.4	5	5	4	4	5	4	4.5	1	1	1	1	1	1	1	7	1	1	0	1	0	1	0	1	0	1	0	1	0	1	0	1	0	1	0
3	1	407	7	7	7	1	1	7	7	7	6	4	7	6	6.5	4	6	6	7	7	3	5.5	0	0	1	1	0	0	0	2	1	1	0	1	0	1	0	1	0	1	0	1	0	1	0	1	0	1	0
3	1	615	6	7	6	1	1	7	1	7	7	7	7	5	6	5	2	4	2	5	3	3.5	1	0	1	0	0	0	0	2	1	1	0	1	0	1	0	1	0	1	0	1	0	1	0	1	0	1	2
3	1	871	6	3	6	1	1	4	2	2	5	2	2	6	3.8	6	6	2	2	6	6	4.66667	1	1	1	0	1	0	1	5	1	1	0	1	0	1	4	0	4	0	4	0	4	0	4	0	4	0	0
3	1	1201	7	7	7	1	1	7	7	6	7	1	7	7	6.3	6	6	6	7	6	3	5.66667	0	1	1	1	0	0	1	4	1	1	0	1	0	1	3	0	1	1	2	0	0	1	0	1	1	1	0
3	1	775	3	2	4	1	1	3	4	1	3	3	3	3	2.9	1	3	3	7	5	4	3.83333	0	0	1	1	0	1	0	3	1	1	0	1	0	1	1	1	0	1	1	1	0	1	0	1	1	1	0
3	1	1312	4	5	6	1	1	5	7	3	7	3	6	4	5	2	5	4	3	6	5	4.16667	0	1	1	0	0	1	1	4	1	1	0	1	0	1	0	1	0	1	0	1	0	1	0	1	0	1	0
3	1	666	7	7	7	1	1	7	7	7	7	7	7	7	7	1	7	7	7	7	7	6	1	1	1	1	1	1	1	7	1	1	0	1	0	1	0	1	0	1	0	1	0	1	0	1	0	1	0
3	1	795	7	7	7	1	1	7	7	7	7	7	7	7	7	3	4	4	4	5	4	4	1	0	1	0	0	0	0	2	1	1	0	1	0	1	0	1	0	1	0	1	0	1	0	1	0	1	0
3	1	610	4	4	4	1	1	4	6	4	4	4	4	4	4.2	4	4	4	4	5	5	4.33333	0	1	1	1	1	1	1	6	1	1	0	1	1	1	1	1	2	0	0	1	3	0	0	1	0	1	0
3	1	368	6	5	6	1	1	6	7	3	7	3	7	7	5.7	1	3	3	1	7	3	3	0	0	1	0	0	0	0	1	1	1	0	1	0	1	0	1	0	1	0	1	0	1	0	1	0	1	0
3	1	563	5	6	7	1	1	5	7	3	5	2	7	4	5.1	4	4	5	5	5	3	4.33333	0	1	1	1	0	1	1	5	1	1	0	1	0	1	0	1	0	1	0	1	0	1	0	1	0	1	2
3	1	515	7	6	7	1	1	7	7	5	7	4	5	7	6.2	5	4	5	1	5	6	4.33333	0	1	1	1	0	1	0	4	1	1	1	1	0	1	0	1	0	1	0	1	3	0	0	1	2	0	0
3	1	630	2	1	7	1	1	6	3	1	7	1	7	5	4	5	7	7	1	7	2	4.83333	1	1	1	1	1	0	0	5	1	1	0	1	0	1	0	1	0	1	0	1	0	1	0	1	3	0	0
3	1	559	6	7	7	1	1	5	7	6	7	7	7	7	6.6	1	7	7	7	7	6	5.83333	0	0	1	1	0	1	1	4	1	1	0	1	0	1	0	1	0	1	0	1	0	1	0	1	0	1	0
3	1	575	5	6	7	1	1	6	7	6	6	3	7	7	6	5	5	5	6	5	3	4.83333	1	1	1	1	0	0	1	5	1	1	0	1	0	1	0	1	0	1	0	1	0	1	0	1	0	1	0
3	0	985	7	6	7	1	1	6	6	5	7	6	7	6	6.3	2	7	7	7	5	5	5.5	1	1	1	1	1	1	1	7	1	1	1	1	0	1	0	1	0	1	0	1	1	1	3	0	0	1	0
3	1	623	6	6	7	1	1	7	6	6	7	4	7	7	6.3	5	5	7	6	7	5	5.83333	0	1	1	0	0	1	0	3	1	1	0	1	0	1	0	1	1	1	0	1	0	1	0	1	1	1	0
3	1	571	2	3	3	1	1	5	2	3	2	5	2	2	2.9	2	3	6	5	6	5	4.5	0	0	0	1	0	0	0	1	1	1	0	1	1	1	0	1	0	1	0	1	0	1	0	1	0	1	0
3	1	486	5	6	6	1	1	7	6	3	6	3	7	6	5.5	6	5	5	5	6	3	5	0	0	1	0	0	0	0	1	1	1	0	1	0	1	0	1	2	0	2	0	1	1	0	1	0	1	1
3	1	434	7	7	7	1	1	7	7	7	7	4	7	7	6.7	7	7	7	7	7	7	7	1	1	1	1	0	1	1	6	1	1	0	1	0	1	0	1	0	1	0	1	1	1	0	1	0	1	0
3	1	493	2	2	1	1	1	4	4	1	2	3	2	1	2.2	1	1	2	1	3	2	1.66667	0	1	1	1	1	0	0	4	1	1	0	1	1	1	0	1	0	1	0	1	0	1	0	1	0	1	0
3	1	414	4	3	7	1	1	4	1	2	6	4	4	4	3.9	4	4	4	3	7	4	4.33333	1	1	1	0	0	0	1	4	1	1	0	1	0	1	0	1	0	1	0	1	0	1	0	1	0	1	0
3	0	502	3	4	5	1	1	6	3	3	5	4	6	4	4.3	4	4	6	5	4	5	4.66667	0	1	1	1	0	0	0	3	1	1	0	1	0	1	0	1	0	1	0	1	0	1	0	1	0	1	0
3	1	1150	6	5	6	1	1	6	6	3	6	1	6	6	5.1	3	4	5	3	5	5	4.16667	0	1	1	1	1	1	0	5	1	1	0	1	0	1	0	1	0	1	0	1	3	0	0	1	0	1	0
3	1	393	6	7	6	1	1	6	5	7	6	6	7	6	6.2	2	2	3	2	2	6	2.83333	0	1	1	1	0	1	0	4	1	1	0	1	0	1	0	1	0	1	0	1	0	1	0	1	0	1	0
3	1	375	7	7	7	1	1	7	7	7	7	7	7	7	7	7	7	7	5	6	6	6.33333	0	1	1	0	0	0	0	2	0	0	0	1	0	1	1	1	0	1	0	1	0	1	0	1	0	1	0
3	1	393	6	6	6	1	1	6	7	6	6	6	7	7	6.3	3	6	6	6	6	6	5.5	1	0	1	0	0	0	1	3	1	1	0	1	0	1	0	1	1	1	0	1	0	1	0	1	1	1	0
3	1	658	2	6	4	1	1	3	5	5	2	5	5	2	3.9	1	1	3	2	2	4	2.16667	1	0	0	1	1	0	0	3	1	1	1	1	0	1	0	1	0	1	0	1	1	1	0	1	0	1	0
3	1	709	4	4	6	1	1	5	5	4	7	4	5	4	4.8	3	4	4	4	5	4	4	1	1	1	1	1	1	1	7	1	1	0	1	0	1	0	1	0	1	0	1	1	1	0	1	0	1	1
3	0	1020	6	5	6	1	1	6	5	6	7	2	6	6	5.5	5	7	4	6	7	6	5.83333	1	1	0	0	1	0	1	4	1	1	3	0	0	1	0	1	0	1	0	1	0	1	3	0	0	1	0
3	1	568	6	6	7	1	1	6	7	6	6	6	6	7	6.3	3	6	7	5	6	6	5.5	0	1	1	1	0	1	1	5	1	1	0	1	0	1	0	1	0	1	0	1	0	1	0	1	2	0	1
3	1	734	5	4	5	1	1	5	6	3	7	3	6	5	4.9	3	1	1	2	3	3	2.16667	1	1	1	1	1	0	1	6	1	1	0	1	0	1	0	1	0	1	0	1	0	1	0	1	0	1	0
3	1	559	7	7	7	1	1	4	7	6	7	7	7	7	6.6	6	6	7	7	6	6	6.33333	1	1	1	1	0	1	1	6	1	1	0	1	1	1	0	1	0	1	0	1	1	1	0	1	0	1	0
3	1	437	5	2	5	1	1	6	6	4	5	1	3	3	4	5	5	4	3	6	5	4.66667	0	0	1	0	0	0	1	2	1	1	0	1	0	1	0	1	0	1	0	1	0	1	0	1	0	1	0
3	0	435	5	7	6	1	1	6	7	3	7	4	7	6	5.8	5	5	6	5	5	5	5.16667	0	0	1	0	0	0	1	2	1	1	0	1	0	1	0	1	0	1	0	1	0	1	0	1	0	1	1
3	1	602	6	6	6	1	1	6	6	6	6	6	6	6	6	5	6	5	6	6	5	5.5	0	0	1	0	0	1	0	2	1	1	0	1	1	1	0	1	0	1	0	1	3	0	0	1	0	1	0
3	1	916	3	1	7	1	1	7	7	2	6	2	6	4	4.5	5	6	5	6	6	6	5.66667	1	0	0	0	0	0	0	1	1	1	0	1	0	1	0	1	0	1	0	1	0	1	0	1	0	1	0
3	1	591	6	5	6	1	1	3	3	3	6	6	6	5	4.9	3	4	4	4	5	5	4.16667	0	0	1	1	0	0	0	2	1	1	0	1	1	1	1	1	1	1	0	1	2	0	0	1	0	1	2
3	1	738	5	6	5	1	1	5	6	5	5	3	7	6	5.3	6	3	5	4	5	5	4.66667	1	1	1	1	0	0	1	5	1	1	0	1	1	1	0	1	0	1	2	0	0	1	0	1	1	1	1
3	0	794	6	7	7	1	1	6	7	6	7	6	7	6	6.5	4	5	7	6	7	5	5.66667	0	1	1	1	0	0	0	3	1	1	0	1	0	1	0	1	0	1	0	1	0	1	0	1	0	1	0
3	0	752	3	3	5	1	1	2	6	3	5	4	4	4	3.9	2	2	2	2	3	2	2.16667	0	0	0	1	0	0	0	1	1	1	0	1	0	1	0	1	0	1	0	1	0	1	0	1	1	1	0
3	1	565	5	7	7	1	1	6	6	7	7	6	7	5	6.3	6	2	4	3	2	1	3	0	0	1	0	0	0	0	1	1	1	0	1	0	1	0	1	0	1	0	1	0	1	0	1	0	1	0
3	1	575	6	5	7	1	1	6	7	4	7	3	7	6	5.8	4	6	6	2	6	6	5	1	0	1	1	0	0	0	3	1	1	0	1	0	1	2	0	0	1	0	1	0	1	0	1	0	1	0
3	1	713	5	5	5	2	1	3	5	5	5	4	5	5	4.7	3	5	5	6	6	3	4.66667	0	1	1	0	1	1	0	4	1	1	1	1	1	1	0	1	2	0	0	1	1	1	0	1	2	0	1
3	1	447	6	6	7	1	1	6	6	6	7	4	6	6	6	4	6	5	4	5	4	4.66667	1	1	1	0	0	0	0	3	1	1	0	1	0	1	0	1	0	1	0	1	0	1	0	1	0	1	0
3	1	798	5	5	6	1	1	4	5	4	5	4	5	6	4.9	4	5	6	4	5	4	4.66667	1	1	1	1	0	0	0	4	1	1	1	1	3	0	2	0	0	1	0	1	3	0	0	1	0	1	3
3	1	440	6	7	7	1	1	7	7	7	7	6	7	7	6.8	5	7	7	6	7	7	6.5	0	0	1	0	0	0	0	1	1	1	0	1	0	1	0	1	1	1	0	1	0	1	0	1	0	1	0
3	0	805	6	7	7	1	1	7	7	7	7	1	7	7	6.3	1	6	7	2	7	6	4.83333	1	1	1	1	0	1	1	6	1	1	4	0	0	1	0	1	4	0	2	0	0	1	4	0	3	0	0
3	0	930	3	3	5	1	1	5	3	3	5	3	5	4	3.9	3	3	5	3	3	3	3.33333	0	0	1	1	0	1	1	4	1	1	1	1	1	1	0	1	0	1	0	1	1	1	0	1	0	1	1
3	1	747	6	4	6	1	1	2	6	4	4	2	6	4	4.4	1	1	2	2	2	1	1.5	0	0	1	1	1	0	1	4	1	1	0	1	0	1	2	0	1	1	2	0	0	1	0	1	1	1	0
3	1	509	7	7	7	1	1	6	7	7	6	6	7	7	6.7	5	6	6	2	7	6	5.33333	1	1	1	1	1	1	1	7	1	1	4	0	0	1	0	1	1	1	0	1	0	1	0	1	0	1	2
3	1	787	5	5	5	1	1	5	7	3	6	3	6	5	5	4	6	7	6	5	5	5.5	0	0	1	1	0	1	0	3	1	1	0	1	0	1	0	1	0	1	0	1	0	1	0	1	2	0	0
3	1	532	3	2	6	2	1	6	6	3	6	2	3	2	3.9	5	3	3	2	3	6	3.66667	1	1	1	0	0	0	0	3	1	1	0	1	0	1	0	1	0	1	0	1	0	1	0	1	4	0	0
3	1	756	5	6	7	1	1	7	7	5	7	4	7	7	6.2	4	6	7	5	6	4	5.33333	0	0	1	1	0	0	0	2	1	1	0	1	0	1	0	1	0	1	0	1	0	1	0	1	0	1	0
3	1	772	4	2	4	1	1	6	3	2	4	1	3	3	3.2	5	6	2	4	6	2	4.16667	1	1	1	1	0	0	0	4	1	1	0	1	0	1	0	1	0	1	0	1	0	1	0	1	1	1	0
3	1	477	3	3	5	1	1	6	3	1	5	2	3	3	3.4	5	7	6	2	6	7	5.5	0	0	1	0	0	0	0	1	1	1	0	1	0	1	0	1	1	1	0	1	0	1	0	1	1	1	0
3	0	605	7	5	6	1	1	7	6	4	6	4	6	6	5.7	4	2	3	2	5	6	3.66667	1	1	1	1	1	1	0	6	1	1	0	1	0	1	0	1	0	1	0	1	0	1	0	1	0	1	0
3	1	1386	7	7	7	1	1	7	7	7	7	7	7	7	7	7	1	5	2	7	4	4.33333	0	1	1	1	0	1	1	5	1	1	0	1	0	1	0	1	0	1	0	1	0	1	0	1	0	1	0
3	1	501	4	4	7	1	1	7	5	3	6	2	5	5	4.8	1	1	2	1	4	1	1.66667	0	0	1	0	0	0	0	1	1	1	0	1	0	1	0	1	1	1	0	1	0	1	0	1	0	1	0
3	1	507	6	1	5	1	1	7	1	1	6	1	6	4	3.8	6	6	7	7	7	7	6.66667	1	1	1	1	1	1	1	7	1	1	0	1	0	1	0	1	0	1	0	1	0	1	0	1	0	1	0
3	1	2079	6	2	6	1	1	7	7	2	6	4	6	4	5	7	2	6	2	6	6	4.83333	0	1	1	1	0	1	1	5	1	1	0	1	0	1	0	1	0	1	0	1	0	1	0	1	4	0	0
3	1	831	4	4	6	1	1	5	6	4	5	3	6	5	4.8	4	4	4	5	4	6	4.5	1	1	1	1	1	1	1	7	1	1	0	1	0	1	0	1	0	1	0	1	0	1	0	1	0	1	0
3	1	636	6	7	6	1	1	7	7	6	7	7	7	6	6.6	4	4	5	5	5	4	4.5	1	1	1	1	1	1	1	7	1	1	0	1	1	1	0	1	0	1	0	1	3	0	0	1	0	1	0
3	1	474	3	1	4	1	1	7	1	3	6	2	4	3	3.4	6	6	5	3	4	1	4.16667	0	0	0	0	0	1	0	1	1	1	0	1	0	1	0	1	0	1	0	1	2	0	0	1	0	1	0
3	1	546	6	5	4	1	1	5	6	4	6	4	4	6	5	3	4	5	5	4	4	4.16667	1	1	0	1	1	0	0	4	1	1	0	1	0	1	0	1	0	1	1	1	1	1	0	1	0	1	0
3	1	705	6	7	7	1	1	5	5	3	7	7	7	6	6	4	5	6	4	5	2	4.33333	0	1	1	1	0	0	0	3	1	1	0	1	0	1	0	1	0	1	0	1	0	1	0	1	0	1	0
3	0	453	7	7	6	1	1	6	7	7	6	6	7	6	6.5	5	5	6	6	5	6	5.5	0	0	1	0	0	1	1	3	1	1	0	1	0	1	0	1	0	1	0	1	0	1	0	1	0	1	2
3	1	666	3	6	7	1	1	7	6	6	7	5	7	7	6.1	4	4	6	7	3	1	4.16667	1	0	1	1	0	1	0	4	1	1	0	1	0	1	0	1	0	1	0	1	0	1	0	1	1	1	1
3	0	382	6	7	7	1	1	7	7	6	7	6	7	7	6.7	5	7	6	6	7	5	6	0	0	0	0	0	0	0	0	1	1	0	1	0	1	0	1	0	1	0	1	0	1	0	1	0	1	0
3	0	493	6	5	7	1	1	5	6	3	7	3	7	5	5.4	4	4	6	4	5	4	4.5	1	1	1	1	0	0	1	5	1	1	0	1	0	1	0	1	0	1	0	1	0	1	0	1	0	1	0
3	0	567	6	7	6	1	1	6	4	4	6	5	7	6	5.7	4	5	5	4	4	4	4.33333	1	1	1	1	1	0	1	6	1	1	4	0	1	1	0	1	0	1	0	1	3	0	0	1	0	1	2
3	0	790	3	6	4	1	1	3	4	6	5	4	4	5	4.4	5	5	6	3	5	5	4.83333	0	1	1	1	0	0	0	3	1	1	1	1	3	0	0	1	1	1	0	1	1	1	0	1	1	1	3
3	0	639	7	7	7	1	1	7	7	6	7	7	7	7	6.9	4	4	7	6	4	5	5	1	1	1	1	0	1	1	6	1	1	0	1	0	1	0	1	2	0	0	1	0	1	0	1	0	1	2
3	1	555	7	7	7	1	1	7	7	7	7	4	7	7	6.7	2	4	4	5	5	4	4	0	1	1	1	0	0	1	4	1	1	0	1	0	1	0	1	0	1	2	0	0	1	0	1	0	1	0
3	1	705	7	3	6	1	1	6	6	3	6	3	7	6	5.3	2	3	7	6	6	4	4.66667	1	1	1	1	0	1	0	5	1	1	0	1	0	1	0	1	4	0	2	0	0	1	2	0	0	1	0
3	1	763	6	7	6	1	1	4	6	6	6	7	7	6	6.1	5	5	6	6	6	6	5.66667	0	1	0	1	0	0	1	3	1	1	0	1	1	1	0	1	0	1	0	1	1	1	0	1	0	1	0
3	0	715	7	7	7	1	1	5	5	7	7	2	7	6	6	6	7	6	7	6	6	6.33333	1	0	1	1	0	1	0	4	1	1	0	1	0	1	0	1	0	1	0	1	0	1	0	1	0	1	0
3	1	655	5	7	7	1	1	7	6	4	6	4	6	5	5.7	2	4	4	6	4	4	4	1	1	1	1	1	0	0	5	1	1	0	1	0	1	0	1	0	1	0	1	0	1	0	1	0	1	4
3	1	422	5	6	5	2	1	5	6	5	5	4	6	5	5.2	5	5	5	5	5	3	4.66667	1	1	0	1	1	1	1	6	1	1	3	0	2	0	0	1	0	1	0	1	3	0	0	1	0	1	3
3	1	529	6	5	7	1	1	2	4	5	6	3	6	6	5	3	4	2	4	2	3	3	1	0	1	0	0	0	0	2	1	1	4	0	0	1	3	0	0	1	0	1	3	0	1	1	2	0	1
3	1	530	6	3	6	1	1	6	4	3	6	3	5	5	4.7	4	4	3	5	5	4	4.16667	1	0	0	0	0	0	0	1	1	1	0	1	0	1	0	1	0	1	0	1	0	1	0	1	0	1	0
3	1	529	7	7	7	1	1	7	7	7	7	4	7	7	6.7	5	6	6	5	7	4	5.5	0	0	1	0	0	1	0	2	1	1	0	1	0	1	0	1	0	1	0	1	0	1	0	1	1	1	0
3	1	619	7	7	7	1	1	7	7	6	7	1	7	7	6.3	5	7	7	6	7	6	6.33333	1	1	1	1	0	0	0	4	1	1	0	1	0	1	0	1	0	1	2	0	0	1	0	1	2	0	0
3	1	549	6	6	6	1	1	6	7	4	6	2	7	6	5.6	4	5	6	5	6	4	5	1	1	1	1	0	1	1	6	1	1	0	1	1	1	0	1	1	1	2	0	1	1	0	1	3	0	0
3	1	692	6	3	7	2	1	6	6	5	6	6	5	6	5.6	3	3	2	2	6	5	3.5	1	1	1	1	0	0	0	4	1	1	0	1	0	1	0	1	0	1	0	1	0	1	0	1	0	1	0
3	1	874	4	4	4	1	1	5	7	3	5	4	6	5	4.7	2	3	6	2	2	3	3	0	0	0	1	0	0	1	2	1	1	0	1	0	1	0	1	0	1	0	1	0	1	0	1	2	0	0
3	1	437	6	7	7	1	1	7	7	6	7	6	7	6	6.6	5	6	7	6	5	6	5.83333	0	1	1	1	0	0	1	4	1	1	0	1	0	1	0	1	0	1	0	1	0	1	0	1	0	1	0
3	1	1074	1	1	5	1	1	2	1	2	1	1	3	5	2.2	1	1	1	3	5	1	2	0	1	0	0	0	0	0	1	1	1	0	1	0	1	0	1	0	1	0	1	0	1	0	1	0	1	0
3	1	591	4	7	7	1	1	5	6	4	7	6	6	5	5.7	4	5	3	4	5	5	4.33333	1	1	1	1	0	0	0	4	1	1	0	1	0	1	0	1	0	1	0	1	0	1	0	1	0	1	0
3	1	793	5	4	4	1	1	5	5	4	4	4	5	4	4.4	2	4	6	3	4	4	3.83333	1	1	1	0	0	0	0	3	1	1	0	1	1	1	2	0	0	1	0	1	0	1	0	1	0	1	0
3	1	399	5	4	5	1	1	6	3	3	5	3	6	5	4.5	6	5	6	6	5	2	5	1	0	1	1	0	1	1	5	1	1	0	1	0	1	0	1	0	1	0	1	0	1	0	1	0	1	0
3	1	616	7	7	7	7	0	6	6	7	7	7	7	6	6.7	4	5	4	5	4	5	4.5	0	1	0	0	0	0	0	1	1	1	0	1	0	1	0	1	2	0	0	1	0	1	0	1	0	1	0
3	1	513	4	4	6	1	1	5	5	3	6	2	4	5	4.4	3	4	4	4	5	3	3.83333	0	0	1	1	0	0	0	2	1	1	0	1	0	1	0	1	0	1	0	1	0	1	0	1	0	1	0
3	1	840	7	7	7	1	1	7	7	7	7	7	7	7	7	2	7	6	7	7	7	6	1	1	1	1	0	1	0	5	1	1	0	1	0	1	0	1	0	1	0	1	0	1	0	1	0	1	0
3	1	452	6	6	5	1	1	6	6	7	6	6	6	5	5.9	5	5	5	5	5	4	4.83333	0	0	0	0	0	0	0	0	1	1	0	1	0	1	0	1	0	1	0	1	1	1	0	1	0	1	0
3	1	561	3	3	6	1	1	4	3	4	6	2	6	6	4.3	6	7	6	7	6	6	6.33333	0	0	1	1	0	0	0	2	1	1	0	1	0	1	0	1	2	0	0	1	1	1	0	1	0	1	3
3	1	655	6	6	6	1	1	6	4	6	5	2	5	6	5.2	3	5	4	3	6	6	4.5	1	1	1	1	1	1	0	6	1	1	0	1	0	1	0	1	0	1	0	1	0	1	0	1	0	1	0
3	1	620	6	7	6	1	1	6	7	6	6	7	7	6	6.4	3	6	7	6	6	3	5.16667	0	0	1	0	0	0	0	1	1	1	0	1	0	1	0	1	0	1	0	1	0	1	0	1	0	1	0
3	1	579	6	7	6	1	1	6	7	4	7	6	7	6	6.2	6	6	7	7	6	6	6.33333	1	1	1	1	0	0	0	4	1	1	0	1	0	1	0	1	0	1	0	1	0	1	0	1	0	1	0
3	1	632	3	3	7	1	1	7	5	3	7	1	5	7	4.8	4	5	6	5	5	5	5	1	0	1	1	0	1	1	5	1	1	0	1	0	1	0	1	2	0	0	1	0	1	0	1	0	1	0
3	1	534	5	2	5	1	1	5	4	2	5	2	4	4	3.8	3	2	4	4	4	1	3	0	0	1	0	1	1	1	4	1	1	0	1	1	1	0	1	0	1	1	1	4	0	0	1	0	1	0
3	1	799	7	7	7	1	1	7	7	7	7	7	7	7	7	4	7	6	6	7	4	5.66667	1	1	1	1	1	1	1	7	1	1	0	1	0	1	2	0	0	1	0	1	0	1	0	1	0	1	2
3	1	608	3	3	5	1	1	5	3	3	5	2	6	3	3.8	5	3	4	5	3	5	4.16667	0	0	1	0	0	0	1	2	1	1	0	1	1	1	2	0	0	1	0	1	1	1	0	1	0	1	0
3	1	663	4	4	5	4	0	6	7	3	5	3	4	5	4.6	1	4	4	4	5	4	3.66667	1	0	1	0	1	1	0	4	1	1	1	1	0	1	0	1	0	1	0	1	2	0	2	0	0	1	0
3	1	648	3	4	6	1	1	5	5	2	5	2	4	3	3.9	1	1	5	3	4	4	3	1	1	0	1	0	1	0	4	1	1	0	1	1	1	0	1	1	1	0	1	0	1	0	1	0	1	0
3	1	404	7	7	7	1	1	7	4	4	7	4	4	7	5.8	4	7	3	6	7	5	5.33333	1	1	1	0	1	1	0	5	1	1	0	1	0	1	0	1	0	1	0	1	4	0	0	1	0	1	0
3	1	459	2	3	4	1	1	5	2	2	4	1	2	5	3	5	5	6	5	5	5	5.16667	1	0	1	1	0	0	0	3	1	1	0	1	0	1	0	1	1	1	0	1	0	1	0	1	0	1	0
3	1	622	7	5	7	1	1	7	6	3	7	1	6	7	5.6	5	5	6	5	6	5	5.33333	1	0	1	1	0	1	0	4	1	1	0	1	0	1	0	1	0	1	0	1	4	0	0	1	0	1	0
3	1	385	7	7	6	1	1	6	7	3	7	6	7	6	6.2	6	5	6	2	5	6	5	1	1	1	1	0	0	1	5	1	1	0	1	1	1	0	1	1	1	0	1	0	1	0	1	0	1	0
3	1	347	5	6	7	1	1	6	7	3	7	3	7	5	5.6	7	7	7	7	7	7	7	0	0	1	0	0	1	1	3	1	1	0	1	0	1	0	1	0	1	0	1	0	1	0	1	0	1	0
[truncated: 36 more columns]
